# Supplementary material for: Synthesis and crystal structure of N-phenyl-2-(phenyl­sulfan­yl)acetamide
Source: Acta Crystallogr E Crystallogr Commun. 2024 Mar 26;80(Pt 4):392–5. doi: 10.1107/S2056989024002573 (PMC10993607; doi:10.1107/S2056989024002573)
Supplement: Supplementary file 1 [file e-80-00392-sup1.cif]

##############################################################################
#                                                                            #
# This CIF contains the data in a paper accepted for publication in          #
# Acta Crystallographica Section E. It conforms to the requirements of       #
# Notes for Authors for Acta Crystallographica Section E, and has been       #
# peer reviewed under the auspices of the IUCr Commission on Journals.       #
#                                                                            #
# Full details of the Crystallographic Information File format               #
# are given in the paper "The Crystallographic Information File (CIF):       #
# a New Standard Archive File for Crystallography" by S. R. Hall, F. H.      #
# Allen and I. D. Brown [Acta Cryst. (1991), A47, 655-685].                  #
#                                                                            #
# The current version of the core CIF dictionary is obtainable from          #
# ftp://ftp.iucr.org/pub/cif_core.dic.                                       #
#                                                                            #
# Software is freely available for graphical display of the structure(s)     #
# in this CIF. For information consult the CIF software page                 #
# http://www.iucr.org/resources/cif/software.                                #
#                                                                            #
# This file may be used for bona fide research purposes within the           #
# scientific community so long as proper attribution is given to the journal # 
# article from which it was obtained.                                        #
#                                                                            #
##############################################################################
data_I
_audit_creation_method     'SHELXL-2018/1'
_journal_date_recd_electronic     2024-01-04
_journal_date_accepted     2024-03-18
_journal_name_full     'Acta Crystallographica, Section E'
_journal_year     2024
_journal_volume     80
_journal_issue      1
_journal_page_first     0
_journal_page_last     0
_journal_paper_category     GO
_journal_paper_doi     10.1107/S2056989024002573
_journal_coeditor_code     YZ2049
_publ_contact_author_name
;
'Mohamed-Ezzat, Reham A.'
;
_publ_contact_author_address
;
Chemistry of Natural & Microbial Products Department,
National Research Center, Cairo, Egypt
;
_publ_contact_author_email
;
reham_amgad_2010@yahoo.com
;
_publ_contact_author_fax     ?
_publ_contact_author_phone     ?
_publ_section_title
;
Synthesis and crystal structure of <i>N</i>-phenyl-2-(phenylsulfanyl)acetamide
;
loop_
    _publ_author_name
    _publ_author_footnote
    _publ_author_address
    'Mohamed-Ezzat, Reham A.' .
;
Chemistry of Natural and Microbial Products Department,
Pharmaceutical and Drug Industries Research Institute,
National Research Centre, Cairo,
Egypt
;
    'Kariuki, Benson M.' .
;
School of Chemistry, Cardiff University, Main Building, Park Place, Cardiff CF10
3AT,
UK
;
    'Elgemeie, Galal H.' .
;
Department of Chemistry, Faculty of Science, Helwan University, Helwan, Cairo,
Egypt
;
_publ_section_synopsis
;
In the crystal of the title compound, N---H...O hydrogen bonds forms chains of
molecules along the [100] direction. The chains are linked by C---H...\p
interactions, forming a three-dimensional network.
;
_chemical_name_systematic
;
<i>N</i>-Phenyl-2-(phenylsulfanyl)acetamide
;
_chemical_name_common     ?
_chemical_formula_moiety     'C14 H13 N O S'
_chemical_formula_sum     'C14 H13 N O S'
_chemical_formula_iupac     'C14 H13 N O S'
_chemical_formula_weight     243.31
_chemical_melting_point     ?
_space_group_crystal_system     triclinic
_space_group_name_H-M_alt     'P -1'
_space_group_name_Hall     '-P 1'
loop_
    _space_group_symop_operation_xyz
    'x, y, z'
    '-x, -y, -z'
_cell_length_a     5.6768(3)
_cell_length_b     12.0747(6)
_cell_length_c     18.1912(9)
_cell_angle_alpha     87.071(4)
_cell_angle_beta     82.110(4)
_cell_angle_gamma     81.110(4)
_cell_volume     1219.72(11)
_cell_formula_units_Z     4
_cell_measurement_reflns_used     3492
_cell_measurement_theta_min     3.7280
_cell_measurement_theta_max     28.1010
_cell_measurement_temperature     293(2)
_exptl_crystal_description     needle
_exptl_crystal_colour     yellow
_exptl_crystal_size_max     0.540
_exptl_crystal_size_mid     0.170
_exptl_crystal_size_min     0.090
_exptl_crystal_density_diffrn     1.325
_exptl_crystal_density_meas     ?
_exptl_crystal_density_method     ?
_exptl_crystal_F_000     512
_exptl_absorpt_coefficient_mu     0.247
_exptl_absorpt_correction_type     multi-scan
_exptl_absorpt_process_details
;
(CrysAlisPro; Rigaku OD, 2023)
;
_exptl_absorpt_correction_T_min     0.66203
_exptl_absorpt_correction_T_max     1.00000
_exptl_special_details
;
Single-crystal XRD data were collected at room temperature on an Agilent
 SuperNova Dual Atlas diffractometer using mirror-monochromated Mo K\a
 radiation.
;
_diffrn_ambient_temperature     293(2)
_diffrn_source     ?
_diffrn_radiation_type     MoK\a
_diffrn_radiation_wavelength     0.71073
_diffrn_measurement_device_type
                               'Agilent SuperNova, Dual, Cu at home/near, Atlas'
_diffrn_measurement_method     '\w scans'
_diffrn_detector_area_resol_mean     ?
_diffrn_reflns_number     7742
_diffrn_reflns_av_R_equivalents     0.0398
_diffrn_reflns_av_unetI/netI     0.0231
_diffrn_reflns_theta_min     3.393
_diffrn_reflns_theta_max     29.718
_diffrn_reflns_theta_full     25.242
_diffrn_measured_fraction_theta_max     0.829
_diffrn_measured_fraction_theta_full     0.998
_diffrn_reflns_limit_h_min     -7
_diffrn_reflns_limit_h_max     6
_diffrn_reflns_limit_k_min     -15
_diffrn_reflns_limit_k_max     15
_diffrn_reflns_limit_l_min     -24
_diffrn_reflns_limit_l_max     24
_diffrn_standards_number     0
_diffrn_standards_interval_count     0
_diffrn_standards_interval_time     0
_diffrn_standards_decay_%     0
_refine_special_details
;
 Refined as a 2-component twin.
;
_reflns_number_total     7742
_reflns_number_gt     5708
_reflns_threshold_expression     'I > 2\s(I)'
_refine_ls_structure_factor_coef     Fsqd
_refine_ls_matrix_type     full
_refine_ls_R_factor_all     0.0778
_refine_ls_R_factor_gt     0.0578
_refine_ls_wR_factor_gt     0.1526
_refine_ls_wR_factor_ref     0.1622
_refine_ls_goodness_of_fit_ref     1.033
_refine_ls_restrained_S_all     1.033
_refine_ls_number_reflns     7742
_refine_ls_number_parameters     314
_refine_ls_number_restraints     0
_refine_ls_hydrogen_treatment     mixed
_refine_ls_weighting_scheme     calc
_refine_ls_weighting_details
              'w=1/[\s^2^(Fo^2^)+(0.0737P)^2^+0.5510P] where P=(Fo^2^+2Fc^2^)/3'
_atom_sites_solution_hydrogens     mixed
_atom_sites_solution_primary     direct
_atom_sites_solution_secondary     ?
_refine_ls_shift/su_max     0.001
_refine_ls_shift/su_mean     0.000
_refine_diff_density_max     0.233
_refine_diff_density_min     -0.226
_refine_ls_extinction_method     none
_refine_ls_extinction_coef     .
loop_
    _atom_type_symbol
    _atom_type_description
    _atom_type_scat_dispersion_real
    _atom_type_scat_dispersion_imag
    _atom_type_scat_source
    'C' 'C' 0.0033 0.0016
                         'International Tables Vol C Tables 4.2.6.8 and 6.1.1.4'
    'H' 'H' 0.0000 0.0000
                         'International Tables Vol C Tables 4.2.6.8 and 6.1.1.4'
    'N' 'N' 0.0061 0.0033
                         'International Tables Vol C Tables 4.2.6.8 and 6.1.1.4'
    'O' 'O' 0.0106 0.0060
                         'International Tables Vol C Tables 4.2.6.8 and 6.1.1.4'
    'S' 'S' 0.1246 0.1234
                         'International Tables Vol C Tables 4.2.6.8 and 6.1.1.4'
_computing_data_collection
;
CrysAlis PRO (Rigaku OD, 2023
;
_computing_cell_refinement
;
CrysAlis PRO (Rigaku OD, 2023
;
_computing_data_reduction
;
CrysAlis PRO (Rigaku OD, 2023)
;
_computing_structure_solution
;
<i>SHELXT</i> (Sheldrick, 2015a)
;
_computing_structure_refinement
;
SHELXL (Sheldrick, 2015b)
;
_computing_molecular_graphics
;
ORTEP-3 for Windows (Farrugia, 2012)
;
_computing_publication_material
;
WinGX (Farrugia, 2012)
;
loop_
    _atom_site_type_symbol
    _atom_site_label
    _atom_site_fract_x
    _atom_site_fract_y
    _atom_site_fract_z
    _atom_site_U_iso_or_equiv
    _atom_site_adp_type
    _atom_site_calc_flag
    _atom_site_occupancy
    _atom_site_disorder_assembly
    _atom_site_disorder_group
    C C1 1.1641(5) -0.1130(2) 0.11013(13) 0.0415(6) Uani d 1 . .
    C C2 1.3815(5) -0.1806(3) 0.08899(15) 0.0532(7) Uani d 1 . .
    H H2 1.506625 -0.150022 0.060835 0.064 Uiso calc 1 . .
    C C3 1.4122(6) -0.2916(3) 0.10934(17) 0.0600(8) Uani d 1 . .
    H H3 1.558973 -0.335965 0.095112 0.072 Uiso calc 1 . .
    C C4 1.2294(6) -0.3390(3) 0.15062(17) 0.0591(8) Uani d 1 . .
    H H4 1.251613 -0.414900 0.164104 0.071 Uiso calc 1 . .
    C C5 1.0147(6) -0.2730(3) 0.17151(17) 0.0560(8) Uani d 1 . .
    H H5 0.890629 -0.304415 0.199571 0.067 Uiso calc 1 . .
    C C6 0.9792(5) -0.1608(2) 0.15170(15) 0.0512(7) Uani d 1 . .
    H H6 0.831850 -0.116989 0.166072 0.061 Uiso calc 1 . .
    C C7 0.8387(6) 0.0859(3) 0.10985(15) 0.0551(8) Uani d 1 . .
    H H7A 0.807561 0.158969 0.085390 0.066 Uiso calc 1 . .
    H H7B 0.741087 0.037878 0.090528 0.066 Uiso calc 1 . .
    C C8 0.7505(6) 0.0994(2) 0.19250(15) 0.0480(7) Uani d 1 . .
    C C9 0.8784(5) 0.1283(2) 0.31338(14) 0.0434(6) Uani d 1 . .
    C C10 1.0655(5) 0.0928(3) 0.35418(16) 0.0534(7) Uani d 1 . .
    H H10 1.212546 0.058503 0.330670 0.064 Uiso calc 1 . .
    C C11 1.0350(7) 0.1082(3) 0.42985(17) 0.0648(9) Uani d 1 . .
    H H11 1.161619 0.084293 0.457099 0.078 Uiso calc 1 . .
    C C12 0.8180(7) 0.1586(3) 0.46490(18) 0.0689(10) Uani d 1 . .
    H H12 0.796532 0.167685 0.515957 0.083 Uiso calc 1 . .
    C C13 0.6343(6) 0.1953(3) 0.42445(18) 0.0658(9) Uani d 1 . .
    H H13 0.488293 0.230248 0.448232 0.079 Uiso calc 1 . .
    C C14 0.6618(6) 0.1812(2) 0.34868(17) 0.0557(7) Uani d 1 . .
    H H14 0.535726 0.207188 0.321611 0.067 Uiso calc 1 . .
    C C15 0.6954(5) 0.6251(2) 0.38739(14) 0.0483(7) Uani d 1 . .
    C C16 0.8379(6) 0.6999(3) 0.40561(17) 0.0594(8) Uani d 1 . .
    H H16 0.958419 0.676480 0.435258 0.071 Uiso calc 1 . .
    C C17 0.8000(7) 0.8093(3) 0.37954(19) 0.0677(9) Uani d 1 . .
    H H17 0.897550 0.859209 0.391344 0.081 Uiso calc 1 . .
    C C18 0.6223(6) 0.8462(3) 0.33670(19) 0.0655(9) Uani d 1 . .
    H H18 0.598021 0.920754 0.320109 0.079 Uiso calc 1 . .
    C C19 0.4793(6) 0.7723(3) 0.31825(19) 0.0667(9) Uani d 1 . .
    H H19 0.357922 0.796749 0.289068 0.080 Uiso calc 1 . .
    C C21 0.5166(6) 0.6616(3) 0.34325(17) 0.0579(8) Uani d 1 . .
    H H21 0.421285 0.611422 0.330344 0.069 Uiso calc 1 . .
    C C22 1.0326(6) 0.4309(3) 0.38916(15) 0.0568(8) Uani d 1 . .
    H H22A 1.133364 0.478430 0.407477 0.068 Uiso calc 1 . .
    H H22B 1.070250 0.356802 0.411605 0.068 Uiso calc 1 . .
    C C23 1.1052(6) 0.4220(2) 0.30651(15) 0.0467(7) Uani d 1 . .
    C C24 0.9628(5) 0.3906(2) 0.18839(14) 0.0405(6) Uani d 1 . .
    C C25 0.7707(5) 0.4253(3) 0.14992(16) 0.0529(7) Uani d 1 . .
    H H25 0.626080 0.460022 0.174787 0.063 Uiso calc 1 . .
    C C26 0.7913(6) 0.4091(3) 0.07505(18) 0.0619(8) Uani d 1 . .
    H H26 0.661178 0.434012 0.049420 0.074 Uiso calc 1 . .
    C C27 1.0032(6) 0.3561(3) 0.03737(16) 0.0604(8) Uani d 1 . .
    H H27 1.017265 0.344880 -0.013342 0.072 Uiso calc 1 . .
    C C28 1.1923(6) 0.3204(3) 0.07640(17) 0.0596(8) Uani d 1 . .
    H H28 1.335639 0.284254 0.051660 0.071 Uiso calc 1 . .
    C C29 1.1747(5) 0.3368(2) 0.15161(16) 0.0508(7) Uani d 1 . .
    H H29 1.304784 0.311726 0.177232 0.061 Uiso calc 1 . .
    N N1 0.9169(5) 0.1113(2) 0.23607(13) 0.0484(6) Uani d 1 . .
    H H1 1.062(6) 0.103(3) 0.2146(16) 0.058 Uiso d 1 . .
    N N2 0.9320(5) 0.4085(2) 0.26590(13) 0.0483(6) Uani d 1 . .
    H H2A 0.790(6) 0.419(3) 0.2863(17) 0.058 Uiso d 1 . .
    O O1 0.5380(4) 0.1003(2) 0.21474(12) 0.0656(6) Uani d 1 . .
    O O2 1.3142(4) 0.4238(2) 0.28135(11) 0.0618(6) Uani d 1 . .
    S S1 1.14801(15) 0.03015(6) 0.08281(4) 0.0539(2) Uani d 1 . .
    S S2 0.72463(16) 0.48404(7) 0.42268(4) 0.0584(2) Uani d 1 . .
loop_
    _atom_site_aniso_label
    _atom_site_aniso_U_11
    _atom_site_aniso_U_22
    _atom_site_aniso_U_33
    _atom_site_aniso_U_12
    _atom_site_aniso_U_13
    _atom_site_aniso_U_23
    C1 0.0422(15) 0.0485(15) 0.0349(12) -0.0088(13) -0.0048(11) -0.0066(11)
    C2 0.0443(17) 0.0652(19) 0.0493(15) -0.0133(15) 0.0039(13) -0.0050(14)
    C3 0.0466(18) 0.061(2) 0.0661(18) 0.0059(16) 0.0017(15) -0.0047(15)
    C4 0.057(2) 0.0507(17) 0.0667(19) -0.0023(16) -0.0053(16) -0.0001(14)
    C5 0.0492(18) 0.0543(18) 0.0622(18) -0.0114(15) 0.0047(15) -0.0020(14)
    C6 0.0398(16) 0.0535(17) 0.0564(16) -0.0038(14) 0.0059(13) -0.0061(13)
    C7 0.0588(19) 0.0538(17) 0.0507(16) -0.0015(15) -0.0099(14) 0.0036(13)
    C8 0.0507(18) 0.0408(15) 0.0500(15) -0.0009(14) -0.0054(14) 0.0007(12)
    C9 0.0444(16) 0.0380(14) 0.0481(14) -0.0100(12) -0.0025(12) -0.0018(11)
    C10 0.0424(16) 0.0593(18) 0.0573(16) -0.0067(14) -0.0027(14) -0.0027(13)
    C11 0.063(2) 0.080(2) 0.0559(17) -0.0175(19) -0.0163(17) -0.0002(16)
    C12 0.069(2) 0.090(3) 0.0513(17) -0.031(2) 0.0012(17) -0.0101(17)
    C13 0.056(2) 0.077(2) 0.065(2) -0.0172(18) 0.0091(17) -0.0246(17)
    C14 0.0471(17) 0.0543(18) 0.0642(18) -0.0019(15) -0.0043(15) -0.0125(14)
    C15 0.0422(16) 0.0599(17) 0.0417(13) -0.0109(14) 0.0069(12) -0.0134(12)
    C16 0.058(2) 0.070(2) 0.0545(17) -0.0202(17) -0.0063(15) -0.0116(15)
    C17 0.073(2) 0.065(2) 0.070(2) -0.0277(19) -0.0017(18) -0.0116(17)
    C18 0.060(2) 0.0559(19) 0.074(2) -0.0052(17) 0.0098(18) -0.0068(16)
    C19 0.0473(19) 0.076(2) 0.073(2) 0.0004(18) -0.0070(17) -0.0035(18)
    C21 0.0455(17) 0.067(2) 0.0643(18) -0.0162(16) -0.0031(15) -0.0167(16)
    C22 0.0571(19) 0.0625(19) 0.0470(16) -0.0046(16) 0.0001(14) 0.0019(14)
    C23 0.0483(17) 0.0410(15) 0.0475(15) -0.0046(13) 0.0011(14) 0.0025(12)
    C24 0.0411(15) 0.0329(13) 0.0468(14) -0.0094(12) 0.0013(12) -0.0017(10)
    C25 0.0381(16) 0.0572(18) 0.0602(18) -0.0038(14) 0.0000(14) 0.0000(14)
    C26 0.0539(19) 0.073(2) 0.0614(19) -0.0130(17) -0.0140(16) 0.0021(16)
    C27 0.063(2) 0.074(2) 0.0471(15) -0.0232(18) 0.0012(15) -0.0110(14)
    C28 0.0445(18) 0.066(2) 0.0653(19) -0.0062(16) 0.0060(15) -0.0216(15)
    C29 0.0419(16) 0.0496(16) 0.0593(17) 0.0012(14) -0.0058(14) -0.0126(13)
    N1 0.0421(14) 0.0522(14) 0.0491(13) -0.0056(12) -0.0002(11) -0.0045(11)
    N2 0.0395(13) 0.0554(14) 0.0475(13) -0.0088(12) 0.0058(11) -0.0037(10)
    O1 0.0461(13) 0.0878(16) 0.0626(13) -0.0066(12) -0.0069(11) -0.0105(11)
    O2 0.0508(13) 0.0819(15) 0.0526(11) -0.0155(12) 0.0021(10) -0.0084(10)
    S1 0.0569(5) 0.0547(4) 0.0488(4) -0.0124(4) 0.0008(4) 0.0004(3)
    S2 0.0579(5) 0.0655(5) 0.0487(4) -0.0162(4) 0.0119(4) -0.0027(3)
_geom_special_details
;
 All esds (except the esd in the dihedral angle between two l.s. planes)
 are estimated using the full covariance matrix.  The cell esds are taken
 into account individually in the estimation of esds in distances, angles
 and torsion angles; correlations between esds in cell parameters are only
 used when they are defined by crystal symmetry.  An approximate (isotropic)
 treatment of cell esds is used for estimating esds involving l.s. planes.
;
loop_
    _geom_bond_atom_site_label_1
    _geom_bond_atom_site_label_2
    _geom_bond_site_symmetry_2
    _geom_bond_distance
    _geom_bond_publ_flag
    C1 C2 . 1.388(4) ?
    C1 C6 . 1.389(4) ?
    C1 S1 . 1.767(3) ?
    C2 C3 . 1.363(4) ?
    C2 H2 . 0.9300 ?
    C3 C4 . 1.376(5) ?
    C3 H3 . 0.9300 ?
    C4 C5 . 1.368(4) ?
    C4 H4 . 0.9300 ?
    C5 C6 . 1.375(4) ?
    C5 H5 . 0.9300 ?
    C6 H6 . 0.9300 ?
    C7 C8 . 1.527(4) ?
    C7 S1 . 1.791(3) ?
    C7 H7A . 0.9700 ?
    C7 H7B . 0.9700 ?
    C8 O1 . 1.217(4) ?
    C8 N1 . 1.342(4) ?
    C9 C10 . 1.380(4) ?
    C9 C14 . 1.384(4) ?
    C9 N1 . 1.414(3) ?
    C10 C11 . 1.382(4) ?
    C10 H10 . 0.9300 ?
    C11 C12 . 1.373(5) ?
    C11 H11 . 0.9300 ?
    C12 C13 . 1.364(5) ?
    C12 H12 . 0.9300 ?
    C13 C14 . 1.382(4) ?
    C13 H13 . 0.9300 ?
    C14 H14 . 0.9300 ?
    C15 C16 . 1.382(4) ?
    C15 C21 . 1.385(4) ?
    C15 S2 . 1.781(3) ?
    C16 C17 . 1.375(5) ?
    C16 H16 . 0.9300 ?
    C17 C18 . 1.366(5) ?
    C17 H17 . 0.9300 ?
    C18 C19 . 1.378(5) ?
    C18 H18 . 0.9300 ?
    C19 C21 . 1.385(5) ?
    C19 H19 . 0.9300 ?
    C21 H21 . 0.9300 ?
    C22 C23 . 1.508(4) ?
    C22 S2 . 1.800(3) ?
    C22 H22A . 0.9700 ?
    C22 H22B . 0.9700 ?
    C23 O2 . 1.215(4) ?
    C23 N2 . 1.342(4) ?
    C24 C25 . 1.376(4) ?
    C24 C29 . 1.378(4) ?
    C24 N2 . 1.420(3) ?
    C25 C26 . 1.373(4) ?
    C25 H25 . 0.9300 ?
    C26 C27 . 1.381(5) ?
    C26 H26 . 0.9300 ?
    C27 C28 . 1.370(5) ?
    C27 H27 . 0.9300 ?
    C28 C29 . 1.380(4) ?
    C28 H28 . 0.9300 ?
    C29 H29 . 0.9300 ?
    N1 H1 . 0.86(3) ?
    N2 H2A . 0.83(3) ?
loop_
    _geom_angle_atom_site_label_1
    _geom_angle_atom_site_label_2
    _geom_angle_atom_site_label_3
    _geom_angle_site_symmetry_1
    _geom_angle_site_symmetry_3
    _geom_angle
    _geom_angle_publ_flag
    C2 C1 C6 . . 118.9(3) ?
    C2 C1 S1 . . 116.2(2) ?
    C6 C1 S1 . . 124.9(2) ?
    C3 C2 C1 . . 120.2(3) ?
    C3 C2 H2 . . 119.9 ?
    C1 C2 H2 . . 119.9 ?
    C2 C3 C4 . . 121.0(3) ?
    C2 C3 H3 . . 119.5 ?
    C4 C3 H3 . . 119.5 ?
    C5 C4 C3 . . 119.0(3) ?
    C5 C4 H4 . . 120.5 ?
    C3 C4 H4 . . 120.5 ?
    C4 C5 C6 . . 121.1(3) ?
    C4 C5 H5 . . 119.5 ?
    C6 C5 H5 . . 119.5 ?
    C5 C6 C1 . . 119.8(3) ?
    C5 C6 H6 . . 120.1 ?
    C1 C6 H6 . . 120.1 ?
    C8 C7 S1 . . 118.2(2) ?
    C8 C7 H7A . . 107.8 ?
    S1 C7 H7A . . 107.8 ?
    C8 C7 H7B . . 107.8 ?
    S1 C7 H7B . . 107.8 ?
    H7A C7 H7B . . 107.1 ?
    O1 C8 N1 . . 124.2(3) ?
    O1 C8 C7 . . 119.3(3) ?
    N1 C8 C7 . . 116.5(3) ?
    C10 C9 C14 . . 119.4(3) ?
    C10 C9 N1 . . 118.5(3) ?
    C14 C9 N1 . . 122.0(3) ?
    C9 C10 C11 . . 120.2(3) ?
    C9 C10 H10 . . 119.9 ?
    C11 C10 H10 . . 119.9 ?
    C12 C11 C10 . . 120.1(3) ?
    C12 C11 H11 . . 119.9 ?
    C10 C11 H11 . . 119.9 ?
    C13 C12 C11 . . 119.7(3) ?
    C13 C12 H12 . . 120.2 ?
    C11 C12 H12 . . 120.2 ?
    C12 C13 C14 . . 121.0(3) ?
    C12 C13 H13 . . 119.5 ?
    C14 C13 H13 . . 119.5 ?
    C13 C14 C9 . . 119.5(3) ?
    C13 C14 H14 . . 120.2 ?
    C9 C14 H14 . . 120.2 ?
    C16 C15 C21 . . 119.5(3) ?
    C16 C15 S2 . . 121.9(2) ?
    C21 C15 S2 . . 118.5(2) ?
    C17 C16 C15 . . 119.4(3) ?
    C17 C16 H16 . . 120.3 ?
    C15 C16 H16 . . 120.3 ?
    C18 C17 C16 . . 121.5(3) ?
    C18 C17 H17 . . 119.3 ?
    C16 C17 H17 . . 119.3 ?
    C17 C18 C19 . . 119.5(3) ?
    C17 C18 H18 . . 120.2 ?
    C19 C18 H18 . . 120.2 ?
    C18 C19 C21 . . 119.8(3) ?
    C18 C19 H19 . . 120.1 ?
    C21 C19 H19 . . 120.1 ?
    C19 C21 C15 . . 120.2(3) ?
    C19 C21 H21 . . 119.9 ?
    C15 C21 H21 . . 119.9 ?
    C23 C22 S2 . . 118.5(2) ?
    C23 C22 H22A . . 107.7 ?
    S2 C22 H22A . . 107.7 ?
    C23 C22 H22B . . 107.7 ?
    S2 C22 H22B . . 107.7 ?
    H22A C22 H22B . . 107.1 ?
    O2 C23 N2 . . 124.4(3) ?
    O2 C23 C22 . . 118.9(3) ?
    N2 C23 C22 . . 116.6(3) ?
    C25 C24 C29 . . 119.6(3) ?
    C25 C24 N2 . . 118.3(2) ?
    C29 C24 N2 . . 122.2(3) ?
    C26 C25 C24 . . 120.4(3) ?
    C26 C25 H25 . . 119.8 ?
    C24 C25 H25 . . 119.8 ?
    C25 C26 C27 . . 120.7(3) ?
    C25 C26 H26 . . 119.7 ?
    C27 C26 H26 . . 119.7 ?
    C28 C27 C26 . . 118.5(3) ?
    C28 C27 H27 . . 120.8 ?
    C26 C27 H27 . . 120.8 ?
    C27 C28 C29 . . 121.5(3) ?
    C27 C28 H28 . . 119.3 ?
    C29 C28 H28 . . 119.3 ?
    C24 C29 C28 . . 119.4(3) ?
    C24 C29 H29 . . 120.3 ?
    C28 C29 H29 . . 120.3 ?
    C8 N1 C9 . . 127.0(3) ?
    C8 N1 H1 . . 115(2) ?
    C9 N1 H1 . . 118(2) ?
    C23 N2 C24 . . 126.2(2) ?
    C23 N2 H2A . . 118(2) ?
    C24 N2 H2A . . 115(2) ?
    C1 S1 C7 . . 103.55(14) ?
    C15 S2 C22 . . 102.38(14) ?
loop_
    _geom_torsion_atom_site_label_1
    _geom_torsion_atom_site_label_2
    _geom_torsion_atom_site_label_3
    _geom_torsion_atom_site_label_4
    _geom_torsion_site_symmetry_1
    _geom_torsion_site_symmetry_2
    _geom_torsion_site_symmetry_3
    _geom_torsion_site_symmetry_4
    _geom_torsion
    _geom_torsion_publ_flag
    C6 C1 C2 C3 . . . . -0.5(4) ?
    S1 C1 C2 C3 . . . . 178.3(2) ?
    C1 C2 C3 C4 . . . . 0.4(5) ?
    C2 C3 C4 C5 . . . . -0.3(5) ?
    C3 C4 C5 C6 . . . . 0.3(5) ?
    C4 C5 C6 C1 . . . . -0.4(5) ?
    C2 C1 C6 C5 . . . . 0.5(4) ?
    S1 C1 C6 C5 . . . . -178.2(2) ?
    S1 C7 C8 O1 . . . . -155.7(3) ?
    S1 C7 C8 N1 . . . . 25.3(4) ?
    C14 C9 C10 C11 . . . . 1.3(4) ?
    N1 C9 C10 C11 . . . . 179.9(3) ?
    C9 C10 C11 C12 . . . . 0.1(5) ?
    C10 C11 C12 C13 . . . . -1.2(5) ?
    C11 C12 C13 C14 . . . . 0.8(5) ?
    C12 C13 C14 C9 . . . . 0.6(5) ?
    C10 C9 C14 C13 . . . . -1.6(4) ?
    N1 C9 C14 C13 . . . . 179.8(3) ?
    C21 C15 C16 C17 . . . . -0.1(4) ?
    S2 C15 C16 C17 . . . . -177.0(2) ?
    C15 C16 C17 C18 . . . . 0.8(5) ?
    C16 C17 C18 C19 . . . . -0.8(5) ?
    C17 C18 C19 C21 . . . . 0.0(5) ?
    C18 C19 C21 C15 . . . . 0.7(5) ?
    C16 C15 C21 C19 . . . . -0.7(4) ?
    S2 C15 C21 C19 . . . . 176.3(2) ?
    S2 C22 C23 O2 . . . . 155.3(3) ?
    S2 C22 C23 N2 . . . . -27.0(4) ?
    C29 C24 C25 C26 . . . . -1.6(4) ?
    N2 C24 C25 C26 . . . . -179.5(3) ?
    C24 C25 C26 C27 . . . . 1.1(5) ?
    C25 C26 C27 C28 . . . . -0.1(5) ?
    C26 C27 C28 C29 . . . . -0.3(5) ?
    C25 C24 C29 C28 . . . . 1.2(4) ?
    N2 C24 C29 C28 . . . . 179.0(3) ?
    C27 C28 C29 C24 . . . . -0.2(5) ?
    O1 C8 N1 C9 . . . . -0.9(5) ?
    C7 C8 N1 C9 . . . . 178.0(2) ?
    C10 C9 N1 C8 . . . . 153.0(3) ?
    C14 C9 N1 C8 . . . . -28.4(4) ?
    O2 C23 N2 C24 . . . . 2.1(5) ?
    C22 C23 N2 C24 . . . . -175.4(2) ?
    C25 C24 N2 C23 . . . . -152.4(3) ?
    C29 C24 N2 C23 . . . . 29.7(4) ?
    C2 C1 S1 C7 . . . . 173.7(2) ?
    C6 C1 S1 C7 . . . . -7.6(3) ?
    C8 C7 S1 C1 . . . . 72.1(3) ?
    C16 C15 S2 C22 . . . . -59.3(3) ?
    C21 C15 S2 C22 . . . . 123.7(2) ?
    C23 C22 S2 C15 . . . . -65.1(3) ?
loop_
    _geom_hbond_atom_site_label_D
    _geom_hbond_atom_site_label_H
    _geom_hbond_atom_site_label_A
    _geom_hbond_site_symmetry_A
    _geom_hbond_distance_DH
    _geom_hbond_distance_HA
    _geom_hbond_distance_DA
    _geom_hbond_angle_DHA
    _geom_hbond_publ_flag
    N1 H1 O1 1_655 0.86(3) 2.70(3) 3.477(3) 152(3) yes
    N2 H2A O2 1_455 0.83(3) 2.71(4) 3.456(3) 150(3) yes
_shelx_space_group_comment
;
The symmetry employed for this shelxl refinement is uniquely defined
by the following loop, which should always be used as a source of
symmetry information in preference to the above space-group names.
They are only intended as comments.
;
_shelx_estimated_absorpt_T_min     0.878
_shelx_estimated_absorpt_T_max     0.978
_shelx_hkl_file
;
   0   0   3 40.7651 13.0903  -2
   0   0  -3 40.7651 13.0903   1
   0   0   4 321009. 903.153  -2
   0   0  -4 321009. 903.153   1
   0   0  -5 2926.46 20.0579  -2
   0   0   5 2926.46 20.0579   1
   0   0  -6 44924.8 90.8048  -2
   0   0   6 44924.8 90.8048   1
   0   0   7 511.371 15.6857  -2
   0   0  -7 511.371 15.6857   1
   0   0  -8 41054.7 98.1246  -2
   0   0   8 41054.7 98.1246   1
   0   0   9 569.462 23.5832  -2
   0   0  -9 569.462 23.5832   1
   0   0 -10 4861.48 47.3060  -2
   0   0  10 4861.48 47.3060   1
   0   0  11 2220.42 31.2550  -2
   0   0 -11 2220.42 31.2550   1
   0   0  12 21960.2 104.211  -2
   0   0 -12 21960.2 104.211   1
   0   0 -13 1680.97 255.287  -2
   0   0  13 1680.97 255.287   1
   0   0  14 2972.93 32.7854  -2
   0   0 -14 2972.93 32.7854   1
   0   0 -15 1303.01 28.9140  -2
   0   0  15 1303.01 28.9140   1
   0   0 -16 2951.15 39.1646  -2
   0   0  16 2951.15 39.1646   1
   0   0 -17 1272.82 28.3429  -2
   0   0  17 1272.82 28.3429   1
   0   0  18 2072.96 48.5672  -2
   0   0 -18 2072.96 48.5672   1
   0   0 -19 370.924 58.8468  -2
   0   0  19 370.924 58.8468   1
   0   0 -20 851.423 72.2896  -2
   0   0  20 851.423 72.2896   1
   0   0 -21 485.865 71.0068  -2
   0   0  21 485.865 71.0068   1
   0   0 -22 355.335 73.1006  -2
   0   0  22 355.335 73.1006   1
   0   0 -23 273.002 78.6662  -2
   0   0  23 273.002 78.6662   1
   0   1 -23-0.77115 71.2772  -2
   0  -1  23-0.77115 71.2772   1
   0   1 -22 102.916 68.9808  -2
   0  -1  22 102.916 68.9808   1
   0   1 -21 889.473 79.3205  -2
   0  -1  21 889.473 79.3205   1
   0   1 -20 118.984 56.6966  -2
   0  -1  20 118.984 56.6966   1
   0   1 -19 1392.51 77.4090  -2
   0  -1  19 1392.51 77.4090   1
   0   1 -18 11.9135 23.8685  -2
   0  -1  18 11.9135 23.8685   1
   0   1 -17 673.435 29.2677  -2
   0  -1  17 673.435 29.2677   1
   0   1 -16 192.909 27.5665  -2
   0  -1  16 192.909 27.5665   1
   0   1 -15 259.082 23.4012  -2
   0  -1  15 259.082 23.4012   1
   0   1 -14 848.374 27.4372  -2
   0  -1  14 848.374 27.4372   1
   0   1 -13 56.3323 16.4795  -2
   0  -1  13 56.3323 16.4795   1
   0   1 -12 566.285 19.5706  -2
   0  -1  12 566.285 19.5706   1
   0  -1  11 1582.37 32.8923  -2
   0   1 -11 1582.37 32.8923   1
   0  -1  10 575.058 24.3911  -2
   0   1 -10 575.058 24.3911   1
   0  -1   9 40549.4 125.328  -2
   0   1  -9 40549.4 125.328   1
   0  -1   8 315.219 21.7919  -2
   0   1  -8 315.219 21.7919   1
   0  -1   7 63949.4 140.532  -2
   0   1  -7 63949.4 140.532   1
   0  -1   6 743.625 19.2035  -2
   0   1  -6 743.625 19.2035   1
   0  -1   5 19581.9 43.0858  -2
   0   1  -5 19581.9 43.0858   1
   0  -1   4 2634.91 16.3173  -2
   0   1  -4 2634.91 16.3173   1
   0   1  -3 32597.7 92.0868  -2
   0  -1   3 32597.7 92.0868   1
   0   1   3 420.910 7.46966  -2
   0  -1  -3 420.910 7.46966   1
   0  -1  -4 194.825 6.48710  -2
   0   1   4 194.825 6.48710   1
   0   1   5 252730. 536.448  -2
   0  -1  -5 252730. 536.448   1
   0  -1  -6 360.106 9.49425  -2
   0   1   6 360.106 9.49425   1
   0  -1  -7 175341. 655.762  -2
   0   1   7 175341. 655.762   1
   0   1   8 2252.20 23.9354  -2
   0  -1  -8 2252.20 23.9354   1
   0   1   9 79997.8 164.667  -2
   0  -1  -9 79997.8 164.667   1
   0   1  10 754.460 23.3949  -2
   0  -1 -10 754.460 23.3949   1
   0   1  11 10436.4 60.1018  -2
   0  -1 -11 10436.4 60.1018   1
   0   1  12 330.132 23.0512  -2
   0  -1 -12 330.132 23.0512   1
   0   1  13 15708.3 91.5901  -2
   0  -1 -13 15708.3 91.5901   1
   0   1  14 151.512 15.5579  -2
   0  -1 -14 151.512 15.5579   1
   0  -1 -15 1827.71 27.5912  -2
   0   1  15 1827.71 27.5912   1
   0  -1 -16 31.5180 17.0342  -2
   0   1  16 31.5180 17.0342   1
   0  -1 -17 2334.87 47.5626  -2
   0   1  17 2334.87 47.5626   1
   0  -1 -18 219.949 31.0304  -2
   0   1  18 219.949 31.0304   1
   0  -1 -19 133.013 35.6540  -2
   0   1  19 133.013 35.6540   1
   0  -1 -20 190.449 61.2067  -2
   0   1  20 190.449 61.2067   1
   0  -1 -21 33.9663 48.3762  -2
   0   1  21 33.9663 48.3762   1
   0  -1 -22 258.165 71.0917  -2
   0   1  22 258.165 71.0917   1
   0   2 -23 19.9779 72.7542  -2
   0  -2  23 19.9779 72.7542   1
   0   2 -22 53.3665 67.6003  -2
   0  -2  22 53.3665 67.6003   1
   0   2 -21 198.812 65.1614  -2
   0  -2  21 198.812 65.1614   1
   0   2 -20 687.652 69.0656  -2
   0  -2  20 687.652 69.0656   1
   0   2 -19 133.419 55.6704  -2
   0  -2  19 133.419 55.6704   1
   0   2 -18 384.578 43.5497  -2
   0  -2  18 384.578 43.5497   1
   0   2 -17 204.741 37.6448  -2
   0  -2  17 204.741 37.6448   1
   0   2 -16 263.326 37.4192  -2
   0  -2  16 263.326 37.4192   1
   0   2 -15 8.94129 53.2562  -2
   0  -2  15 8.94129 53.2562   1
   0   2 -14 6651.78 71.2276  -2
   0  -2  14 6651.78 71.2276   1
   0   2 -13 212.814 22.5675  -2
   0  -2  13 212.814 22.5675   1
   0  -2  12 2165.13 34.7452  -2
   0   2 -12 2165.13 34.7452   1
   0   2 -11 713.932 21.2655  -2
   0  -2  11 713.932 21.2655   1
   0   2 -10 29062.5 91.0119  -2
   0  -2  10 29062.5 91.0119   1
   0   2  -9 253.516 22.7480  -2
   0  -2   9 253.516 22.7480   1
   0  -2   8 88477.7 225.383  -2
   0   2  -8 88477.7 225.383   1
   0  -2   7 147.341 13.9084  -2
   0   2  -7 147.341 13.9084   1
   0   2  -6 22180.7 64.1925  -2
   0  -2   6 22180.7 64.1925   1
   0   2  -5 139.517 10.6273  -2
   0  -2   5 139.517 10.6273   1
   0  -2   4 18607.3 60.2851  -2
   0   2  -4 18607.3 60.2851   1
   0   2  -3 53.4396 10.5094  -2
   0  -2   3 53.4396 10.5094   1
   0  -2   2 29240.9 260.929  -2
   0   2  -2 29240.9 260.929   1
   0   2  -1 1011.49 12.8725  -2
   0  -2   1 1011.49 12.8725   1
   0  -2   0 3743.68 27.7321  -2
   0   2   0 3743.68 27.7321   1
   0   2   1 12.4790 10.6404  -2
   0  -2  -1 12.4790 10.6404   1
   0  -2  -2 47094.8 333.336  -2
   0   2   2 47094.8 333.336   1
   0  -2  -3 434.106 8.27593  -2
   0   2   3 434.106 8.27593   1
   0   2   4 95631.5 388.993  -2
   0  -2  -4 95631.5 388.993   1
   0   2   5 274.157 8.33922  -2
   0  -2  -5 274.157 8.33922   1
   0  -2  -6 120524. 446.261  -2
   0   2   6 120524. 446.261   1
   0   2   7 1375.30 15.5571  -2
   0  -2  -7 1375.30 15.5571   1
   0  -2  -8 34917.3 65.7773  -2
   0   2   8 34917.3 65.7773   1
   0  -2  -9 14.5299 13.4137  -2
   0   2   9 14.5299 13.4137   1
   0   2  10 1804.89 30.7165  -2
   0  -2 -10 1804.89 30.7165   1
   0   2  11 552.547 23.1904  -2
   0  -2 -11 552.547 23.1904   1
   0   2  12 1308.98 30.5054  -2
   0  -2 -12 1308.98 30.5054   1
   0   2  13 694.664 27.6194  -2
   0  -2 -13 694.664 27.6194   1
   0  -2 -14 3754.45 49.5806  -2
   0   2  14 3754.45 49.5806   1
   0  -2 -15 281.810 26.8422  -2
   0   2  15 281.810 26.8422   1
   0  -2 -16 438.541 36.0369  -2
   0   2  16 438.541 36.0369   1
   0   2  17 280.416 30.3659  -2
   0  -2 -17 280.416 30.3659   1
   0  -2 -18 3646.62 58.1029  -2
   0   2  18 3646.62 58.1029   1
   0   2  19 70.2675 33.4061  -2
   0  -2 -19 70.2675 33.4061   1
   0  -2 -20 849.321 46.3406  -2
   0   2  20 849.321 46.3406   1
   0  -2 -21 191.646 67.3335  -2
   0   2  21 191.646 67.3335   1
   0  -2 -22 67.6253 54.8334  -2
   0   2  22 67.6253 54.8334   1
   0   3 -23 85.2896 58.7453  -2
   0  -3  23 85.2896 58.7453   1
   0   3 -22 158.633 70.1793  -2
   0  -3  22 158.633 70.1793   1
   0   3 -21 1553.86 92.5554  -2
   0  -3  21 1553.86 92.5554   1
   0   3 -20 243.447 63.5951  -2
   0  -3  20 243.447 63.5951   1
   0   3 -19 3175.77 63.8410  -2
   0  -3  19 3175.77 63.8410   1
   0   3 -18 62.4076 34.2443  -2
   0  -3  18 62.4076 34.2443   1
   0   3 -17 89.0683 27.2898  -2
   0  -3  17 89.0683 27.2898   1
   0   3 -16 196.300 34.4767  -2
   0  -3  16 196.300 34.4767   1
   0   3 -15 3219.57 54.0296  -2
   0  -3  15 3219.57 54.0296   1
   0   3 -14-2.98013 48.5394  -2
   0  -3  14-2.98013 48.5394   1
   0   3 -13 5197.40 118.966  -2
   0  -3  13 5197.40 118.966   1
   0   3 -12 272.478 32.2836  -2
   0  -3  12 272.478 32.2836   1
   0  -3  11 4749.76 66.1518  -2
   0   3 -11 4749.76 66.1518   1
   0   3 -10 1180.86 28.1298  -2
   0  -3  10 1180.86 28.1298   1
   0   3  -9 56529.7 112.011  -2
   0  -3   9 56529.7 112.011   1
   0  -3   8 1076.66 20.5204  -2
   0   3  -8 1076.66 20.5204   1
   0   3  -7 10846.9 46.7905  -2
   0  -3   7 10846.9 46.7905   1
   0   3  -6 59.0756 11.9874  -2
   0  -3   6 59.0756 11.9874   1
   0   3  -5 392.797 11.8144  -2
   0  -3   5 392.797 11.8144   1
   0   3  -4 122.747 10.5758  -2
   0  -3   4 122.747 10.5758   1
   0  -3   3 3099.43 29.9450  -2
   0   3  -3 3099.43 29.9450   1
   0   3  -2 14509.8 45.0729  -2
   0  -3   2 14509.8 45.0729   1
   0  -3   1 999999. 2071.26  -2
   0   3  -1 999999. 2071.26   1
   0  -3   0 18194.1 42.4444  -2
   0   3   0 18194.1 42.4444   1
   0  -3  -1 42598.5 81.4127  -2
   0   3   1 42598.5 81.4127   1
   0   3   2 220.363 13.0655  -2
   0  -3  -2 220.363 13.0655   1
   0  -3  -3 1377.50 28.7691  -2
   0   3   3 1377.50 28.7691   1
   0  -3  -4 2284.47 16.0382  -2
   0   3   4 2284.47 16.0382   1
   0  -3  -5 33510.9 53.4322  -2
   0   3   5 33510.9 53.4322   1
   0  -3  -6 261.374 9.89325  -2
   0   3   6 261.374 9.89325   1
   0  -3  -7 9362.03 32.6349  -2
   0   3   7 9362.03 32.6349   1
   0  -3  -8 732.010 16.7794  -2
   0   3   8 732.010 16.7794   1
   0   3   9 23.6072 13.0115  -2
   0  -3  -9 23.6072 13.0115   1
   0  -3 -10 2088.92 25.9974  -2
   0   3  10 2088.92 25.9974   1
   0  -3 -11 3326.68 36.8213  -2
   0   3  11 3326.68 36.8213   1
   0   3  12 10.5740 17.6133  -2
   0  -3 -12 10.5740 17.6133   1
   0   3  13 3055.02 43.5618  -2
   0  -3 -13 3055.02 43.5618   1
   0   3  14 1712.76 36.8773  -2
   0  -3 -14 1712.76 36.8773   1
   0  -3 -15 1956.52 404.256  -2
   0   3  15 1956.52 404.256   1
   0  -3 -16 1098.26 34.9123  -2
   0   3  16 1098.26 34.9123   1
   0   3  17 3252.67 53.7989  -2
   0  -3 -17 3252.67 53.7989   1
   0   3  18 141.465 35.8796  -2
   0  -3 -18 141.465 35.8796   1
   0   3  19 2011.97 57.7060  -2
   0  -3 -19 2011.97 57.7060   1
   0  -3 -20 872.852 78.0376  -2
   0   3  20 872.852 78.0376   1
   0  -3 -21 717.215 79.5103  -2
   0   3  21 717.215 79.5103   1
   0  -3 -22 668.894 84.8769  -2
   0   3  22 668.894 84.8769   1
   0   4 -23 40.6786 71.4266  -2
   0  -4  23 40.6786 71.4266   1
   0   4 -22-9.13843 68.4275  -2
   0  -4  22-9.13843 68.4275   1
   0   4 -21 148.588 66.7517  -2
   0  -4  21 148.588 66.7517   1
   0   4 -20 2320.09 97.3422  -2
   0  -4  20 2320.09 97.3422   1
   0   4 -19 20.7408 39.5993  -2
   0  -4  19 20.7408 39.5993   1
   0   4 -18 1418.46 51.4736  -2
   0  -4  18 1418.46 51.4736   1
   0   4 -17 297.967 37.5125  -2
   0  -4  17 297.967 37.5125   1
   0   4 -16 760.098 41.4021  -2
   0  -4  16 760.098 41.4021   1
   0   4 -15 159.587 33.0527  -2
   0  -4  15 159.587 33.0527   1
   0   4 -14 9225.68 75.1024  -2
   0  -4  14 9225.68 75.1024   1
   0   4 -13 28.3240 31.5717  -2
   0  -4  13 28.3240 31.5717   1
   0   4 -12 5841.43 124.745  -2
   0  -4  12 5841.43 124.745   1
   0   4 -11 43.7626 28.5094  -2
   0  -4  11 43.7626 28.5094   1
   0   4 -10 416.749 22.8017  -2
   0  -4  10 416.749 22.8017   1
   0  -4   9 645.605 23.7674  -2
   0   4  -9 645.605 23.7674   1
   0   4  -8 48030.4 123.532  -2
   0  -4   8 48030.4 123.532   1
   0  -4   7 1728.11 25.3134  -2
   0   4  -7 1728.11 25.3134   1
   0   4  -6 262.912 13.3235  -2
   0  -4   6 262.912 13.3235   1
   0   4  -5 106.975 12.1161  -2
   0  -4   5 106.975 12.1161   1
   0   4  -4 4512.45 33.7953  -2
   0  -4   4 4512.45 33.7953   1
   0  -4   3 3181.82 33.1951  -2
   0   4  -3 3181.82 33.1951   1
   0  -4   2 183545. 1080.72  -2
   0   4  -2 183545. 1080.72   1
   0  -4   1 16533.2 72.0279  -2
   0   4  -1 16533.2 72.0279   1
   0  -4   0 142440. 437.903  -2
   0   4   0 142440. 437.903   1
   0  -4  -1 499.948 12.5683  -2
   0   4   1 499.948 12.5683   1
   0  -4  -2 180.539 9.69008  -2
   0   4   2 180.539 9.69008   1
   0  -4  -3 869.186 28.9532  -2
   0   4   3 869.186 28.9532   1
   0  -4  -4 16992.6 71.2599  -2
   0   4   4 16992.6 71.2599   1
   0  -4  -5 218.027 16.9814  -2
   0   4   5 218.027 16.9814   1
   0   4   6 66738.2 99.5977  -2
   0  -4  -6 66738.2 99.5977   1
   0  -4  -7 5751.48 32.3905  -2
   0   4   7 5751.48 32.3905   1
   0   4   8 8615.39 39.1792  -2
   0  -4  -8 8615.39 39.1792   1
   0   4   9 28.6159 11.6629  -2
   0  -4  -9 28.6159 11.6629   1
   0  -4 -10 6340.87 32.8919  -2
   0   4  10 6340.87 32.8919   1
   0  -4 -11 281.734 13.4242  -2
   0   4  11 281.734 13.4242   1
   0   4  12 14718.6 102.969  -2
   0  -4 -12 14718.6 102.969   1
   0   4  13 175.774 26.0982  -2
   0  -4 -13 175.774 26.0982   1
   0   4  14 399.672 29.8995  -2
   0  -4 -14 399.672 29.8995   1
   0   4  15 806.039 30.4462  -2
   0  -4 -15 806.039 30.4462   1
   0   4  16 1027.74 37.9993  -2
   0  -4 -16 1027.74 37.9993   1
   0  -4 -17 97.9191 34.2068  -2
   0   4  17 97.9191 34.2068   1
   0   4  18 523.485 40.2194  -2
   0  -4 -18 523.485 40.2194   1
   0  -4 -19 719.562 45.4122  -2
   0   4  19 719.562 45.4122   1
   0  -4 -20 410.591 69.7435  -2
   0   4  20 410.591 69.7435   1
   0  -4 -21 190.550 70.2343  -2
   0   4  21 190.550 70.2343   1
   0   5 -23 47.4503 58.6662  -2
   0  -5  23 47.4503 58.6662   1
   0   5 -22 78.8694 68.8608  -2
   0  -5  22 78.8694 68.8608   1
   0   5 -21 29.6561 64.0466  -2
   0  -5  21 29.6561 64.0466   1
   0   5 -20 330.780 67.8311  -2
   0  -5  20 330.780 67.8311   1
   0   5 -19 1210.86 54.2456  -2
   0  -5  19 1210.86 54.2456   1
   0   5 -18 335.668 43.0102  -2
   0  -5  18 335.668 43.0102   1
   0   5 -17 2688.74 62.4077  -2
   0  -5  17 2688.74 62.4077   1
   0   5 -16 607.434 43.5090  -2
   0  -5  16 607.434 43.5090   1
   0   5 -15 8803.43 90.4951  -2
   0  -5  15 8803.43 90.4951   1
   0   5 -14 228.707 33.6439  -2
   0  -5  14 228.707 33.6439   1
   0   5 -13 7408.28 68.4625  -2
   0  -5  13 7408.28 68.4625   1
   0   5 -12 76.4723 24.1468  -2
   0  -5  12 76.4723 24.1468   1
   0   5 -11 2340.61 29.8379  -2
   0  -5  11 2340.61 29.8379   1
   0  -5  10 2331.97 30.8810  -2
   0   5 -10 2331.97 30.8810   1
   0  -5   9 34384.8 93.9262  -2
   0   5  -9 34384.8 93.9262   1
   0  -5   8 208.893 19.8793  -2
   0   5  -8 208.893 19.8793   1
   0  -5   7 22513.5 90.7312  -2
   0   5  -7 22513.5 90.7312   1
   0  -5   6 143.598 18.8849  -2
   0   5  -6 143.598 18.8849   1
   0  -5   5 30169.6 62.2156  -2
   0   5  -5 30169.6 62.2156   1
   0  -5   4 8527.22 57.9876  -2
   0   5  -4 8527.22 57.9876   1
   0  -5   3 100952. 622.879  -2
   0   5  -3 100952. 622.879   1
   0  -5   2 407.026 19.0159  -2
   0   5  -2 407.026 19.0159   1
   0  -5   1 27267.7 98.0655  -2
   0   5  -1 27267.7 98.0655   1
   0  -5   0 2505.07 29.4989  -2
   0   5   0 2505.07 29.4989   1
   0  -5  -1 19901.1 46.7465  -2
   0   5   1 19901.1 46.7465   1
   0  -5  -2 21.2497 12.9054  -2
   0   5   2 21.2497 12.9054   1
   0  -5  -3 115.619 12.9762  -2
   0   5   3 115.619 12.9762   1
   0  -5  -4 1294.57 27.9650  -2
   0   5   4 1294.57 27.9650   1
   0  -5  -5 11102.1 64.0954  -2
   0   5   5 11102.1 64.0954   1
   0  -5  -6 3192.35 37.2390  -2
   0   5   6 3192.35 37.2390   1
   0  -5  -7 8201.41 49.5684  -2
   0   5   7 8201.41 49.5684   1
   0  -5  -8 42.8762 13.7142  -2
   0   5   8 42.8762 13.7142   1
   0  -5  -9 8066.23 47.9715  -2
   0   5   9 8066.23 47.9715   1
   0  -5 -10 1062.06 22.1898  -2
   0   5  10 1062.06 22.1898   1
   0   5  11 14841.4 79.1444  -2
   0  -5 -11 14841.4 79.1444   1
   0  -5 -12 487.035 26.9057  -2
   0   5  12 487.035 26.9057   1
   0   5  13 5383.54 58.3171  -2
   0  -5 -13 5383.54 58.3171   1
   0   5  14 374.295 35.1222  -2
   0  -5 -14 374.295 35.1222   1
   0   5  15 386.485 36.6875  -2
   0  -5 -15 386.485 36.6875   1
   0   5  16 1098.84 46.6600  -2
   0  -5 -16 1098.84 46.6600   1
   0   5  17 3208.00 67.2423  -2
   0  -5 -17 3208.00 67.2423   1
   0   5  18 89.8718 34.4089  -2
   0  -5 -18 89.8718 34.4089   1
   0  -5 -19 1999.90 95.8251  -2
   0   5  19 1999.90 95.8251   1
   0  -5 -20 431.285 74.3377  -2
   0   5  20 431.285 74.3377   1
   0  -5 -21 94.8209 70.5480  -2
   0   5  21 94.8209 70.5480   1
   0   6 -21 44.9313 63.1308  -2
   0  -6  21 44.9313 63.1308   1
   0   6 -20 221.881 64.0679  -2
   0  -6  20 221.881 64.0679   1
   0   6 -19 31.1474 41.2535  -2
   0  -6  19 31.1474 41.2535   1
   0   6 -18 225.229 41.9627  -2
   0  -6  18 225.229 41.9627   1
   0   6 -17 494.536 44.8912  -2
   0  -6  17 494.536 44.8912   1
   0   6 -16 480.498 43.7560  -2
   0  -6  16 480.498 43.7560   1
   0   6 -15 200.132 38.8823  -2
   0  -6  15 200.132 38.8823   1
   0   6 -14 1089.34 44.6441  -2
   0  -6  14 1089.34 44.6441   1
   0   6 -13 1754.41 47.6844  -2
   0  -6  13 1754.41 47.6844   1
   0   6 -12 13598.6 80.1250  -2
   0  -6  12 13598.6 80.1250   1
   0   6 -11 1570.75 28.4599  -2
   0  -6  11 1570.75 28.4599   1
   0   6 -10 12039.3 52.6010  -2
   0  -6  10 12039.3 52.6010   1
   0   6  -9 81.5529 15.5783  -2
   0  -6   9 81.5529 15.5783   1
   0   6  -8 4166.67 32.3985  -2
   0  -6   8 4166.67 32.3985   1
   0  -6   7 68.6133 11.0489  -2
   0   6  -7 68.6133 11.0489   1
   0   6  -6 1685.03 19.6165  -2
   0  -6   6 1685.03 19.6165   1
   0  -6   5 152.580 17.8346  -2
   0   6  -5 152.580 17.8346   1
   0  -6   4 2020.92 25.5391  -2
   0   6  -4 2020.92 25.5391   1
   0  -6   3 7836.70 42.0492  -2
   0   6  -3 7836.70 42.0492   1
   0  -6   2 138279. 744.726  -2
   0   6  -2 138279. 744.726   1
   0  -6   1 5062.83 38.1335  -2
   0   6  -1 5062.83 38.1335   1
   0  -6   0 292.606 15.6384  -2
   0   6   0 292.606 15.6384   1
   0   6   1 34.6175 15.2403  -2
   0  -6  -1 34.6175 15.2403   1
   0  -6  -2 477.890 17.7829  -2
   0   6   2 477.890 17.7829   1
   0  -6  -3 7086.78 47.4561  -2
   0   6   3 7086.78 47.4561   1
   0  -6  -4 37546.5 100.977  -2
   0   6   4 37546.5 100.977   1
   0  -6  -5 722.844 19.7689  -2
   0   6   5 722.844 19.7689   1
   0  -6  -6 506.522 18.4274  -2
   0   6   6 506.522 18.4274   1
   0  -6  -7 179.177 19.7032  -2
   0   6   7 179.177 19.7032   1
   0  -6  -8 23.1887 15.3884  -2
   0   6   8 23.1887 15.3884   1
   0  -6  -9 1221.31 25.5518  -2
   0   6   9 1221.31 25.5518   1
   0  -6 -10 394.917 24.1569  -2
   0   6  10 394.917 24.1569   1
   0   6  11 124.241 21.7325  -2
   0  -6 -11 124.241 21.7325   1
   0   6  12 1759.63 38.1236  -2
   0  -6 -12 1759.63 38.1236   1
   0  -6 -13 436.099 28.7316  -2
   0   6  13 436.099 28.7316   1
   0  -6 -14 3322.55 64.8931  -2
   0   6  14 3322.55 64.8931   1
   0   6  15 500.436 39.3210  -2
   0  -6 -15 500.436 39.3210   1
   0  -6 -16 2003.96 58.3339  -2
   0   6  16 2003.96 58.3339   1
   0  -6 -17 109.142 36.5649  -2
   0   6  17 109.142 36.5649   1
   0  -6 -18 3180.06 108.936  -2
   0   6  18 3180.06 108.936   1
   0  -6 -19 482.254 70.8592  -2
   0   6  19 482.254 70.8592   1
   0  -6 -20 200.955 69.3773  -2
   0   6  20 200.955 69.3773   1
   0  -6 -21 588.165 84.3791  -2
   0   6  21 588.165 84.3791   1
   0   7 -19 31.2895 43.8518  -2
   0  -7  19 31.2895 43.8518   1
   0   7 -18 4.79667 41.6105  -2
   0  -7  18 4.79667 41.6105   1
   0   7 -17 3.35340 34.0752  -2
   0  -7  17 3.35340 34.0752   1
   0   7 -16 26.9025 38.8042  -2
   0  -7  16 26.9025 38.8042   1
   0   7 -15 2279.02 58.5327  -2
   0  -7  15 2279.02 58.5327   1
   0   7 -14 76.7760 34.4128  -2
   0  -7  14 76.7760 34.4128   1
   0   7 -13 5401.35 72.4199  -2
   0  -7  13 5401.35 72.4199   1
   0  -7  12 103.756 26.8807  -2
   0   7 -12 103.756 26.8807   1
   0   7 -11 38.3415 19.2255  -2
   0  -7  11 38.3415 19.2255   1
   0   7 -10 58.9507 19.6792  -2
   0  -7  10 58.9507 19.6792   1
   0  -7   9 7735.55 49.9715  -2
   0   7  -9 7735.55 49.9715   1
   0   7  -8 27.3534 14.1902  -2
   0  -7   8 27.3534 14.1902   1
   0   7  -7 737.068 17.4885  -2
   0  -7   7 737.068 17.4885   1
   0  -7   6 651.968 23.0491  -2
   0   7  -6 651.968 23.0491   1
   0  -7   5 4441.25 51.3044  -2
   0   7  -5 4441.25 51.3044   1
   0  -7   4 3735.97 46.1911  -2
   0   7  -4 3735.97 46.1911   1
   0  -7   3 20095.7 82.1504  -2
   0   7  -3 20095.7 82.1504   1
   0  -7   2 3624.78 36.2524  -2
   0   7  -2 3624.78 36.2524   1
   0  -7   1 1148.65 23.1787  -2
   0   7  -1 1148.65 23.1787   1
   0  -7   0 2016.74 25.6328  -2
   0   7   0 2016.74 25.6328   1
   0  -7  -1 18347.8 91.7374  -2
   0   7   1 18347.8 91.7374   1
   0  -7  -2 5157.87 43.7861  -2
   0   7   2 5157.87 43.7861   1
   0  -7  -3 23616.1 103.238  -2
   0   7   3 23616.1 103.238   1
   0  -7  -4 506.877 24.6112  -2
   0   7   4 506.877 24.6112   1
   0  -7  -5 18363.1 98.6234  -2
   0   7   5 18363.1 98.6234   1
   0  -7  -6 2683.61 65.1222  -2
   0   7   6 2683.61 65.1222   1
   0  -7  -7 1108.22 48.3621  -2
   0   7   7 1108.22 48.3621   1
   0  -7  -8 27.6868 19.1471  -2
   0   7   8 27.6868 19.1471   1
   0  -7  -9 53.9506 19.5568  -2
   0   7   9 53.9506 19.5568   1
   0  -7 -10 1423.23 35.5707  -2
   0   7  10 1423.23 35.5707   1
   0   7  11 5166.03 58.7862  -2
   0  -7 -11 5166.03 58.7862   1
   0  -7 -12 7.64527 25.3396  -2
   0   7  12 7.64527 25.3396   1
   0  -7 -13 1076.21 37.6643  -2
   0   7  13 1076.21 37.6643   1
   0  -7 -14 2061.38 57.6658  -2
   0   7  14 2061.38 57.6658   1
   0  -7 -15 70.0889 30.7624  -2
   0   7  15 70.0889 30.7624   1
   0   7  16 95.7237 36.1418  -2
   0  -7 -16 95.7237 36.1418   1
   0  -7 -17 84.7550 34.4238  -2
   0   7  17 84.7550 34.4238   1
   0  -7 -18 283.660 65.4734  -2
   0   7  18 283.660 65.4734   1
   0  -7 -19 381.792 73.5805  -2
   0   7  19 381.792 73.5805   1
   0  -7 -20 143.584 70.9966  -2
   0   7  20 143.584 70.9966   1
   0   8 -18-44.0972 70.8021  -2
   0  -8  18-44.0972 70.8021   1
   0   8 -17 299.674 74.9369  -2
   0  -8  17 299.674 74.9369   1
   0   8 -16 4776.87 83.3317  -2
   0  -8  16 4776.87 83.3317   1
   0   8 -15 134.409 35.1960  -2
   0  -8  15 134.409 35.1960   1
   0   8 -14 174.335 38.2638  -2
   0  -8  14 174.335 38.2638   1
   0  -8  13 322.414 31.0004  -2
   0   8 -13 322.414 31.0004   1
   0   8 -12 156.002 24.5608  -2
   0  -8  12 156.002 24.5608   1
   0   8 -11 315.195 28.0294  -2
   0  -8  11 315.195 28.0294   1
   0   8 -10 5980.67 55.1432  -2
   0  -8  10 5980.67 55.1432   1
   0   8  -9 404.362 30.2303  -2
   0  -8   9 404.362 30.2303   1
   0  -8   8 5130.48 56.2288  -2
   0   8  -8 5130.48 56.2288   1
   0   8  -7 84.8004 24.3560  -2
   0  -8   7 84.8004 24.3560   1
   0  -8   6 2721.92 37.7669  -2
   0   8  -6 2721.92 37.7669   1
   0  -8   5 5201.95 52.5501  -2
   0   8  -5 5201.95 52.5501   1
   0  -8   4 32081.6 115.913  -2
   0   8  -4 32081.6 115.913   1
   0  -8   3 2413.62 35.7793  -2
   0   8  -3 2413.62 35.7793   1
   0  -8   2 551.058 21.2967  -2
   0   8  -2 551.058 21.2967   1
   0  -8   1 816.697 24.4922  -2
   0   8  -1 816.697 24.4922   1
   0  -8   0 379.381 32.3707  -2
   0   8   0 379.381 32.3707   1
   0   8   1-1.07387 28.1148  -2
   0  -8  -1-1.07387 28.1148   1
   0  -8  -2 744.468 47.8150  -2
   0   8   2 744.468 47.8150   1
   0  -8  -3 121.702 23.3822  -2
   0   8   3 121.702 23.3822   1
   0  -8  -4 7696.25 68.1689  -2
   0   8   4 7696.25 68.1689   1
   0  -8  -5 1342.12 36.1967  -2
   0   8   5 1342.12 36.1967   1
   0  -8  -6 1455.61 58.1743  -2
   0   8   6 1455.61 58.1743   1
   0  -8  -7 142.911 39.8422  -2
   0   8   7 142.911 39.8422   1
   0  -8  -8 142.645 26.9667  -2
   0   8   8 142.645 26.9667   1
   0  -8  -9 2087.82 41.3694  -2
   0   8   9 2087.82 41.3694   1
   0   8  10 11076.3 85.2142  -2
   0  -8 -10 11076.3 85.2142   1
   0  -8 -11 1911.66 43.9995  -2
   0   8  11 1911.66 43.9995   1
   0   8  12 260.517 31.1180  -2
   0  -8 -12 260.517 31.1180   1
   0  -8 -13 1232.68 42.1229  -2
   0   8  13 1232.68 42.1229   1
   0  -8 -14 2010.82 48.4055  -2
   0   8  14 2010.82 48.4055   1
   0   8  15 230.270 40.7065  -2
   0  -8 -15 230.270 40.7065   1
   0  -8 -16 720.387 48.0404  -2
   0   8  16 720.387 48.0404   1
   0  -8 -17 94.7635 60.5764  -2
   0   8  17 94.7635 60.5764   1
   0  -8 -18 304.296 69.4435  -2
   0   8  18 304.296 69.4435   1
   0  -8 -19 278.352 70.7286  -2
   0   8  19 278.352 70.7286   1
   0   9 -17 185.341 78.7174  -2
   0  -9  17 185.341 78.7174   1
   0   9 -16 17.2489 76.4299  -2
   0  -9  16 17.2489 76.4299   1
   0   9 -15 131.080 59.7297  -2
   0  -9  15 131.080 59.7297   1
   0   9 -14 191.147 77.3498  -2
   0  -9  14 191.147 77.3498   1
   0  -9  13 1579.51 59.6746  -2
   0   9 -13 1579.51 59.6746   1
   0  -9  12 640.276 52.0518  -2
   0   9 -12 640.276 52.0518   1
   0  -9  11 1775.73 60.7540  -2
   0   9 -11 1775.73 60.7540   1
   0   9 -10-20.0061 39.0142  -2
   0  -9  10-20.0061 39.0142   1
   0   9  -9 1178.71 51.1195  -2
   0  -9   9 1178.71 51.1195   1
   0  -9   8 20.0176 24.8679  -2
   0   9  -8 20.0176 24.8679   1
   0  -9   7 481.257 30.7347  -2
   0   9  -7 481.257 30.7347   1
   0   9  -6 607.239 30.8987  -2
   0  -9   6 607.239 30.8987   1
   0   9  -5 2008.51 40.0626  -2
   0  -9   5 2008.51 40.0626   1
   0   9  -4 281.339 27.4652  -2
   0  -9   4 281.339 27.4652   1
   0  -9   3 13949.3 81.7738  -2
   0   9  -3 13949.3 81.7738   1
   0  -9   2 990.637 30.6766  -2
   0   9  -2 990.637 30.6766   1
   0  -9   1 640.513 40.7437  -2
   0   9  -1 640.513 40.7437   1
   0  -9   0 462.505 39.0419  -2
   0   9   0 462.505 39.0419   1
   0  -9  -1 4704.33 95.6399  -2
   0   9   1 4704.33 95.6399   1
   0  -9  -2 4177.71 91.6188  -2
   0   9   2 4177.71 91.6188   1
   0  -9  -3 5899.79 63.5583  -2
   0   9   3 5899.79 63.5583   1
   0  -9  -4 318.614 30.3928  -2
   0   9   4 318.614 30.3928   1
   0  -9  -5 5530.03 102.519  -2
   0   9   5 5530.03 102.519   1
   0  -9  -6 400.060 49.9317  -2
   0   9   6 400.060 49.9317   1
   0  -9  -7 424.595 33.0231  -2
   0   9   7 424.595 33.0231   1
   0  -9  -8 572.715 37.7493  -2
   0   9   8 572.715 37.7493   1
   0  -9  -9 4771.24 61.7432  -2
   0   9   9 4771.24 61.7432   1
   0  -9 -10 547.835 35.4224  -2
   0   9  10 547.835 35.4224   1
   0   9  11 601.501 36.0069  -2
   0  -9 -11 601.501 36.0069   1
   0  -9 -12 202.833 34.0469  -2
   0   9  12 202.833 34.0469   1
   0  -9 -13 68.5379 34.6786  -2
   0   9  13 68.5379 34.6786   1
   0   9  14 259.912 35.9375  -2
   0  -9 -14 259.912 35.9375   1
   0   9  15 673.544 50.0677  -2
   0  -9 -15 673.544 50.0677   1
   0  -9 -16 123.825 63.7704  -2
   0   9  16 123.825 63.7704   1
   0  -9 -17 502.699 74.0412  -2
   0   9  17 502.699 74.0412   1
   0  -9 -18 393.616 59.1572  -2
   0   9  18 393.616 59.1572   1
   0  -9 -19 176.633 74.5766  -2
   0   9  19 176.633 74.5766   1
   0  10 -16 2485.32 119.741  -2
   0 -10  16 2485.32 119.741   1
   0  10 -15 139.963 83.5511  -2
   0 -10  15 139.963 83.5511   1
   0  10 -14 2289.08 113.506  -2
   0 -10  14 2289.08 113.506   1
   0  10 -13 854.748 58.7301  -2
   0 -10  13 854.748 58.7301   1
   0  10 -12 1726.06 67.5913  -2
   0 -10  12 1726.06 67.5913   1
   0  10 -11 31.5910 41.8389  -2
   0 -10  11 31.5910 41.8389   1
   0 -10  10 740.188 52.5744  -2
   0  10 -10 740.188 52.5744   1
   0 -10   9-18.4208 41.5924  -2
   0  10  -9-18.4208 41.5924   1
   0  10  -8 61.1606 26.3258  -2
   0 -10   8 61.1606 26.3258   1
   0  10  -7 338.962 32.5612  -2
   0 -10   7 338.962 32.5612   1
   0 -10   6 3037.18 51.0717  -2
   0  10  -6 3037.18 51.0717   1
   0 -10   5 2137.55 44.1808  -2
   0  10  -5 2137.55 44.1808   1
   0 -10   4 4068.96 54.1717  -2
   0  10  -4 4068.96 54.1717   1
   0 -10   3 1817.61 359.473  -2
   0  10  -3 1817.61 359.473   1
   0 -10   2 750.641 46.9019  -2
   0  10  -2 750.641 46.9019   1
   0  10  -1 876.212 43.3443  -2
   0 -10   1 876.212 43.3443   1
   0 -10   0 4559.70 101.764  -2
   0  10   0 4559.70 101.764   1
   0 -10  -1 6087.94 113.954  -2
   0  10   1 6087.94 113.954   1
   0 -10  -2 5623.17 110.497  -2
   0  10   2 5623.17 110.497   1
   0 -10  -3 648.264 57.8415  -2
   0  10   3 648.264 57.8415   1
   0 -10  -4 3513.29 90.9426  -2
   0  10   4 3513.29 90.9426   1
   0 -10  -5 1169.70 66.2847  -2
   0  10   5 1169.70 66.2847   1
   0 -10  -6 3285.63 89.5769  -2
   0  10   6 3285.63 89.5769   1
   0 -10  -7 404.534 39.0149  -2
   0  10   7 404.534 39.0149   1
   0 -10  -8 124.650 38.4246  -2
   0  10   8 124.650 38.4246   1
   0 -10  -9 2227.41 60.7120  -2
   0  10   9 2227.41 60.7120   1
   0 -10 -10 11432.4 96.3415  -2
   0  10  10 11432.4 96.3415   1
   0  10  11 253.808 37.0209  -2
   0 -10 -11 253.808 37.0209   1
   0 -10 -12 2420.26 56.5343  -2
   0  10  12 2420.26 56.5343   1
   0 -10 -13 2783.94 61.5772  -2
   0  10  13 2783.94 61.5772   1
   0 -10 -14 2442.95 59.6021  -2
   0  10  14 2442.95 59.6021   1
   0 -10 -15 236.608 69.4811  -2
   0  10  15 236.608 69.4811   1
   0 -10 -16 463.673 75.4746  -2
   0  10  16 463.673 75.4746   1
   0 -10 -17 333.688 76.8088  -2
   0  10  17 333.688 76.8088   1
   0 -10 -18 64.0170 59.6217  -2
   0  10  18 64.0170 59.6217   1
   0  11 -14 35.1254 66.9805  -2
   0 -11  14 35.1254 66.9805   1
   0  11 -13 30.3375 67.3921  -2
   0 -11  13 30.3375 67.3921   1
   0 -11  12 82.9090 48.1941  -2
   0  11 -12 82.9090 48.1941   1
   0  11 -11 1457.78 70.0706  -2
   0 -11  11 1457.78 70.0706   1
   0 -11  10-3.36016 50.4347  -2
   0  11 -10-3.36016 50.4347   1
   0  11  -9 933.438 59.5683  -2
   0 -11   9 933.438 59.5683   1
   0  11  -8 52.0647 46.4518  -2
   0 -11   8 52.0647 46.4518   1
   0 -11   7 40.2324 33.9623  -2
   0  11  -7 40.2324 33.9623   1
   0 -11   6 1633.66 47.0505  -2
   0  11  -6 1633.66 47.0505   1
   0 -11   5 4473.24 84.5415  -2
   0  11  -5 4473.24 84.5415   1
   0  11  -4 2361.59 65.0766  -2
   0 -11   4 2361.59 65.0766   1
   0  11  -3 101.242 35.3172  -2
   0 -11   3 101.242 35.3172   1
   0 -11   2 53.8525 50.2317  -2
   0  11  -2 53.8525 50.2317   1
   0 -11   1 832.531 62.7811  -2
   0  11  -1 832.531 62.7811   1
   0 -11   0 1027.87 66.1127  -2
   0  11   0 1027.87 66.1127   1
   0 -11  -1 1193.64 69.0947  -2
   0  11   1 1193.64 69.0947   1
   0 -11  -2 84.2498 50.1822  -2
   0  11   2 84.2498 50.1822   1
   0 -11  -3 744.525 61.4217  -2
   0  11   3 744.525 61.4217   1
   0 -11  -4 133.103 52.0866  -2
   0  11   4 133.103 52.0866   1
   0 -11  -5 358.215 56.8102  -2
   0  11   5 358.215 56.8102   1
   0 -11  -6 38.2274 55.6181  -2
   0  11   6 38.2274 55.6181   1
   0 -11  -7 1805.11 57.8917  -2
   0  11   7 1805.11 57.8917   1
   0 -11  -8 3355.48 71.6600  -2
   0  11   8 3355.48 71.6600   1
   0 -11  -9 2965.39 70.9250  -2
   0  11   9 2965.39 70.9250   1
   0 -11 -10 694.598 42.6597  -2
   0  11  10 694.598 42.6597   1
   0 -11 -11 4543.93 73.0989  -2
   0  11  11 4543.93 73.0989   1
   0  11  12 1893.85 57.3612  -2
   0 -11 -12 1893.85 57.3612   1
   0 -11 -13 635.575 47.2183  -2
   0  11  13 635.575 47.2183   1
   0 -11 -14 151.149 70.5095  -2
   0  11  14 151.149 70.5095   1
   0 -11 -15 1603.12 98.3355  -2
   0  11  15 1603.12 98.3355   1
   0 -11 -16 141.150 57.4264  -2
   0  11  16 141.150 57.4264   1
   0 -11 -17 434.436 84.4731  -2
   0  11  17 434.436 84.4731   1
   0 -12  12 116.552 80.0688  -2
   0  12 -12 116.552 80.0688   1
   0 -12  11-61.7365 76.8175  -2
   0  12 -11-61.7365 76.8175   1
   0 -12  10 420.129 83.8086  -2
   0  12 -10 420.129 83.8086   1
   0 -12   9-75.2495 72.7669  -2
   0  12  -9-75.2495 72.7669   1
   0 -12   8 145.027 71.3770  -2
   0  12  -8 145.027 71.3770   1
   0 -12   7 626.635 78.0246  -2
   0  12  -7 626.635 78.0246   1
   0 -12   6 2528.28 103.504  -2
   0  12  -6 2528.28 103.504   1
   0 -12   5 76.4154 64.8592  -2
   0  12  -5 76.4154 64.8592   1
   0 -12   4 1842.13 90.4748  -2
   0  12  -4 1842.13 90.4748   1
   0 -12   3 304.267 65.5929  -2
   0  12  -3 304.267 65.5929   1
   0 -12   2 100.420 59.9348  -2
   0  12  -2 100.420 59.9348   1
   0 -12   1 92.6259 57.4069  -2
   0  12  -1 92.6259 57.4069   1
   0 -12   0 1592.93 82.7990  -2
   0  12   0 1592.93 82.7990   1
   0 -12  -1 567.441 67.5099  -2
   0  12   1 567.441 67.5099   1
   0 -12  -2 459.419 63.9186  -2
   0  12   2 459.419 63.9186   1
   0 -12  -3 57.6884 57.5275  -2
   0  12   3 57.6884 57.5275   1
   0 -12  -4 1080.94 75.6045  -2
   0  12   4 1080.94 75.6045   1
   0 -12  -5 38.2043 60.4238  -2
   0  12   5 38.2043 60.4238   1
   0 -12  -6 253.011 67.1008  -2
   0  12   6 253.011 67.1008   1
   0 -12  -7 231.570 68.1896  -2
   0  12   7 231.570 68.1896   1
   0 -12  -8 433.705 46.8679  -2
   0  12   8 433.705 46.8679   1
   0 -12  -9 302.959 49.3838  -2
   0  12   9 302.959 49.3838   1
   0 -12 -10 1427.54 52.8610  -2
   0  12  10 1427.54 52.8610   1
   0 -12 -11 46.2043 40.1980  -2
   0  12  11 46.2043 40.1980   1
   0  12  12 285.624 44.5269  -2
   0 -12 -12 285.624 44.5269   1
   0 -12 -13-18.5414 40.5626  -2
   0  12  13-18.5414 40.5626   1
   0 -12 -14 75.7346 59.5609  -2
   0  12  14 75.7346 59.5609   1
   0 -12 -15-24.0898 74.7430  -2
   0  12  15-24.0898 74.7430   1
   0 -12 -16 358.679 87.5554  -2
   0  12  16 358.679 87.5554   1
   0 -12 -17 4.70633 66.0419  -2
   0  12  17 4.70633 66.0419   1
   0 -13  11 70.9484 68.1499  -2
   0  13 -11 70.9484 68.1499   1
   0 -13  10-10.2073 83.5439  -2
   0  13 -10-10.2073 83.5439   1
   0 -13   9 223.183 85.6089  -2
   0  13  -9 223.183 85.6089   1
   0 -13   8 82.0038 63.1110  -2
   0  13  -8 82.0038 63.1110   1
   0 -13   7 346.393 80.9127  -2
   0  13  -7 346.393 80.9127   1
   0 -13   6 661.038 83.1346  -2
   0  13  -6 661.038 83.1346   1
   0 -13   5 823.669 86.9816  -2
   0  13  -5 823.669 86.9816   1
   0 -13   4 186.522 59.5067  -2
   0  13  -4 186.522 59.5067   1
   0 -13   3 536.190 80.8633  -2
   0  13  -3 536.190 80.8633   1
   0 -13   2 104.049 71.4306  -2
   0  13  -2 104.049 71.4306   1
   0 -13   1 530.872 81.1021  -2
   0  13  -1 530.872 81.1021   1
   0 -13   0 3278.88 115.444  -2
   0  13   0 3278.88 115.444   1
   0 -13  -1 2471.73 105.396  -2
   0  13   1 2471.73 105.396   1
   0 -13  -2 100.731 69.1405  -2
   0  13   2 100.731 69.1405   1
   0 -13  -3 898.303 81.8265  -2
   0  13   3 898.303 81.8265   1
   0 -13  -4 690.770 80.9120  -2
   0  13   4 690.770 80.9120   1
   0 -13  -5 16.4269 69.1228  -2
   0  13   5 16.4269 69.1228   1
   0 -13  -6 5.67402 57.0246  -2
   0  13   6 5.67402 57.0246   1
   0 -13  -7 108.297 73.5549  -2
   0  13   7 108.297 73.5549   1
   0 -13  -8 255.161 79.8831  -2
   0  13   8 255.161 79.8831   1
   0 -13  -9 571.866 88.8450  -2
   0  13   9 571.866 88.8450   1
   0 -13 -10 110.564 53.8454  -2
   0  13  10 110.564 53.8454   1
   0 -13 -11 122.661 42.6362  -2
   0  13  11 122.661 42.6362   1
   0 -13 -12 554.012 50.1776  -2
   0  13  12 554.012 50.1776   1
   0 -13 -13 105.513 59.6992  -2
   0  13  13 105.513 59.6992   1
   0 -13 -14-24.0077 80.8671  -2
   0  13  14-24.0077 80.8671   1
   0 -13 -15-40.8135 82.8146  -2
   0  13  15-40.8135 82.8146   1
   0 -13 -16-23.9202 86.5913  -2
   0  13  16-23.9202 86.5913   1
   0 -14  10 535.916 100.977  -2
   0  14 -10 535.916 100.977   1
   0 -14   9-32.9592 91.6935  -2
   0  14  -9-32.9592 91.6935   1
   0 -14   8 480.330 98.0356  -2
   0  14  -8 480.330 98.0356   1
   0 -14   7 1376.56 112.250  -2
   0  14  -7 1376.56 112.250   1
   0 -14   6 978.681 104.600  -2
   0  14  -6 978.681 104.600   1
   0 -14   5 30.2890 66.0464  -2
   0  14  -5 30.2890 66.0464   1
   0 -14   4 12.1736 64.0278  -2
   0  14  -4 12.1736 64.0278   1
   0 -14   3 241.697 82.1412  -2
   0  14  -3 241.697 82.1412   1
   0 -14   2 729.210 91.9670  -2
   0  14  -2 729.210 91.9670   1
   0 -14   1 926.601 95.3978  -2
   0  14  -1 926.601 95.3978   1
   0 -14   0 1021.54 95.4581  -2
   0  14   0 1021.54 95.4581   1
   0 -14  -1 139.274 78.2231  -2
   0  14   1 139.274 78.2231   1
   0 -14  -2 1015.99 94.4943  -2
   0  14   2 1015.99 94.4943   1
   0 -14  -3 244.594 81.5263  -2
   0  14   3 244.594 81.5263   1
   0 -14  -4-9.04954 75.3418  -2
   0  14   4-9.04954 75.3418   1
   0 -14  -5 48.9596 64.3139  -2
   0  14   5 48.9596 64.3139   1
   0 -14  -6-16.4275 80.8568  -2
   0  14   6-16.4275 80.8568   1
   0 -14  -7 910.265 101.382  -2
   0  14   7 910.265 101.382   1
   0 -14  -8 1437.70 112.643  -2
   0  14   8 1437.70 112.643   1
   0 -14  -9 307.834 97.2762  -2
   0  14   9 307.834 97.2762   1
   0  14  10 277.925 59.4370  -2
   0 -14 -10 277.925 59.4370   1
   0 -14 -11 997.324 113.231  -2
   0  14  11 997.324 113.231   1
   0 -14 -12 393.285 103.101  -2
   0  14  12 393.285 103.101   1
   1 -14   3 1205.57 81.7340   1
   1 -14   4-65.6009 70.2173   1
   1 -14   5-76.7848 68.7646   1
  -1  13   2 175.269 62.5710   1
  -1  13   1-84.3494 61.9029   1
   1 -13   0 519.323 47.0016   1
   1 -13   1 458.764 48.1583   1
   1 -13   2 374.888 48.5024   1
   1 -13   3-18.4487 66.5150   1
   1 -13   4 34.9350 66.5660   1
   1 -13   5-41.1526 65.9529   1
   1 -13   6-7.67157 65.5841   1
   1 -13   7 130.313 65.6345   1
   1  14  -7 0.45200 90.5040  -2
   1 -13   8 0.45200 90.5040   1
   1 -12 -10-51.1885 42.5095   1
  -1  12   4 167.152 56.3505   1
  -1  12   3 677.007 63.5145   1
  -1  12   2-43.6786 36.5055   1
  -1  12   1-23.3195 38.4598   1
   1 -12   0-16.8864 39.0285   1
  -1  12  -1 179.379 41.2959   1
  -1  12  -2 758.178 47.3069   1
  -1  12  -3 1193.41 51.1184   1
  -1  12  -4-4.65684 41.1472   1
   1 -12   5 328.270 63.0797   1
   1 -12   6 321.392 63.5107   1
   1  13  -6-11.5177 81.6605  -2
   1 -12   7-11.5177 81.6605   1
   1  13  -7 291.040 84.8014  -2
   1 -12   8 291.040 84.8014   1
   1  13  -8 81.5724 84.7563  -2
   1 -12   9 81.5724 84.7563   1
   1  13  -9-19.9670 82.6590  -2
   1 -12  10-19.9670 82.6590   1
   1  13 -10-8.50140 88.4816  -2
   1 -12  11-8.50140 88.4816   1
  -1  11  16 166.712 63.1719   1
  -1  11  15-40.3694 59.5823   1
   1 -11 -11 6.57491 40.4025   1
   1 -11 -10 78.6474 42.9813   1
  -1  11   6 21.0028 51.6839   1
  -1  11   5-36.9195 49.9829   1
  -1  11   4 124.753 50.9861   1
  -1  11   3-18.3891 33.7629   1
   1 -11  -2 281.690 36.1196   1
  -1  11   1-23.8227 34.8051   1
  -1  11   0 520.208 40.1268   1
  -1  11  -1 856.465 44.1039   1
  -1  11  -2 2796.63 57.5190   1
   1 -11   3 37.4321 36.4459   1
  -1  11  -4 12.7771 35.8405   1
   1 -11   5-32.5387 36.1878   1
   1 -11   6 305.116 54.6935   1
   1 -11   7 436.990 58.8098   1
   1  12  -7 60.4105 72.7718  -2
   1 -11   8 60.4105 72.7718   1
   1  12  -8 1829.60 92.4250  -2
   1 -11   9 1829.60 92.4250   1
   1  12  -9 1166.11 88.1000  -2
   1 -11  10 1166.11 88.1000   1
   1  12 -10 194.197 81.1631  -2
   1 -11  11 194.197 81.1631   1
   1  12 -11-6.65790 81.0135  -2
   1 -11  12-6.65790 81.0135   1
   1  12 -12 1231.00 97.0028  -2
   1 -11  13 1231.00 97.0028   1
   1  12 -13 168.903 86.9218  -2
   1 -11  14 168.903 86.9218   1
  -1  10  17-35.2893 64.7995   1
  -1  10  16-28.6558 64.0995   1
  -1  10  15 204.848 62.3324   1
  -1  10  14-23.2537 60.8656   1
  -1  10  13 659.010 66.4788   1
  -1  10  12 2031.82 49.9809   1
   1 -10 -11 3006.46 56.6650   1
   1 -10 -10 49.9002 37.3367   1
  -1  10   6 1527.84 68.0858   1
  -1  10   5 417.283 54.7519   1
   1 -10  -4 49.8447 31.0928   1
   1 -10  -3-2.41481 31.2779   1
  -1  10   2 48.0794 32.0705   1
  -1  10   1 4651.89 62.4302   1
  -1  10   0 1779.75 47.8039   1
  -1  10  -1 2050.63 48.8008   1
   1 -10   2 58.9003 33.5506   1
  -1  10  -3 839.906 40.4956   1
   1 -10   4 252.379 35.2947   1
   1 -10   5 9.51699 33.0990   1
  -1  10  -6 637.860 39.3443   1
   1 -10   7 83.9166 47.8574   1
   1 -10   8 72.3643 47.8514   1
   1  11  -8 303.611 70.4147  -2
   1 -10   9 303.611 70.4147   1
   1  11  -9 78.9827 71.6441  -2
   1 -10  10 78.9827 71.6441   1
   1  11 -10 170.401 72.2075  -2
   1 -10  11 170.401 72.2075   1
   1  11 -11 1246.00 85.6570  -2
   1 -10  12 1246.00 85.6570   1
   1  11 -12 207.226 76.6509  -2
   1 -10  13 207.226 76.6509   1
   1  11 -13 1368.39 91.0732  -2
   1 -10  14 1368.39 91.0732   1
   1  11 -14 182.210 79.9988  -2
   1 -10  15 182.210 79.9988   1
   1  11 -15 152.100 83.6486  -2
   1 -10  16 152.100 83.6486   1
   1  11 -16 481.995 90.2001  -2
   1 -10  17 481.995 90.2001   1
   1 -10  18 157.670 65.4150   1
  -1 -10 -19-71.4675 84.8094  -2
  -1   9  18-71.4675 84.8094   1
  -1   9  17 171.718 61.6929   1
  -1   9  16 161.018 58.3194   1
  -1   9  15-17.7208 54.8534   1
  -1   9  14 162.390 55.9266   1
  -1   9  13 118.749 31.1072   1
  -1   9  12 289.721 33.1795   1
   1  -9 -11 9.43374 28.1515   1
   1  -9 -10 19.9328 26.2852   1
  -1   9   9 1146.44 59.3814   1
  -1   9   6 3318.90 77.8375   1
  -1   9   5 2630.66 46.1403   1
  -1   9   4 2651.13 47.3626   1
   1  -9  -3 724.294 34.7325   1
  -1   9   2 39.9396 29.6355   1
   1  -9  -1 4762.92 58.9311   1
   1  -9   0 494.243 27.5754   1
  -1   9  -1 548.994 28.7973   1
   1  -9   2 1495.23 41.8564   1
   1  -9   3 656.018 35.5942   1
   1  -9   4 66.3733 30.9621   1
  -1   9  -5 370.611 34.0579   1
  -1   9  -6-8.58075 31.1672   1
   1  -9   7 519.821 49.7375   1
   1  -9   8 61.7344 43.3431   1
   1  10  -8 419.238 62.1614  -2
   1  -9   9 419.238 62.1614   1
   1  -9  10 30.1332 15.1401   1
   1  10  -9 120.229 62.9903  -2
   1  -9  10 120.229 62.9903   1
   1  -9  11 448.181 21.5221   1
   1  10 -10 942.816 71.7491  -2
   1  -9  11 942.816 71.7491   1
   1  -9  12 33.3924 20.7456   1
   1  10 -11 225.108 67.9218  -2
   1  -9  12 225.108 67.9218   1
   1  10 -12 1491.72 82.7379  -2
   1  -9  13 1491.72 82.7379   1
   1  10 -13 16.0096 74.4535  -2
   1  -9  14 16.0096 74.4535   1
   1  10 -14-15.7151 73.1147  -2
   1  -9  15-15.7151 73.1147   1
   1  10 -15 44.1008 76.3961  -2
   1  -9  16 44.1008 76.3961   1
   1  10 -16 379.146 80.8735  -2
   1  -9  17 379.146 80.8735   1
   1  10 -17 91.0725 81.0856  -2
   1  -9  18 91.0725 81.0856   1
   1  10 -18 356.549 82.3038  -2
   1  -9  19 356.549 82.3038   1
  -1   8  19-61.8475 61.1564   1
  -1  -9 -19 2.73374 83.0101  -2
  -1   8  18 2.73374 83.0101   1
  -1   8  17 181.121 58.0020   1
  -1   8  16 365.986 57.7174   1
  -1   8  15 727.541 61.4598   1
  -1   8  14 15.7075 49.3103   1
   1  -8 -13 1614.81 40.7178   1
   1  -8 -12 1071.25 36.8935   1
  -1   8  11 62.4509 24.8826   1
   1  -8 -10 1770.18 40.3025   1
  -1   8   9 11998.3 131.216   1
  -1   8   8 616.101 48.5743   1
  -1   8   7 465.255 41.1170   1
   1  -8  -6 611.456 28.2796   1
  -1   8   5 3877.32 48.0362   1
   1  -8  -4 399.507 27.9210   1
   1  -8  -3 91.7142 24.9093   1
   1  -8  -2 312.053 28.0248   1
   1  -8  -1 208.162 27.9872   1
   1  -8   0 5932.15 32.0559   1
   1  -8   1 2933.70 26.5546   1
   1  -8   2 37.4546 14.5578   1
  -1   8  -3 161.123 9.88851   1
   1  -8   4 72.1265 10.0680   1
   1  -8   5 2379.35 32.2166   1
   1  -8   6 2303.56 38.1150   1
  -1  -9   5 2693.86 76.3018  -2
  -1   8  -6 2693.86 76.3018   1
   1  -8   7 199.596 26.1507   1
   1  -8   8 2224.52 40.8481   1
   1  -8   9 1279.89 49.3713   1
   1   9  -8 1417.39 65.6843  -2
   1  -8   9 1417.39 65.6843   1
   1   9  -9 168.674 38.8218  -2
   1  -8  10 168.674 38.8218   1
   1  -8  11 238.309 41.7645   1
   1   9 -10 461.930 60.9342  -2
   1  -8  11 461.930 60.9342   1
   1   9 -11 3503.55 86.5023  -2
   1  -8  12 3503.55 86.5023   1
   1   9 -12 523.499 67.7462  -2
   1  -8  13 523.499 67.7462   1
   1   9 -13 253.162 66.2232  -2
   1  -8  14 253.162 66.2232   1
   1  -8  15 169.623 30.0475   1
   1   9 -14 229.283 68.8545  -2
   1  -8  15 229.283 68.8545   1
   1   9 -15 144.001 69.7257  -2
   1  -8  16 144.001 69.7257   1
   1   9 -16 603.982 76.4150  -2
   1  -8  17 603.982 76.4150   1
   1   9 -17 394.957 74.7882  -2
   1  -8  18 394.957 74.7882   1
   1   9 -18-20.5482 72.6349  -2
   1  -8  19-20.5482 72.6349   1
   1   9 -19 344.269 79.4715  -2
   1  -8  20 344.269 79.4715   1
   1   9 -20 38.4385 77.8534  -2
   1  -8  21 38.4385 77.8534   1
  -1  -8 -20-103.332 77.5220  -2
  -1   7  19-103.332 77.5220   1
  -1  -8 -19 83.6928 73.3127  -2
  -1   7  18 83.6928 73.3127   1
  -1   7  17-3.15536 49.5017   1
  -1   7  16 633.925 58.1211   1
  -1   7  15 2.13222 46.2385   1
   1  -7 -14 779.682 29.4274   1
   1  -7 -13 2330.48 30.9507   1
   1  -7 -12 3991.97 36.2740   1
   1  -7 -11 597.390 19.2696   1
   1  -7 -10 4789.55 34.7944   1
  -1   7   9 2344.05 24.5015   1
  -1   7   8 523.639 16.0527   1
  -1   7   7 4486.47 25.9816   1
   1  -7  -6 393.452 23.8213   1
  -1   7   5 56.6320 21.0824   1
   1  -7  -4 3435.05 41.1555   1
  -1   7   3 252.738 24.1286   1
   1  -7  -2 20871.8 40.5240   1
   1  -7  -1 9323.14 34.0140   1
   1  -7   0 12338.3 34.1203   1
  -1   7  -1 115.014 9.62528   1
  -1   7  -2 1501.50 15.1955   1
   1  -7   3 50.7132 9.89363   1
   1  -7   4 589.088 16.9817   1
   1  -7   5 3500.26 34.2653   1
  -1  -8   4 5419.64 85.7367  -2
  -1   7  -5 5419.64 85.7367   1
   1  -7   6 321.078 19.4548   1
  -1  -8   5 130.112 54.0883  -2
  -1   7  -6 130.112 54.0883   1
   1  -7   7 381.923 21.4216   1
   1  -7   8 4231.37 46.9976   1
   1  -7   9 44.9458 31.4099   1
   1   8  -8 706.480 53.9593  -2
   1  -7   9 706.480 53.9593   1
   1   8  -9 54.9363 35.2295  -2
   1  -7  10 54.9363 35.2295   1
   1   8 -10 3084.79 53.0572  -2
   1  -7  11 3084.79 53.0572   1
   1   8 -11 977.579 45.2818  -2
   1  -7  12 977.579 45.2818   1
   1   8 -12 3113.07 57.0168  -2
   1  -7  13 3113.07 57.0168   1
   1   8 -13 73.2333 59.2522  -2
   1  -7  14 73.2333 59.2522   1
   1   8 -14 1428.65 72.6481  -2
   1  -7  15 1428.65 72.6481   1
   1   8 -15 1683.86 77.9714  -2
   1  -7  16 1683.86 77.9714   1
   1   8 -16 1475.39 79.6947  -2
   1  -7  17 1475.39 79.6947   1
   1  -7  18 63.5446 34.2209   1
   1   8 -17 53.8240 66.4098  -2
   1  -7  18 53.8240 66.4098   1
   1   8 -18 367.947 71.1721  -2
   1  -7  19 367.947 71.1721   1
   1   8 -19 25.9810 67.9241  -2
   1  -7  20 25.9810 67.9241   1
   1   8 -20 65.1780 72.7323  -2
   1  -7  21 65.1780 72.7323   1
  -1  -7 -20 54.4575 75.0978  -2
  -1   6  19 54.4575 75.0978   1
  -1  -7 -19 96.4777 69.7467  -2
  -1   6  18 96.4777 69.7467   1
  -1  -7 -18 452.437 70.2057  -2
  -1   6  17 452.437 70.2057   1
  -1   6  16 310.380 50.7826   1
  -1   6  15 351.415 18.8447   1
  -1   6  14 882.574 21.9994   1
   1  -6 -13 2268.07 28.4053   1
   1  -6 -12 2515.77 28.7067   1
   1  -6 -11 863.591 19.5820   1
   1  -6 -10 413.726 16.7508   1
   1  -6  -9 909.220 18.0149   1
  -1   6   8 1135.17 20.2120   1
  -1   6   7 699.087 38.0074   1
   1  -6  -6 2144.99 18.4626   1
  -1   6   5 950.601 11.9119   1
   1  -6  -4 163.879 18.8916   1
  -1   6   3 5760.21 47.0605   1
   1  -6  -2 24898.1 49.7786   1
   1  -6  -1 2382.15 17.0592   1
   1  -6   0 383.999 10.4125   1
   1  -6   1 7668.04 30.8125   1
   1  -6   2 4902.67 33.2209   1
  -1   6  -3 1677.56 23.6912   1
  -1   6  -4 239.606 16.5500   1
   1  -6   5 130.783 17.8565   1
  -1  -7   4 709.544 49.8279  -2
  -1   6  -5 709.544 49.8279   1
   1  -6   6 509.585 22.3153   1
   1  -6   7 489.469 23.9778   1
   1  -6   8 74.1842 21.1716   1
   1  -6   9 1260.14 34.0630   1
   1   7  -9 4391.80 71.7374  -2
   1  -6  10 4391.80 71.7374   1
   1   7 -10 299.020 49.9570  -2
   1  -6  11 299.020 49.9570   1
   1   7 -11 729.400 59.6152  -2
   1  -6  12 729.400 59.6152   1
   1   7 -12 3391.48 54.6495  -2
   1  -6  13 3391.48 54.6495   1
   1   7 -13 205.169 40.5472  -2
   1  -6  14 205.169 40.5472   1
   1   7 -14 325.739 44.2763  -2
   1  -6  15 325.739 44.2763   1
   1   7 -15 656.932 63.7676  -2
   1  -6  16 656.932 63.7676   1
   1   7 -16 410.165 62.9864  -2
   1  -6  17 410.165 62.9864   1
   1   7 -17 172.180 61.8372  -2
   1  -6  18 172.180 61.8372   1
   1  -6  19 77.5357 36.1465   1
   1   7 -18 66.6633 61.4925  -2
   1  -6  19 66.6633 61.4925   1
   1  -6  20 143.406 40.1436   1
   1   7 -19 567.931 69.4967  -2
   1  -6  20 567.931 69.4967   1
   1  -6  21 104.043 41.3804   1
   1   7 -20 119.614 66.5643  -2
   1  -6  21 119.614 66.5643   1
  -1  -6 -21 100.165 76.9930  -2
  -1   5  20 100.165 76.9930   1
  -1  -6 -20 514.198 73.2854  -2
  -1   5  19 514.198 73.2854   1
  -1  -6 -19 299.479 70.0351  -2
  -1   5  18 299.479 70.0351   1
  -1  -6 -18 176.099 64.7946  -2
  -1   5  17 176.099 64.7946   1
  -1   5  16 1664.96 40.4912   1
   1  -5 -15 1196.10 24.6382   1
  -1  -6 -16 4900.38 99.8224  -2
  -1   5  15 4900.38 99.8224   1
  -1   5  14 633.545 19.1785   1
  -1   5  13 1679.90 23.7674   1
   1  -5 -12 6.38638 13.6306   1
   1  -5 -11 1584.81 22.5226   1
   1  -5 -10 8452.93 42.6928   1
  -1   5   9 7315.67 38.4309   1
   1  -5  -8 24.1023 11.2612   1
   1  -5  -7 30.8771 13.0720   1
   1  -5  -6 124.096 11.0351   1
   1  -5  -5 111.827 14.9997   1
   1  -5  -4 1082.53 21.1752   1
   1  -5  -3 3469.75 23.2736   1
   1  -5  -2 3907.27 34.4551   1
   1  -5  -1 10634.3 52.3935   1
  -1   5   0-0.93665 9.84636   1
   1  -5   1 1974.14 21.1195   1
   1  -5   2 387.847 15.0368   1
   1  -5   3 1368.59 21.1597   1
   1  -5   4 9993.76 46.9604   1
   1  -5   5 23490.4 88.2651   1
   1  -5   6 801.795 25.6163   1
   1  -5   7 9855.07 64.1048   1
   1  -5   8 958.604 49.3821   1
   1   6  -7 1365.83 42.2905  -2
   1  -5   8 1365.83 42.2905   1
   1  -5   9 2313.58 65.5096   1
   1   6  -8 2731.67 41.4473  -2
   1  -5   9 2731.67 41.4473   1
   1  -5  10 102.486 39.6240   1
  -1  -6   9 1941.10 41.3230  -2
  -1   5 -10 1941.10 41.3230   1
   1  -5  11 2413.28 75.3628   1
  -1  -6  10 10196.8 73.9700  -2
  -1   5 -11 10196.8 73.9700   1
   1   6 -11 2309.68 66.3104  -2
   1  -5  12 2309.68 66.3104   1
   1   6 -12 1363.11 62.5547  -2
   1  -5  13 1363.11 62.5547   1
   1   6 -13 1275.33 69.3319  -2
   1  -5  14 1275.33 69.3319   1
   1   6 -14 1075.22 45.3059  -2
   1  -5  15 1075.22 45.3059   1
   1   6 -15 1149.04 47.8956  -2
   1  -5  16 1149.04 47.8956   1
   1   6 -16 1792.31 68.7161  -2
   1  -5  17 1792.31 68.7161   1
   1   6 -17 351.840 56.4574  -2
   1  -5  18 351.840 56.4574   1
   1   6 -18 201.809 57.7555  -2
   1  -5  19 201.809 57.7555   1
   1   6 -19 235.203 61.2954  -2
   1  -5  20 235.203 61.2954   1
   1  -5  21 200.851 43.3034   1
   1   6 -20 106.717 60.7765  -2
   1  -5  21 106.717 60.7765   1
   1  -5  22 33.7612 44.0388   1
   1  -5  23 225.034 51.4833   1
  -1  -5 -21 630.705 78.9640  -2
  -1   4  20 630.705 78.9640   1
  -1  -5 -20 547.247 75.5514  -2
  -1   4  19 547.247 75.5514   1
  -1  -5 -19 533.067 71.5700  -2
  -1   4  18 533.067 71.5700   1
  -1  -5 -18 695.144 67.2525  -2
  -1   4  17 695.144 67.2525   1
  -1  -5 -17 2132.11 78.2246  -2
  -1   4  16 2132.11 78.2246   1
   1  -4 -15 721.229 39.0644   1
  -1  -5 -16 590.910 24.1376  -2
  -1   4  15 590.910 24.1376   1
   1  -4 -14 5680.09 36.3716   1
   1  -4 -13 4241.75 31.2732   1
  -1   4  12 1563.51 21.1697   1
   1  -4 -11 10802.6 45.8227   1
   1  -4 -10 7718.85 37.7881   1
   1  -4  -9 1149.63 17.6186   1
   1  -4  -8 15784.8 51.2205   1
   1  -4  -7 4769.02 31.9981   1
   1  -4  -6 12.8494 11.9744   1
   1  -4  -5 183.910 11.7710   1
   1  -4  -4 184.188 10.1768   1
   1  -4  -3 19675.5 67.0768   1
   1  -4  -2 25081.1 98.7868   1
   1  -4  -1 6069.75 38.9632   1
   1  -4   0 0.55973 19.5336   1
   1  -4   1 487.774 15.8873   1
   1  -4   2 6960.74 41.8075   1
   1  -4   3 10883.4 43.0736   1
   1  -4   4 12386.3 47.1299   1
   1  -4   5 204.865 13.8206   1
   1  -4   6 14101.4 52.3178   1
   1  -4   7 13361.5 66.4751   1
   1   5  -6 17894.5 98.1321  -2
   1  -4   7 17894.5 98.1321   1
   1  -4   8 28.1198 31.9848   1
   1   5  -7 1091.92 31.8245  -2
   1  -4   8 1091.92 31.8245   1
   1  -4   9 121.230 24.3398   1
  -1  -5   8 247.131 27.9725  -2
  -1   4  -9 247.131 27.9725   1
   1  -4  10 3110.84 52.5023   1
  -1  -5   9 16671.5 81.2403  -2
  -1   4 -10 16671.5 81.2403   1
   1  -4  11 499.433 31.5370   1
   1   5 -10 887.968 35.0951  -2
   1  -4  11 887.968 35.0951   1
  -1   4 -12 14333.9 106.563   1
   1   5 -11 15780.6 118.571  -2
   1  -4  12 15780.6 118.571   1
   1   5 -12 356.115 50.8597  -2
   1  -4  13 356.115 50.8597   1
   1   5 -13 1839.76 66.3270  -2
   1  -4  14 1839.76 66.3270   1
   1   5 -14 6208.55 102.535  -2
   1  -4  15 6208.55 102.535   1
   1   5 -15 10804.3 133.064  -2
   1  -4  16 10804.3 133.064   1
   1   5 -16 327.385 41.6802  -2
   1  -4  17 327.385 41.6802   1
   1   5 -17 1308.54 62.1608  -2
   1  -4  18 1308.54 62.1608   1
   1   5 -18 447.722 54.9964  -2
   1  -4  19 447.722 54.9964   1
   1   5 -19 180.823 56.0006  -2
   1  -4  20 180.823 56.0006   1
   1   5 -20 64.2603 56.0145  -2
   1  -4  21 64.2603 56.0145   1
   1  -4  22 392.555 49.3418   1
   1  -4  23 107.197 48.7847   1
   1  -4  24 293.999 56.2819   1
  -1  -4 -22 149.710 78.8542  -2
  -1   3  21 149.710 78.8542   1
  -1  -4 -21 11.4664 74.6659  -2
  -1   3  20 11.4664 74.6659   1
  -1  -4 -20 1545.20 85.8879  -2
  -1   3  19 1545.20 85.8879   1
  -1  -4 -19 1716.19 80.7931  -2
  -1   3  18 1716.19 80.7931   1
  -1  -4 -18 722.425 67.7708  -2
  -1   3  17 722.425 67.7708   1
  -1  -4 -17 1309.93 71.8123  -2
  -1   3  16 1309.93 71.8123   1
   1   4  16 4680.25 56.4311  -2
   1  -3 -15 4680.25 56.4311   1
   1  -3 -14 1036.55 41.6394   1
   1   4  15 865.192 25.5384  -2
   1  -3 -14 865.192 25.5384   1
  -1   3  13 241.740 23.8007   1
   1   4  14 1772.47 30.1401  -2
   1  -3 -13 1772.47 30.1401   1
   1  -3 -12 545.103 15.6750   1
   1  -3 -11 151.159 12.6836   1
   1  -3 -10 5341.77 32.5300   1
   1  -3  -9 4512.91 28.7626   1
   1  -3  -8 11497.0 35.6401   1
   1  -3  -7 56.5074 10.1135   1
   1  -3  -6 7789.04 26.3906   1
   1  -3  -5 1778.01 24.9091   1
  -1   3   4 59.4467 10.9090   1
   1  -3  -3 49406.2 101.028   1
   1  -3  -2 17024.6 48.1118   1
   1  -3  -1 234.871 12.2140   1
   1  -3   0 184.604 20.6166   1
   1  -3   1 762.847 28.9513   1
   1  -3   2 1194.03 18.7687   1
   1  -3   3 2744.09 20.6225   1
   1  -3   4 3369.99 25.2288   1
   1  -3   5 1297.80 18.4519   1
   1  -3   6 664.810 19.6929   1
   1   4  -5 881.623 31.7690  -2
   1  -3   6 881.623 31.7690   1
   1  -3   7 3677.10 34.7759   1
   1  -3   8 1295.83 23.2570   1
  -1  -4   7 3304.21 62.0889  -2
  -1   3  -8 3304.21 62.0889   1
   1  -3   9 63.1088 22.5626   1
  -1  -4   8 1290.56 49.6039  -2
  -1   3  -9 1290.56 49.6039   1
  -1   3 -10 738.078 31.2240   1
  -1  -4   9 909.442 49.7316  -2
  -1   3 -10 909.442 49.7316   1
  -1   3 -11 6949.99 72.2777   1
   1   4 -10 7943.29 60.2692  -2
   1  -3  11 7943.29 60.2692   1
   1  -3  12 1781.58 44.3628   1
  -1  -4  11 2114.22 42.3088  -2
  -1   3 -12 2114.22 42.3088   1
  -1   3 -13 1033.59 38.7269   1
   1   4 -12 3478.81 68.3684  -2
   1  -3  13 3478.81 68.3684   1
   1  -3  14 661.773 38.2234   1
   1   4 -13 866.340 58.7714  -2
   1  -3  14 866.340 58.7714   1
  -1   3 -15 2738.68 79.9727   1
   1   4 -14 3328.97 80.7299  -2
   1  -3  15 3328.97 80.7299   1
  -1   3 -16 446.165 51.5539   1
   1   4 -15 813.228 71.3185  -2
   1  -3  16 813.228 71.3185   1
   1   4 -16 1889.65 81.8311  -2
   1  -3  17 1889.65 81.8311   1
   1   4 -17 65.9047 37.4846  -2
   1  -3  18 65.9047 37.4846   1
   1   4 -18 3084.10 71.5619  -2
   1  -3  19 3084.10 71.5619   1
   1   4 -19 839.464 56.6122  -2
   1  -3  20 839.464 56.6122   1
   1   4 -20 337.933 55.1822  -2
   1  -3  21 337.933 55.1822   1
   1  -3  22 56.5586 45.2294   1
   1  -3  23 1314.37 66.5091   1
  -1  -3 -22 105.262 73.8688  -2
  -1   2  21 105.262 73.8688   1
  -1  -3 -21 540.642 76.6328  -2
  -1   2  20 540.642 76.6328   1
  -1  -3 -20 449.407 70.8379  -2
  -1   2  19 449.407 70.8379   1
  -1  -3 -19 472.873 66.4666  -2
  -1   2  18 472.873 66.4666   1
  -1  -3 -18 4067.42 93.3719  -2
  -1   2  17 4067.42 93.3719   1
  -1  -3 -17 4396.22 92.1992  -2
  -1   2  16 4396.22 92.1992   1
  -1   2  15 42.1686 22.8503   1
  -1  -3 -16 196.528 56.0306  -2
  -1   2  15 196.528 56.0306   1
  -1   2  14 618.855 29.1140   1
  -1  -3 -15 1690.88 43.2241  -2
  -1   2  14 1690.88 43.2241   1
   1   3  14 316.087 32.5116  -2
   1  -2 -13 316.087 32.5116   1
   1  -2 -12 2787.90 27.8083   1
  -1  -3 -13 5704.79 85.3736  -2
  -1   2  12 5704.79 85.3736   1
   1   3  12 9320.93 74.0604  -2
   1  -2 -11 9320.93 74.0604   1
   1  -2 -10 12128.1 45.3145   1
   1  -2  -9 3733.84 20.4847   1
   1  -2  -8 149.462 8.67371   1
   1  -2  -7 3421.21 38.9801   1
   1  -2  -6 5121.00 47.7499   1
   1  -2  -5 24102.7 71.0479   1
  -1   2   4 745.953 14.6139   1
   1  -2  -3 4841.71 25.9278   1
   1  -2  -2 29.0566 9.78392   1
   1  -2  -1 10521.5 59.5333   1
  -1   2   0 7.02590 10.1274   1
  -1   2  -1 735.054 17.7328   1
   1  -2   2 6677.97 44.0183   1
   1  -2   3 19438.7 112.660   1
   1  -2   4 28599.6 85.4371   1
   1  -2   5 1133.55 16.9744   1
   1  -2   6 13354.5 61.4770   1
   1  -2   7 1985.00 26.8009   1
   1  -2   8 92.7736 13.3201   1
  -1  -3   7 36.9852 40.3172  -2
  -1   2  -8 36.9852 40.3172   1
  -1   2  -9 63.1293 22.7498   1
  -1  -3   8 2099.67 26.6675  -2
  -1   2  -9 2099.67 26.6675   1
   1  -2  10 941.011 32.7450   1
  -1  -3   9 2374.76 26.3773  -2
  -1   2 -10 2374.76 26.3773   1
   1  -2  11 1955.36 42.4736   1
  -1  -3  10 2462.49 61.2066  -2
  -1   2 -11 2462.49 61.2066   1
  -1   2 -12 5757.49 67.1585   1
  -1  -3  11 15797.1 82.7281  -2
  -1   2 -12 15797.1 82.7281   1
   1  -2  13 330.090 30.0344   1
   1   3 -12 1484.03 49.7737  -2
   1  -2  13 1484.03 49.7737   1
   1  -2  14 991.468 38.8840   1
   1   3 -13 1126.91 54.9913  -2
   1  -2  14 1126.91 54.9913   1
   1  -2  15 292.482 33.5285   1
   1   3 -14 821.812 61.7081  -2
   1  -2  15 821.812 61.7081   1
  -1   2 -16 1620.21 63.8533   1
   1   3 -15 2961.90 78.8033  -2
   1  -2  16 2961.90 78.8033   1
  -1  -3  16 46.6758 40.8620  -2
  -1   2 -17 46.6758 40.8620   1
   1   3 -17 2220.22 58.6934  -2
   1  -2  18 2220.22 58.6934   1
   1   3 -18 929.624 40.6841  -2
   1  -2  19 929.624 40.6841   1
   1   3 -19 147.228 46.7672  -2
   1  -2  20 147.228 46.7672   1
   1   3 -22 698.872 68.2414  -2
   1  -2  23 698.872 68.2414   1
  -1  -2 -22 60.0731 70.7574  -2
  -1   1  21 60.0731 70.7574   1
  -1  -2 -21 240.363 70.8585  -2
  -1   1  20 240.363 70.8585   1
  -1  -2 -20 615.582 70.9379  -2
  -1   1  19 615.582 70.9379   1
  -1  -2 -19 198.383 60.4159  -2
  -1   1  18 198.383 60.4159   1
  -1   1  17 443.281 36.8326   1
  -1  -2 -18 1445.48 73.0992  -2
  -1   1  17 1445.48 73.0992   1
  -1   1  16 309.660 32.7087   1
  -1  -2 -17 546.082 61.5985  -2
  -1   1  16 546.082 61.5985   1
  -1   1  15 2575.44 51.6728   1
  -1  -2 -16 3232.25 80.5918  -2
  -1   1  15 3232.25 80.5918   1
  -1   1  14 734.274 34.1453   1
   1   2  15 855.686 38.6551  -2
   1  -1 -14 855.686 38.6551   1
  -1   1  13 1364.76 37.6270   1
  -1  -2 -14 6446.20 58.3694  -2
  -1   1  13 6446.20 58.3694   1
  -1   1  12 1782.03 37.3687   1
  -1  -2 -13 2217.45 38.0768  -2
  -1   1  12 2217.45 38.0768   1
  -1   1  11 2613.44 39.9040   1
  -1  -2 -12 2965.39 38.7478  -2
  -1   1  11 2965.39 38.7478   1
   1  -1 -10 180.685 11.7805   1
   1   2  11 957.875 37.6696  -2
   1  -1 -10 957.875 37.6696   1
   1  -1  -9 9110.39 37.4168   1
   1   2  10 24162.0 107.702  -2
   1  -1  -9 24162.0 107.702   1
   1  -1  -8 10593.3 40.0194   1
   1   2   9 19043.8 95.7563  -2
   1  -1  -8 19043.8 95.7563   1
   1  -1  -5 2425.95 34.7610   1
   1  -1  -4 108380. 808.118   1
   1  -1  -3 85573.2 694.682   1
  -1   1   2 16510.2 32.5278   1
   1  -1  -1 55660.0 319.891   1
   1  -1   0 2217.99 21.0203   1
   1  -1   1 8838.11 43.0419   1
   1  -1   2 375.523 22.5770   1
   1  -1   3 5438.48 58.4063   1
   1  -1   4 11305.0 88.1370   1
   1  -1   5 8404.84 81.7763   1
   1  -1   6 11612.4 68.9831   1
   1  -1   7 5288.29 50.9757   1
   1  -1   8 1654.51 34.1872   1
   1  -1   9 1325.95 20.4481   1
  -1  -2   8 10913.3 94.3409  -2
  -1   1  -9 10913.3 94.3409   1
   1  -1  10-2.25176 22.3276   1
   1   2  -9 3427.58 29.4023  -2
   1  -1  10 3427.58 29.4023   1
  -1   1 -11 6756.32 67.3770   1
   1   2 -10 7444.21 35.4315  -2
   1  -1  11 7444.21 35.4315   1
   1  -1  12 383.606 28.0893   1
  -1  -2  11 844.847 31.7068  -2
  -1   1 -12 844.847 31.7068   1
   1  -1  13 1562.83 40.7507   1
  -1  -2  12 2229.79 42.5056  -2
  -1   1 -13 2229.79 42.5056   1
  -1   1 -14 729.213 35.2117   1
   1   2 -13 1148.17 52.3016  -2
   1  -1  14 1148.17 52.3016   1
   1  -1  15 4853.65 67.1739   1
   1   2 -14 5409.41 86.5487  -2
   1  -1  15 5409.41 86.5487   1
  -1   1 -16 22.9489 29.3184   1
   1   2 -15 8.62410 52.5576  -2
   1  -1  16 8.62410 52.5576   1
   1   2 -16 868.194 44.6535  -2
   1  -1  17 868.194 44.6535   1
   1   2 -17 117.844 42.3532  -2
   1  -1  18 117.844 42.3532   1
   1   2 -18 1518.77 53.7273  -2
   1  -1  19 1518.77 53.7273   1
   1   2 -19 468.248 36.3418  -2
   1  -1  20 468.248 36.3418   1
  -1  -2  20 358.633 66.5354  -2
  -1   1 -21 358.633 66.5354   1
   1   2 -22 741.041 71.2847  -2
   1  -1  23 741.041 71.2847   1
  -1  -1 -23 476.651 86.8006  -2
  -1   0  22 476.651 86.8006   1
  -1  -1 -22 75.3376 73.2889  -2
  -1   0  21 75.3376 73.2889   1
  -1  -1 -21 779.771 75.7732  -2
  -1   0  20 779.771 75.7732   1
  -1  -1 -20 427.719 68.1929  -2
  -1   0  19 427.719 68.1929   1
  -1  -1 -19 554.194 66.3360  -2
  -1   0  18 554.194 66.3360   1
  -1   0  17 660.044 42.8379   1
  -1  -1 -18 932.276 66.9813  -2
  -1   0  17 932.276 66.9813   1
  -1  -1 -17 1837.07 70.7404  -2
  -1   0  16 1837.07 70.7404   1
  -1   0  15 28.9732 27.8960   1
  -1  -1 -16 198.605 53.1103  -2
  -1   0  15 198.605 53.1103   1
  -1   0  14 932.133 39.2803   1
  -1  -1 -15 3684.78 78.5072  -2
  -1   0  14 3684.78 78.5072   1
  -1   0  13 1521.03 42.1059   1
  -1  -1 -14 1745.67 40.4109  -2
  -1   0  13 1745.67 40.4109   1
  -1   0  12 246.857 25.5825   1
  -1  -1 -13 3274.74 42.9320  -2
  -1   0  12 3274.74 42.9320   1
   1   0 -11 1461.59 14.7201   1
   1   1  12 1982.79 35.0941  -2
   1   0 -11 1982.79 35.0941   1
  -1   0  10 10903.7 77.7744   1
   1   1  11 19241.7 104.622  -2
   1   0 -10 19241.7 104.622   1
  -1   0   9 8677.30 64.9213   1
   1   1  10 10859.9 78.2645  -2
   1   0  -9 10859.9 78.2645   1
  -1   0   8 1178.03 27.8842   1
   1   1   9 37002.4 135.914  -2
   1   0  -8 37002.4 135.914   1
  -1   0   7 1294.33 24.3646   1
  -1   0   6 22042.4 72.0749   1
   1   1   7 26032.1 55.9573  -2
   1   0  -6 26032.1 55.9573   1
   1   0  -5 628.295 10.6422   1
   1   0  -4 51356.8 542.055   1
   1   0  -3 32543.7 107.422   1
  -1   0   2 115231. 597.042   1
   1   0  -1 169.899 8.82893   1
   1   0   0 78846.6 434.817   1
   1   0   1 47940.3 128.909   1
   1   0   2 76970.6 728.539   1
   1   0   3 2464.61 40.3140   1
   1   0   4 77305.9 842.369   1
   1   0   5 4739.17 42.3820   1
  -1   0  -6 3593.27 39.4096   1
  -1   0  -7 3751.42 42.6402   1
   1   0   8 2254.87 36.9305   1
   1   0   9 10805.8 75.2848   1
   1   0  10 5384.34 57.6593   1
   1   0  11 309.124 18.6108   1
   1   0  12 623.247 29.6550   1
  -1  -1  11 1868.38 15.6643  -2
  -1   0 -12 1868.38 15.6643   1
   1   0  13 2364.84 44.9209   1
   1   1 -12 4957.90 52.3948  -2
   1   0  13 4957.90 52.3948   1
   1   0  14 6221.09 69.9227   1
   1   1 -13 6702.32 81.7431  -2
   1   0  14 6702.32 81.7431   1
  -1   0 -15 1380.53 42.3885   1
   1   1 -14 1621.07 61.2791  -2
   1   0  15 1621.07 61.2791   1
   1   0  16 225.113 31.9216   1
   1   1 -15 123.706 51.0196  -2
   1   0  16 123.706 51.0196   1
   1   0  17 71.8835 44.7919   1
   1   1 -16 85.7022 38.2279  -2
   1   0  17 85.7022 38.2279   1
   1   1 -17 3599.68 63.8354  -2
   1   0  18 3599.68 63.8354   1
   1   1 -18 786.582 47.7726  -2
   1   0  19 786.582 47.7726   1
  -1  -1  19 228.445 57.0356  -2
  -1   0 -20 228.445 57.0356   1
  -1  -1  20 499.217 65.3079  -2
  -1   0 -21 499.217 65.3079   1
  -1  -1  21 753.762 72.1775  -2
  -1   0 -22 753.762 72.1775   1
  -1  -1  22 77.0849 63.1705  -2
  -1   0 -23 77.0849 63.1705   1
  -1   0 -23 4.19106 83.3315  -2
  -1  -1  22 4.19106 83.3315   1
  -1   0 -22 699.217 80.4903  -2
  -1  -1  21 699.217 80.4903   1
  -1   0 -21 374.660 70.5529  -2
  -1  -1  20 374.660 70.5529   1
  -1   0 -20 157.331 63.3417  -2
  -1  -1  19 157.331 63.3417   1
  -1   0 -19 1153.37 72.4435  -2
  -1  -1  18 1153.37 72.4435   1
  -1  -1  17 3428.27 74.1048   1
  -1   0 -18 4604.90 95.5565  -2
  -1  -1  17 4604.90 95.5565   1
  -1  -1  16 37.2523 32.0844   1
  -1   0 -17 137.473 53.9829  -2
  -1  -1  16 137.473 53.9829   1
  -1  -1  15 41.6242 30.7854   1
  -1   0 -16 126.020 50.3110  -2
  -1  -1  15 126.020 50.3110   1
  -1  -1  14 241.387 34.3918   1
  -1   0 -15 1341.91 60.4908  -2
  -1  -1  14 1341.91 60.4908   1
  -1  -1  13 765.464 38.6923   1
   1   0  14 5393.75 54.8814  -2
   1   1 -13 5393.75 54.8814   1
   1   0  13 5419.37 51.4359  -2
   1   1 -12 5419.37 51.4359   1
  -1  -1  11 1775.18 41.6647   1
   1   0  12 2535.76 37.9005  -2
   1   1 -11 2535.76 37.9005   1
  -1  -1  10 72.2456 22.2146   1
  -1   0 -11 457.270 26.2567  -2
  -1  -1  10 457.270 26.2567   1
  -1  -1   9 1243.95 25.2222   1
   1   0  10 5141.47 60.1367  -2
   1   1  -9 5141.47 60.1367   1
  -1  -1   8 4045.68 36.7475   1
   1   0   9 12601.5 86.5099  -2
   1   1  -8 12601.5 86.5099   1
  -1  -1   7 5532.65 50.8268   1
  -1   0  -8 8072.70 72.5062  -2
  -1  -1   7 8072.70 72.5062   1
  -1  -1   6 1425.89 20.8650   1
   1   0   7 4437.17 32.5963  -2
   1   1  -6 4437.17 32.5963   1
  -1  -1   5 1709.71 34.9365   1
   1   0   6 4089.70 25.3099  -2
   1   1  -5 4089.70 25.3099   1
   1   1  -4 15345.8 53.3338   1
   1   1  -3 21908.0 86.3609   1
  -1  -1   0 12383.1 72.3875   1
   1   1   1 1631.29 31.4652   1
   1   1   2 9725.23 70.5099   1
   1   1   3 199025. 1323.29   1
  -1  -1  -4 58827.9 134.425   1
   1   1   5 87997.5 235.099   1
   1   1   6 1039.17 25.3012   1
   1   0  -5 1426.19 33.1406  -2
   1   1   6 1426.19 33.1406   1
   1   1   7 6540.48 54.4530   1
   1   0  -6 21894.8 94.8342  -2
   1   1   7 21894.8 94.8342   1
   1   1   8 5625.93 53.5601   1
   1   0  -7 6659.27 58.4922  -2
   1   1   8 6659.27 58.4922   1
  -1  -1  -9 49128.3 154.681   1
  -1  -1 -10 1776.44 37.4463   1
   1   1  11 11207.7 81.8141   1
   1   1  12 325.406 26.6198   1
   1   0 -11 1431.35 43.6700  -2
   1   1  12 1431.35 43.6700   1
  -1  -1 -13 4052.92 56.0100   1
   1   0 -12 4365.47 63.6231  -2
   1   1  13 4365.47 63.6231   1
   1   1  14 22.9325 25.3504   1
   1   0 -13 1076.41 48.1465  -2
   1   1  14 1076.41 48.1465   1
  -1  -1 -15 3477.86 55.8163   1
   1   0 -14 4581.08 76.6878  -2
   1   1  15 4581.08 76.6878   1
   1   1  16 184.095 29.1370   1
   1   0 -15 98.7139 49.4675  -2
   1   1  16 98.7139 49.4675   1
   1   1  17 186.931 45.7247   1
   1   0 -16 1437.92 47.6488  -2
   1   1  17 1437.92 47.6488   1
   1   1  18 34.3028 48.0340   1
  -1   0  17 624.074 45.3569  -2
  -1  -1 -18 624.074 45.3569   1
   1   0 -18 432.967 44.3177  -2
   1   1  19 432.967 44.3177   1
  -1   0  19 380.146 61.4157  -2
  -1  -1 -20 380.146 61.4157   1
  -1   0  20 751.225 66.6385  -2
  -1  -1 -21 751.225 66.6385   1
  -1   0  21 159.927 59.2141  -2
  -1  -1 -22 159.927 59.2141   1
  -1   1 -23 513.186 89.0125  -2
  -1  -2  22 513.186 89.0125   1
  -1   1 -22 300.578 79.6540  -2
  -1  -2  21 300.578 79.6540   1
  -1   1 -21 270.691 73.5445  -2
  -1  -2  20 270.691 73.5445   1
  -1  -2  19 292.565 52.2853   1
  -1   1 -19 1669.29 77.8639  -2
  -1  -2  18 1669.29 77.8639   1
  -1  -2  17 35.3596 38.6276   1
  -1   1 -18 172.429 60.1686  -2
  -1  -2  17 172.429 60.1686   1
  -1  -2  16 460.275 45.2648   1
  -1   1 -17 1002.92 63.2184  -2
  -1  -2  16 1002.92 63.2184   1
  -1  -2  15 36.8332 37.0351   1
  -1   1 -16 113.641 50.9726  -2
  -1  -2  15 113.641 50.9726   1
  -1  -2  14 54.4410 25.3374   1
  -1  -2  13 494.885 36.3746   1
  -1   1 -14 1172.38 54.1177  -2
  -1  -2  13 1172.38 54.1177   1
  -1  -2  12 883.855 39.1654   1
   1  -1  13 2097.82 38.3770  -2
   1   2 -12 2097.82 38.3770   1
  -1  -2  11 540.486 31.4458   1
   1  -1  12 995.706 30.5790  -2
   1   2 -11 995.706 30.5790   1
  -1  -2  10 1448.83 39.1699   1
  -1   1 -11 6577.37 51.3293  -2
  -1  -2  10 6577.37 51.3293   1
  -1  -2   9 4173.94 41.5852   1
   1  -1  10 4448.58 59.1882  -2
   1   2  -9 4448.58 59.1882   1
  -1  -2   8 13228.1 65.9280   1
   1  -1   9 15678.3 97.8840  -2
   1   2  -8 15678.3 97.8840   1
  -1  -2   7 4605.17 38.4080   1
   1  -1   8 5956.69 35.7921  -2
   1   2  -7 5956.69 35.7921   1
  -1  -2   6 16165.4 95.9882   1
   1  -1   7 17412.3 71.8061  -2
   1   2  -6 17412.3 71.8061   1
  -1  -2   5 14211.4 83.2491   1
   1  -1   6 21904.7 57.3275  -2
   1   2  -5 21904.7 57.3275   1
   1   2  -4 13328.1 64.8726   1
   1  -1   5 18075.2 73.7019  -2
   1   2  -4 18075.2 73.7019   1
   1   2  -3 9722.68 56.7962   1
   1   2   3 19240.7 109.529   1
   1   2   4 43592.6 123.782   1
   1   2   5 44786.7 128.012   1
  -1  -2  -6 4039.32 43.1086   1
   1  -1  -5 5903.51 52.9179  -2
   1   2   6 5903.51 52.9179   1
  -1  -2  -7 2366.51 36.3754   1
   1  -1  -6 2561.89 39.3163  -2
   1   2   7 2561.89 39.3163   1
  -1  -2  -8 11897.0 76.1049   1
   1  -1  -7 20687.5 94.7750  -2
   1   2   8 20687.5 94.7750   1
   1   2   9 10965.2 77.4635   1
   1  -1  -8 17903.9 90.0276  -2
   1   2   9 17903.9 90.0276   1
   1   2  10 21414.4 108.553   1
   1   2  11 766.694 32.0399   1
   1   2  12 28.0510 25.6966   1
   1  -1 -11 1920.16 45.6827  -2
   1   2  12 1920.16 45.6827   1
   1   2  13 365.843 29.0119   1
   1  -1 -12 1714.81 47.0468  -2
   1   2  13 1714.81 47.0468   1
  -1  -2 -14 6837.70 72.4044   1
   1  -1 -13 7550.20 80.5511  -2
   1   2  14 7550.20 80.5511   1
   1   2  15 43.4885 28.2921   1
   1  -1 -14 567.273 49.0786  -2
   1   2  15 567.273 49.0786   1
   1   2  16 200.468 45.0178   1
   1  -1 -15 2152.69 48.4853  -2
   1   2  16 2152.69 48.4853   1
   1   2  17 40.0389 42.7355   1
   1  -1 -16 345.887 40.3037  -2
   1   2  17 345.887 40.3037   1
   1   2  18 971.996 62.7492   1
   1  -1 -17 1553.68 49.4136  -2
   1   2  18 1553.68 49.4136   1
   1  -1 -18 97.1936 41.9693  -2
   1   2  19 97.1936 41.9693   1
  -1   1  19 733.116 66.1557  -2
  -1  -2 -20 733.116 66.1557   1
  -1   1  20 242.431 62.0251  -2
  -1  -2 -21 242.431 62.0251   1
  -1   1  21 182.779 63.5922  -2
  -1  -2 -22 182.779 63.5922   1
  -1  -3  22 0.48814 62.9076   1
  -1  -3  21 416.691 65.2271   1
  -1  -3  20 382.964 59.3875   1
  -1   2 -20-30.3516 68.7766  -2
  -1  -3  19-30.3516 68.7766   1
  -1  -3  18 838.068 59.7144   1
  -1  -3  17 1664.37 64.2078   1
  -1   2 -18 2375.78 80.3814  -2
  -1  -3  17 2375.78 80.3814   1
  -1  -3  16 22.5068 39.1913   1
  -1   2 -17 45.1285 53.9033  -2
  -1  -3  16 45.1285 53.9033   1
  -1  -3  15 1876.85 61.7967   1
  -1   2 -16 3537.43 81.0606  -2
  -1  -3  15 3537.43 81.0606   1
  -1  -3  14 541.223 14.3902   1
  -1  -3  13 36.7470 11.4316   1
  -1  -3  12 1737.65 35.3513   1
  -1  -3  11 12851.5 114.291   1
  -1   2 -12 19244.2 85.8110  -2
  -1  -3  11 19244.2 85.8110   1
  -1  -3  10 51.8216 18.8802   1
   1  -2  11 1501.24 44.2463  -2
   1   3 -10 1501.24 44.2463   1
  -1  -3   9 1865.21 31.4568   1
   1  -2  10 2730.24 51.1795  -2
   1   3  -9 2730.24 51.1795   1
  -1  -3   8 2518.38 33.6683   1
   1  -2   9 2906.85 53.4551  -2
   1   3  -8 2906.85 53.4551   1
  -1  -3   7 99.0959 24.7208   1
   1  -2   8 110.406 35.7467  -2
   1   3  -7 110.406 35.7467   1
  -1  -3   6 2683.79 42.1448   1
   1  -2   7 3945.65 43.6296  -2
   1   3  -6 3945.65 43.6296   1
   1  -2   6 16913.1 52.6800  -2
   1   3  -5 16913.1 52.6800   1
   1  -2   5 3886.80 27.6205  -2
   1   3  -4 3886.80 27.6205   1
   1   3  -3 12321.7 46.3168   1
  -1  -3  -3 123403. 1195.07   1
  -1  -3  -4 2692.04 52.3861   1
  -1  -3  -5 2600.37 52.8606   1
  -1  -3  -6 4332.37 47.5538   1
   1  -2  -5 20681.5 90.6179  -2
   1   3   6 20681.5 90.6179   1
   1   3   7 6934.34 59.1923   1
   1  -2  -6 10484.7 65.4068  -2
   1   3   7 10484.7 65.4068   1
  -1  -3  -8 9247.62 70.9810   1
   1  -2  -7 11872.2 72.3912  -2
   1   3   8 11872.2 72.3912   1
  -1  -3  -9 1519.81 35.3232   1
   1  -2  -8 1845.21 36.4470  -2
   1   3   9 1845.21 36.4470   1
   1   3  10 1278.11 34.4485   1
  -1  -3 -11 14363.8 94.0695   1
  -1  -3 -12 1501.60 38.9121   1
  -1  -3 -13 3019.11 50.7750   1
   1  -2 -12 4943.33 62.7186  -2
   1   3  13 4943.33 62.7186   1
   1   3  14 371.606 29.7329   1
   1  -2 -13 461.813 17.4401  -2
   1   3  14 461.813 17.4401   1
   1   3  15 967.142 17.9120   1
   1  -2 -14 1653.58 56.2496  -2
   1   3  15 1653.58 56.2496   1
  -1  -3 -16-16.1000 28.3913   1
   1  -2 -15 1.61622 48.4085  -2
   1   3  16 1.61622 48.4085   1
   1   3  17 2165.16 75.8171   1
   1  -2 -16 4221.07 62.6877  -2
   1   3  17 4221.07 62.6877   1
   1   3  18 224.378 49.9671   1
   1  -2 -17 2821.22 57.2041  -2
   1   3  18 2821.22 57.2041   1
  -1   2  18 576.563 60.4043  -2
  -1  -3 -19 576.563 60.4043   1
  -1   2  19 380.394 61.5560  -2
  -1  -3 -20 380.394 61.5560   1
  -1   2  20 384.820 63.6157  -2
  -1  -3 -21 384.820 63.6157   1
  -1  -4  23-31.0106 70.8430   1
  -1  -4  22 166.884 68.3371   1
  -1  -4  21-19.7617 60.6169   1
  -1  -4  20 151.883 58.2818   1
  -1  -4  19 373.462 60.5612   1
  -1  -4  18 3077.60 86.8941   1
  -1  -4  17 15.0324 47.4452   1
  -1  -4  16 857.467 38.8433   1
  -1  -4  15 272.649 32.6488   1
   1   4 -14 103.465 16.0017   1
  -1  -4  13 79.1139 14.1646   1
  -1  -4  12 3690.29 49.4549   1
  -1  -4  11 71.3940 22.3158   1
   1  -3  12 1456.21 49.1654  -2
   1   4 -11 1456.21 49.1654   1
  -1  -4  10 179.710 21.6675   1
   1  -3  11 5223.49 66.3940  -2
   1   4 -10 5223.49 66.3940   1
  -1  -4   9 181.370 20.3603   1
   1  -3  10 758.943 40.5541  -2
   1   4  -9 758.943 40.5541   1
  -1  -4   8 2005.26 33.1529   1
   1  -3   9 2275.76 50.0822  -2
   1   4  -8 2275.76 50.0822   1
  -1  -4   7 2578.51 43.5797   1
   1  -3   8 3704.49 56.9940  -2
   1   4  -7 3704.49 56.9940   1
   1  -3   7 14284.7 60.8550  -2
   1   4  -6 14284.7 60.8550   1
   1  -3   6 715.933 33.1843  -2
   1   4  -5 715.933 33.1843   1
   1   4  -4 22650.3 61.6424   1
   1   4  -3 5557.46 32.1939   1
   1   4  -2 91.0893 22.1769   1
   1   4  -1 4776.10 52.6648   1
  -1  -4  -4 9669.82 95.7344   1
  -1  -4  -5 1346.16 44.5112   1
   1   4   6 887.765 21.8420   1
  -1  -4  -7 3111.54 32.4403   1
  -1  -4  -8 40702.7 108.421   1
  -1  -4  -9 2036.67 59.5778   1
   1  -3  -8 9903.78 64.0267  -2
   1   4   9 9903.78 64.0267   1
  -1  -4 -10 12397.1 89.2660   1
   1  -3  -9 15660.8 85.6444  -2
   1   4  10 15660.8 85.6444   1
  -1  -4 -11 1632.49 40.7101   1
  -1  -4 -12 5340.36 63.5185   1
   1   4  13-13.1565 25.0780   1
   1  -3 -12 428.006 36.3940  -2
   1   4  13 428.006 36.3940   1
  -1  -4 -14 1813.79 44.2488   1
   1  -3 -13 2114.75 27.7022  -2
   1   4  14 2114.75 27.7022   1
   1   4  15 10.4572 38.4698   1
   1  -3 -14 878.905 22.0999  -2
   1   4  15 878.905 22.0999   1
   1   4  16 789.367 54.3677   1
   1  -3 -15 3713.12 33.6508  -2
   1   4  16 3713.12 33.6508   1
   1   4  17 33.3846 44.9785   1
  -1   3  16 859.230 46.0261  -2
  -1  -4 -17 859.230 46.0261   1
   1   4  18 680.572 54.7269   1
   1  -3 -17 747.184 45.9255  -2
   1   4  18 747.184 45.9255   1
  -1   3  18 1465.50 73.8936  -2
  -1  -4 -19 1465.50 73.8936   1
  -1   3  19 1618.28 73.7170  -2
  -1  -4 -20 1618.28 73.7170   1
  -1   3  20 22.4400 57.5085  -2
  -1  -4 -21 22.4400 57.5085   1
  -1  -5  22 23.3039 65.0124   1
  -1  -5  21 51.7208 63.4217   1
  -1  -5  20 1.63001 59.2471   1
  -1  -5  19-16.3123 54.6989   1
  -1  -5  18 0.29275 50.9072   1
  -1  -5  17 162.997 49.0678   1
  -1  -5  16 44.8234 47.5143   1
  -1  -5  15 1793.02 31.9507   1
   1   5 -14 353.583 19.4573   1
  -1  -5  13 99.9009 17.0729   1
  -1  -5  12 148.286 26.9590   1
  -1  -5  11 225.246 26.3907   1
  -1  -5  10 470.456 26.0236   1
   1  -4  11 1033.66 45.5490  -2
   1   5 -10 1033.66 45.5490   1
  -1  -5   9 18653.9 89.7135   1
   1  -4  10 22850.2 123.134  -2
   1   5  -9 22850.2 123.134   1
  -1  -5   8 140.671 29.3075   1
   1  -4   9 345.854 37.7648  -2
   1   5  -8 345.854 37.7648   1
   1  -4   8 1751.21 46.4488  -2
   1   5  -7 1751.21 46.4488   1
   1  -4   7 14240.3 63.4275  -2
   1   5  -6 14240.3 63.4275   1
   1  -4   6 32648.7 91.7342  -2
   1   5  -5 32648.7 91.7342   1
   1   5  -4 402.002 29.3009   1
   1   5  -3 2259.00 20.9071   1
   1   5  -2 259.309 27.9138   1
   1   5  -1 2665.06 46.8362   1
   1   5   0 1456.69 38.3647   1
   1   5   1 409.185 28.5358   1
  -1  -5  -5 1583.07 48.7461   1
  -1  -5  -6 2699.55 30.5641   1
   1   5   7 3919.88 34.3635   1
  -1  -5  -8 48.7012 15.0134   1
  -1  -5  -9 4752.12 39.8350   1
  -1  -5 -10 427.514 21.0359   1
  -1  -5 -11 1036.18 25.9105   1
  -1  -5 -12 45.5096 39.4740   1
  -1  -5 -13 1155.44 54.3359   1
   1   5  14 61.4262 23.7003   1
   1  -4 -13 4509.62 47.3991  -2
   1   5  14 4509.62 47.3991   1
  -1   4  14 4929.29 38.5440  -2
  -1  -5 -15 4929.29 38.5440   1
   1  -4 -15 699.865 27.2562  -2
   1   5  16 699.865 27.2562   1
   1  -4 -16 2729.44 54.6442  -2
   1   5  17 2729.44 54.6442   1
  -1   4  17 558.544 65.6454  -2
  -1  -5 -18 558.544 65.6454   1
  -1   4  18 625.452 64.3900  -2
  -1  -5 -19 625.452 64.3900   1
  -1   4  19 539.891 66.8388  -2
  -1  -5 -20 539.891 66.8388   1
  -1  -6  21 83.8078 55.9160   1
  -1  -6  20-47.4923 54.4617   1
  -1  -6  19 107.523 52.4519   1
  -1  -6  18-8.64180 49.6903   1
  -1  -6  17-11.0510 50.4075   1
  -1  -6  16 964.881 60.7064   1
  -1  -6  15 646.518 27.5970   1
  -1  -6  14 909.570 26.7271   1
  -1  -6  13 1348.60 54.3861   1
   1  -5  14 1350.92 39.3602  -2
   1   6 -13 1350.92 39.3602   1
  -1  -6  12 1444.30 39.1579   1
   1  -5  13 1443.34 40.1357  -2
   1   6 -12 1443.34 40.1357   1
  -1  -6  11 778.663 49.6106   1
  -1  -6  10 9167.79 113.957   1
   1  -5  11 13455.3 105.579  -2
   1   6 -10 13455.3 105.579   1
  -1  -6   9 2365.63 63.4546   1
   1  -5  10 3211.14 59.7006  -2
   1   6  -9 3211.14 59.7006   1
   1  -5   9 2100.26 49.0049  -2
   1   6  -8 2100.26 49.0049   1
   1  -5   8 1268.30 43.3951  -2
   1   6  -7 1268.30 43.3951   1
   1  -5   7 15101.6 94.8857  -2
   1   6  -6 15101.6 94.8857   1
   1  -5   6 702.164 27.2646  -2
   1   6  -5 702.164 27.2646   1
   1   6  -4 10559.7 57.7683   1
   1   6  -3 109.421 10.8459   1
   1   6  -2 86319.8 239.790   1
   1   6  -1 4723.35 63.7910   1
   1   6   0 21069.5 120.533   1
   1   6   1 102.080 31.3071   1
   1   6   2 73944.9 220.338   1
   1   6   3 681.978 37.1483   1
   1   6   4 2177.23 45.6701   1
  -1  -6  -6-8.77741 13.2853   1
  -1  -6  -7 656.224 17.6426   1
   1   6   8 32.0793 12.7383   1
  -1  -6  -9 89.8019 15.4761   1
  -1  -6 -10 4045.11 37.8308   1
  -1  -6 -11 643.756 22.6343   1
  -1  -6 -12 34.9603 39.7172   1
  -1  -6 -13-13.6393 40.4791   1
   1   6  14 65.9747 28.8443   1
  -1   5  13 1896.94 36.9482  -2
  -1  -6 -14 1896.94 36.9482   1
   1   6  15 21.7005 31.9289   1
  -1   5  14 697.333 32.1834  -2
  -1  -6 -15 697.333 32.1834   1
  -1   5  15 6369.17 58.0009  -2
  -1  -6 -16 6369.17 58.0009   1
  -1   5  16 1315.16 40.6053  -2
  -1  -6 -17 1315.16 40.6053   1
  -1   5  17 72.7618 60.5220  -2
  -1  -6 -18 72.7618 60.5220   1
  -1   5  18 261.659 64.2417  -2
  -1  -6 -19 261.659 64.2417   1
  -1   5  19 473.362 65.6834  -2
  -1  -6 -20 473.362 65.6834   1
   1   7 -15 69.9462 30.5323   1
   1   7 -14 190.290 27.8511   1
   1  -6  14 246.261 37.2676  -2
   1   7 -13 246.261 37.2676   1
   1  -6  13 3089.52 52.4100  -2
   1   7 -12 3089.52 52.4100   1
   1  -6  12 830.721 41.2303  -2
   1   7 -11 830.721 41.2303   1
  -1  -7   9 3831.22 82.7523   1
   1  -6  10 5958.14 75.3604  -2
   1   7  -9 5958.14 75.3604   1
   1  -6   9 3431.44 59.2082  -2
   1   7  -8 3431.44 59.2082   1
   1  -6   8 640.430 38.4409  -2
   1   7  -7 640.430 38.4409   1
   1  -6   7 758.069 37.8050  -2
   1   7  -6 758.069 37.8050   1
   1  -6   6 8156.56 53.2556  -2
   1   7  -5 8156.56 53.2556   1
   1   7  -4 1002.45 30.2543   1
   1  -6   5 1100.89 45.5222  -2
   1   7  -4 1100.89 45.5222   1
   1   7  -3 7610.36 50.0925   1
   1   7  -2 929.740 22.8457   1
   1   7  -1 24190.4 135.651   1
   1   7   0 198.674 34.2090   1
   1   7   1 16381.4 112.700   1
   1   7   2 2402.77 51.2296   1
   1   7   3 3101.78 55.3960   1
   1   7   4 1412.69 42.9054   1
   1   7   5 61.2209 28.3691   1
   1   7   6 228.577 14.2658   1
   1   7   7 19384.3 54.5105   1
   1   7   8 384.515 14.4205   1
   1   7   9 4921.10 31.5600   1
  -1  -7 -10 34.3429 14.1721   1
   1   7  11 4088.74 33.1021   1
   1   7  12 267.304 17.5939   1
  -1  -7 -13 22.4200 24.2758   1
   1  -6 -12 2535.50 49.7097  -2
   1   7  13 2535.50 49.7097   1
   1   7  14 4.65929 28.1144   1
  -1   6  13 2064.08 42.4422  -2
  -1  -7 -14 2064.08 42.4422   1
   1  -6 -14 1408.06 29.5352  -2
   1   7  15 1408.06 29.5352   1
  -1   6  15 515.475 36.3981  -2
  -1  -7 -16 515.475 36.3981   1
  -1   6  16 375.059 36.8812  -2
  -1  -7 -17 375.059 36.8812   1
  -1   6  17 271.524 67.5340  -2
  -1  -7 -18 271.524 67.5340   1
  -1   6  18 11.9555 63.3851  -2
  -1  -7 -19 11.9555 63.3851   1
   1   7  20 119.130 45.8351   1
   1  -7  16 1178.95 51.5885  -2
   1   8 -15 1178.95 51.5885   1
   1  -7  15 1213.86 49.1653  -2
   1   8 -14 1213.86 49.1653   1
   1  -7  14 116.626 39.2692  -2
   1   8 -13 116.626 39.2692   1
   1  -7  13 2576.58 54.9032  -2
   1   8 -12 2576.58 54.9032   1
   1  -7  12 977.187 44.6962  -2
   1   8 -11 977.187 44.6962   1
   1  -7   9 799.343 46.7993  -2
   1   8  -8 799.343 46.7993   1
   1  -7   8 4769.39 64.8989  -2
   1   8  -7 4769.39 64.8989   1
   1  -7   7 2374.76 49.1738  -2
   1   8  -6 2374.76 49.1738   1
   1   8  -5 19.5239 22.9160   1
   1   8  -4 3003.48 45.1362   1
   1   8  -3 24.4162 17.4641   1
   1   8  -2 693.498 21.5155   1
   1   8  -1 12.5999 15.8377   1
   1   8   0 1388.16 23.9439   1
   1   8   1 1895.85 49.9351   1
   1   8   2 2144.97 51.3650   1
   1   8   3 498.541 37.4813   1
   1   8   4 346.879 33.5668   1
   1   8   5 1067.86 41.0027   1
   1   8   6 2534.70 19.4317   1
  -1  -8  -7 386.981 12.2610   1
   1   8   8 3328.14 23.3050   1
   1   8   9 189.634 13.8365   1
   1   8  10 663.293 18.2573   1
  -1  -8 -11 41.2231 16.0520   1
  -1  -8 -12 842.248 31.6523   1
   1  -7 -11 1461.75 49.5035  -2
   1   8  12 1461.75 49.5035   1
   1   8  13 134.450 32.1710   1
   1  -7 -12 3715.17 53.0775  -2
   1   8  13 3715.17 53.0775   1
   1   8  14 78.4101 30.4579   1
  -1   7  13 2104.65 47.7062  -2
  -1  -8 -14 2104.65 47.7062   1
  -1   7  14 797.897 38.5641  -2
  -1  -8 -15 797.897 38.5641   1
   1  -7 -15 360.304 38.4206  -2
   1   8  16 360.304 38.4206   1
   1  -7 -16 632.250 41.5944  -2
   1   8  17 632.250 41.5944   1
  -1   7  17 17.9659 61.2517  -2
  -1  -8 -18 17.9659 61.2517   1
   1   8  19 59.8238 43.8584   1
   1  -7 -19 275.621 64.8778  -2
   1   8  20 275.621 64.8778   1
   1  -8  16 109.824 48.9856  -2
   1   9 -15 109.824 48.9856   1
   1  -8  15 127.042 46.2581  -2
   1   9 -14 127.042 46.2581   1
   1  -8  14 182.393 42.9153  -2
   1   9 -13 182.393 42.9153   1
   1  -8  13 581.984 49.2289  -2
   1   9 -12 581.984 49.2289   1
   1  -8  12 3311.13 65.3089  -2
   1   9 -11 3311.13 65.3089   1
   1  -8  11 340.659 43.1302  -2
   1   9 -10 340.659 43.1302   1
   1  -8  10 229.956 44.1973  -2
   1   9  -9 229.956 44.1973   1
   1  -8   9 1124.32 51.9760  -2
   1   9  -8 1124.32 51.9760   1
   1   9  -7 3246.29 58.2711   1
   1   9  -6 261.027 29.8848   1
   1   9  -5 1284.08 36.7297   1
   1   9  -4 93.6757 24.8800   1
   1   9  -3 9173.30 68.4658   1
   1   9  -2 185.062 22.0869   1
   1   9  -1 2418.13 29.7340   1
   1   9   0 91.8390 16.5754   1
   1   9   1 11130.9 35.3427   1
   1   9   2 2234.75 23.5837   1
   1   9   3 211.981 12.0647   1
   1   9   4 8.40201 7.50934   1
   1   9   5 137.789 34.6045   1
   1   9   6 971.336 44.1293   1
   1   9   7 1675.60 49.5857   1
  -1  -9  -8 49.8525 27.3504   1
  -1  -9  -9 400.397 30.2585   1
   1   9  10 121.801 29.2853   1
   1   9  11 552.603 30.4832   1
   1  -8 -10 2438.98 62.2444  -2
   1   9  11 2438.98 62.2444   1
  -1  -9 -12 12.9783 26.0490   1
   1  -8 -11 255.353 44.9389  -2
   1   9  12 255.353 44.9389   1
  -1  -9 -13 67.9959 27.3011   1
   1  -8 -12 1111.46 54.9593  -2
   1   9  13 1111.46 54.9593   1
   1  -8 -13 1547.70 47.8806  -2
   1   9  14 1547.70 47.8806   1
   1  -8 -14 1972.85 50.3119  -2
   1   9  15 1972.85 50.3119   1
  -1   8  15 646.033 44.3666  -2
  -1  -9 -16 646.033 44.3666   1
   1   9  17 528.013 49.7556   1
  -1   8  16 661.678 46.0253  -2
  -1  -9 -17 661.678 46.0253   1
   1   9  18 105.210 45.4283   1
   1   9  19 193.414 50.3549   1
   1  -9  15 40.4474 53.3896  -2
   1  10 -14 40.4474 53.3896   1
   1  -9  14 41.1796 49.5765  -2
   1  10 -13 41.1796 49.5765   1
   1  -9  13 1513.75 59.9472  -2
   1  10 -12 1513.75 59.9472   1
   1  -9  12 216.825 50.6611  -2
   1  10 -11 216.825 50.6611   1
   1  -9  11 887.920 52.3513  -2
   1  10 -10 887.920 52.3513   1
   1  -9  10 192.195 45.2620  -2
   1  10  -9 192.195 45.2620   1
   1  -9   9 487.637 47.6728  -2
   1  10  -8 487.637 47.6728   1
   1  10  -7 97.8502 32.2970   1
   1  10  -6 770.102 38.0661   1
   1  10  -5 22.4647 27.4374   1
   1  10  -4 2866.68 48.5991   1
   1  10  -3 39.8339 25.4472   1
   1  10  -2 3470.96 45.7219   1
   1  10  -1 278.207 23.1565   1
   1  10   0 1296.05 27.7297   1
   1  10   1 718.983 14.3177   1
   1  10   2 1492.05 17.0465   1
   1  10   3 811.256 11.4438   1
   1  10   4 1046.87 29.0506   1
   1  10   5 1019.73 31.3970   1
   1  10   7 939.249 47.6739   1
  -1 -10  -8 3528.58 54.1417   1
  -1 -10  -9 199.051 25.4579   1
  -1 -10 -10 165.082 24.1095   1
  -1 -10 -11 26.1515 22.4504   1
   1  10  12 32.3693 28.4343   1
   1  -9 -11 162.635 53.8177  -2
   1  10  12 162.635 53.8177   1
   1  10  13 141.602 33.3541   1
   1  -9 -12 480.451 59.3338  -2
   1  10  13 480.451 59.3338   1
   1  10  14 2319.90 66.3376   1
  -1   9  13 2261.69 56.4848  -2
  -1 -10 -14 2261.69 56.4848   1
   1  10  15 277.720 45.4298   1
  -1   9  14 426.302 44.9391  -2
  -1 -10 -15 426.302 44.9391   1
   1  10  16 299.150 46.4697   1
   1  -9 -15 226.010 45.6393  -2
   1  10  16 226.010 45.6393   1
   1  10  17 102.996 45.5438   1
  -1   9  16 131.411 45.9715  -2
  -1 -10 -17 131.411 45.9715   1
   1  10  18 409.613 53.7129   1
   1  -9 -18 175.593 65.9057  -2
   1  10  19 175.593 65.9057   1
   1 -10  15 85.3642 61.1304  -2
   1  11 -14 85.3642 61.1304   1
   1 -10  14 1275.00 69.4565  -2
   1  11 -13 1275.00 69.4565   1
   1 -10  13 142.456 55.0585  -2
   1  11 -12 142.456 55.0585   1
   1 -10  12 1155.23 63.3684  -2
   1  11 -11 1155.23 63.3684   1
   1 -10  11 134.087 54.9421  -2
   1  11 -10 134.087 54.9421   1
   1 -10  10 204.415 51.2048  -2
   1  11  -9 204.415 51.2048   1
   1 -10   9 329.190 51.0024  -2
   1  11  -8 329.190 51.0024   1
   1 -10   8 811.440 54.7480  -2
   1  11  -7 811.440 54.7480   1
   1  11  -6 56.8813 28.2569   1
   1 -10   7 251.565 50.8499  -2
   1  11  -6 251.565 50.8499   1
   1  11  -5 1773.06 35.3282   1
   1  11  -4 31.0839 21.7076   1
   1  11  -3 26.6951 23.6190   1
   1  11  -2 80.6219 21.9990   1
   1  11  -1 1033.18 27.5109   1
   1  11   0 27.6335 17.4045   1
   1  11   1 608.959 20.2748   1
   1  11   2 776.383 14.6534   1
   1  11   3 194.438 21.4545   1
   1  11   4 168.444 23.1794   1
   1  11   6 901.096 51.4472   1
   1  11   7 989.511 30.6438   1
   1  11   8 240.974 26.1953   1
  -1 -11  -9 654.695 27.3245   1
   1  11  10 138.233 24.4011   1
  -1 -11 -11 50.9202 28.6915   1
   1 -10 -10 78.8640 58.4270  -2
   1  11  11 78.8640 58.4270   1
  -1 -11 -12 76.3211 32.3831   1
   1 -10 -11 3077.77 82.9456  -2
   1  11  12 3077.77 82.9456   1
   1  11  13 1691.02 49.7844   1
   1 -10 -12 3646.66 84.7474  -2
   1  11  13 3646.66 84.7474   1
  -1 -11 -14 147.756 36.2523   1
   1 -10 -13 1016.04 68.8192  -2
   1  11  14 1016.04 68.8192   1
   1  11  15 478.730 51.1486   1
   1 -10 -14 659.021 52.0744  -2
   1  11  15 659.021 52.0744   1
   1  11  16 125.617 48.5590   1
  -1  10  15 284.516 50.1632  -2
  -1 -11 -16 284.516 50.1632   1
   1  11  17 135.937 50.3842   1
   1  11  18 77.2653 52.2720   1
   1 -11  14 42.5345 68.2377  -2
   1  12 -13 42.5345 68.2377   1
   1 -11  13 1240.61 77.2990  -2
   1  12 -12 1240.61 77.2990   1
   1 -11  12 85.2000 60.2938  -2
   1  12 -11 85.2000 60.2938   1
   1 -11  11 269.807 59.7905  -2
   1  12 -10 269.807 59.7905   1
   1 -11  10 1037.04 67.7447  -2
   1  12  -9 1037.04 67.7447   1
   1 -11   9 1818.55 74.3378  -2
   1  12  -8 1818.55 74.3378   1
   1 -11   8 174.026 57.5198  -2
   1  12  -7 174.026 57.5198   1
   1 -11   7 1387.63 67.0899  -2
   1  12  -6 1387.63 67.0899   1
   1  12  -5 35.6470 29.3103   1
   1 -11   6 405.884 57.4837  -2
   1  12  -5 405.884 57.4837   1
   1  12  -4 31.2510 23.1512   1
   1  12  -3 152.840 22.9675   1
   1  12  -2 1226.53 29.0204   1
   1  12  -1 102.715 19.5423   1
   1  12   0 271.534 19.2593   1
   1  12   1 150.124 43.8159   1
   1  12   2 25.7376 40.6570   1
   1  12   3 334.583 45.1719   1
   1  12   4 15.8994 20.4991   1
   1  12   5 79.1152 39.2758   1
   1  12   6 392.161 44.6387   1
   1  12   7 266.851 26.0181   1
   1  12   8 16.7562 24.6126   1
  -1 -12  -9 109.823 28.4267   1
   1 -11  -8 1119.28 67.3181  -2
   1  12   9 1119.28 67.3181   1
  -1 -12 -10 179.538 25.6863   1
  -1 -12 -11 34.5976 29.8067   1
   1 -11 -10 206.639 61.5446  -2
   1  12  11 206.639 61.5446   1
  -1 -12 -12 118.544 33.0967   1
   1 -11 -11 262.882 62.8080  -2
   1  12  12 262.882 62.8080   1
  -1 -12 -13 61.1710 34.4059   1
   1 -11 -12 306.546 66.3752  -2
   1  12  13 306.546 66.3752   1
   1  12  14 591.966 41.7708   1
   1 -11 -13 972.874 77.1898  -2
   1  12  14 972.874 77.1898   1
   1  12  15 71.5923 48.7093   1
   1 -11 -14 501.131 54.9578  -2
   1  12  15 501.131 54.9578   1
   1  12  16 46.9736 49.5072   1
   1 -11 -15-13.2139 74.5144  -2
   1  12  16-13.2139 74.5144   1
   1  12  17 13.8878 50.6254   1
   1 -12  14 555.911 82.4867  -2
   1  13 -13 555.911 82.4867   1
   1 -12  13 8.20090 72.2750  -2
   1  13 -12 8.20090 72.2750   1
   1 -12  12 99.5517 71.8869  -2
   1  13 -11 99.5517 71.8869   1
   1 -12  11 89.0721 66.3602  -2
   1  13 -10 89.0721 66.3602   1
   1 -12  10 102.739 61.4089  -2
   1  13  -9 102.739 61.4089   1
   1 -12   9 282.630 64.0315  -2
   1  13  -8 282.630 64.0315   1
   1 -12   8 459.471 67.3645  -2
   1  13  -7 459.471 67.3645   1
   1 -12   7 264.522 67.4348  -2
   1  13  -6 264.522 67.4348   1
   1 -12   6 1605.15 77.3236  -2
   1  13  -5 1605.15 77.3236   1
   1  13  -4 127.937 48.7312   1
   1  13  -3 487.839 52.8014   1
   1  13  -2 68.4249 46.9386   1
   1  13  -1 456.058 51.2505   1
   1  13   0 44.7629 44.9360   1
   1  13   1 380.510 47.9342   1
   1  13   2 116.643 44.2526   1
   1  13   3 73.6093 44.3572   1
   1  13   4 67.3373 44.3603   1
   1  13   5 574.862 52.0629   1
   1  13   6 201.484 47.4443   1
   1  13   7 133.208 28.1321   1
   1  13   8 21.8003 28.0187   1
   1  13   9 8.93462 25.1493   1
   1  13  10 15.3811 25.1567   1
   1  13  11 271.534 34.8486   1
   1 -12 -10 393.541 66.8487  -2
   1  13  11 393.541 66.8487   1
  -1 -13 -12 98.4381 33.9272   1
   1 -12 -11 245.884 70.0357  -2
   1  13  12 245.884 70.0357   1
   1  13  13 598.756 42.4232   1
   1 -12 -12 688.524 79.6369  -2
   1  13  13 688.524 79.6369   1
   1  13  14 73.7792 36.7829   1
   1 -12 -13 83.1287 78.1301  -2
   1  13  14 83.1287 78.1301   1
   1  13  15 74.4308 49.7704   1
   1 -12 -14 2.87326 78.8583  -2
   1  13  15 2.87326 78.8583   1
   1  13  16 0.24363 51.2809   1
   1  13  17 47.6113 54.9467   1
   1 -13  13 29.8887 86.4568  -2
   1  14 -12 29.8887 86.4568   1
   1 -13  12 12.7101 79.8221  -2
   1  14 -11 12.7101 79.8221   1
   1 -13  11 16.9344 79.8220  -2
   1  14 -10 16.9344 79.8220   1
   1 -13  10 383.265 78.1093  -2
   1  14  -9 383.265 78.1093   1
   1 -13   9 184.472 70.3832  -2
   1  14  -8 184.472 70.3832   1
   1 -13   8 90.9626 66.6713  -2
   1  14  -7 90.9626 66.6713   1
   1 -13   7 1169.22 78.8155  -2
   1  14  -6 1169.22 78.8155   1
   1 -13   6 154.069 67.9844  -2
   1  14  -5 154.069 67.9844   1
   1  14  -4 17.7702 51.6492   1
   1  14  -3 115.271 53.2912   1
   1  14  -2 300.250 57.1682   1
   1 -13   2 553.122 75.0387  -2
   1  14  -1 553.122 75.0387   1
   1  14   0 956.671 64.1084   1
   1  14   1 103.863 52.0294   1
   1  14   2 91.5467 51.5364   1
   1  14   3 116.273 52.6608   1
   1  14   4 498.654 57.9379   1
   1  14   5 98.4983 52.3889   1
   1  14   6 248.292 53.8056   1
   1  14   7 74.9198 52.4894   1
   1 -13  -7 121.028 68.6281  -2
   1  14   8 121.028 68.6281   1
  -1 -14  -9 48.3270 52.4264   1
   1 -13  -8 206.269 68.8747  -2
   1  14   9 206.269 68.8747   1
  -1 -14 -10-24.6058 51.7817   1
   1 -13  -9 44.7505 70.1916  -2
   1  14  10 44.7505 70.1916   1
  -1 -14 -11 82.9648 57.7421   1
   1 -13 -10 258.727 78.1071  -2
   1  14  11 258.727 78.1071   1
  -1 -14 -12 616.183 69.6914   1
   1 -13 -11 1111.42 90.6397  -2
   1  14  12 1111.42 90.6397   1
  -1 -14 -13 16.6921 56.9506   1
   1 -13 -12 159.362 84.5650  -2
   1  14  13 159.362 84.5650   1
   1 -13 -13-20.4267 86.0697  -2
   1  14  14-20.4267 86.0697   1
   1 -14   4 238.137 73.4151  -2
   1  15  -3 238.137 73.4151   1
   1  15  -2 75.3902 56.0760   1
   1 -14   2 499.361 77.0320  -2
   1  15  -1 499.361 77.0320   1
   1  15   0 21.8885 55.0162   1
   1  15   1 38.5402 53.0904   1
   1  15   2 0.38440 53.0106   1
   1  15   3 45.6792 54.3136   1
   1  15   4 97.7281 55.1587   1
   1 -14  -4 759.284 78.0822  -2
   1  15   5 759.284 78.0822   1
  -1 -15  -8 80.2249 57.6151   1
  -1 -15  -9 403.783 65.1399   1
  -1 -15 -10 18.0807 57.2786   1
  -1 -15 -11 35.5527 58.3529   1
   2  15   4-70.0596 80.5816  -2
   2 -14  -2-70.0596 80.5816   1
   2 -14  -1-1.62643 61.2724   1
   2 -14   0-36.0424 64.1193   1
   2 -14   1 55.0012 64.8470   1
   2 -14   2-25.2802 66.7024   1
   2  14   6 228.187 72.9286  -2
   2 -13  -4 228.187 72.9286   1
   2  14   5-44.3042 72.5845  -2
   2 -13  -3-44.3042 72.5845   1
   2  14   4 175.510 76.7634  -2
   2 -13  -2 175.510 76.7634   1
   2  14   3 157.411 76.2488  -2
   2 -13  -1 157.411 76.2488   1
   2 -13   0 463.396 65.3407   1
   2 -13   1 112.359 62.0117   1
   2 -13   2 186.624 63.2967   1
   2 -13   3 56.2916 63.4618   1
   2 -13   4 144.556 64.0938   1
   2 -13   5 175.150 66.6667   1
   2 -13   6 41.4820 62.7115   1
   2 -13   7-27.3299 65.5531   1
   2  13   7 850.010 71.1929  -2
   2 -12  -5 850.010 71.1929   1
   2  13   6 42.0347 65.6044  -2
   2 -12  -4 42.0347 65.6044   1
   2  13   5 22.2442 68.4187  -2
   2 -12  -3 22.2442 68.4187   1
   2 -12  -2 7.64282 48.8066   1
   2  13   3 555.002 74.6983  -2
   2 -12  -1 555.002 74.6983   1
   2 -12   0 86.6003 52.5380   1
   2 -12   1 114.373 54.7786   1
   2 -12   2 49.2445 58.0582   1
   2 -12   3 2501.20 85.5508   1
   2 -12   4 221.933 65.1732   1
   2 -12   5 331.361 64.8083   1
   2 -12   6 152.071 63.8676   1
   2 -12   7 2080.03 85.4115   1
   2 -12   8 98.5196 62.4251   1
   2 -12   9 46.2824 62.2964   1
   2 -12  10 81.7477 62.0710   1
   2  12   8 435.368 58.9777  -2
   2 -11  -6 435.368 58.9777   1
   2  12   7 21.3257 57.6949  -2
   2 -11  -5 21.3257 57.6949   1
   2  12   6 316.267 61.2918  -2
   2 -11  -4 316.267 61.2918   1
   2  12   5 232.996 62.6207  -2
   2 -11  -3 232.996 62.6207   1
   2  12   4 244.480 62.8603  -2
   2 -11  -2 244.480 62.8603   1
   2 -11  -1 105.525 48.2810   1
   2 -11   0 582.651 56.2403   1
   2 -11   1 333.328 55.0801   1
   2 -11   2 3642.78 88.9761   1
   2 -11   3 66.5341 26.4094   1
   2 -11   4 104.970 28.2085   1
   2 -11   5 149.823 30.3274   1
   2 -11   6 972.618 37.9567   1
   2 -11   7 126.498 31.8629   1
   2 -11   8 614.890 36.4167   1
   2 -11   9 96.2904 34.1987   1
   2 -11  10 143.698 35.9569   1
   2 -11  11 208.830 60.9002   1
   2 -11  12 413.800 65.4093   1
   2 -11  13 94.4150 62.7265   1
   2  11   9 997.660 56.5198  -2
   2 -10  -7 997.660 56.5198   1
   2 -10  -6 25.7756 37.5976   1
   2  11   8 28.0481 50.2664  -2
   2 -10  -6 28.0481 50.2664   1
   2 -10  -5 305.488 42.7554   1
   2  11   7 387.847 54.8136  -2
   2 -10  -5 387.847 54.8136   1
   2 -10  -4 414.598 45.5790   1
   2  11   6 537.804 57.2033  -2
   2 -10  -4 537.804 57.2033   1
   2  11   5 1484.08 65.7168  -2
   2 -10  -3 1484.08 65.7168   1
   2 -10  -2 113.352 42.9896   1
   2 -10  -1 17.4016 14.8028   1
   2 -10   0 23.0181 16.7105   1
   2 -10   1 1542.13 28.5322   1
   2 -10   2 80.3495 15.3168   1
   2 -10   3 50.2379 15.6918   1
   2 -10   4 268.512 26.1238   1
   2 -10   5 69.6910 26.1356   1
   2 -10   6 138.783 26.9528   1
   2 -10   7 1015.96 36.2063   1
   2 -10   8 26.4064 29.1579   1
   2 -10   9 52.2522 30.0123   1
   2 -10  10 99.3676 32.2178   1
   2 -10  11 62.5125 33.1228   1
   2 -10  12 60.1049 35.3164   1
   2 -10  13 990.616 45.1946   1
   2 -10  14 4.53850 37.3299   1
   2 -10  15 24.0385 58.7827   1
   2  -9 -10-7.89808 29.4808   1
   2  -9  -8 47.9754 34.4608   1
   2  10  10 2373.66 58.3270  -2
   2  -9  -8 2373.66 58.3270   1
   2  -9  -7 576.825 41.6136   1
   2  10   9 1023.58 51.9217  -2
   2  -9  -7 1023.58 51.9217   1
   2  -9  -6 3319.34 69.9692   1
   2  10   8 3925.40 72.1300  -2
   2  -9  -6 3925.40 72.1300   1
   2  -9  -5 3.21206 35.5089   1
   2  10   7 78.1260 47.4834  -2
   2  -9  -5 78.1260 47.4834   1
   2  -9  -4 12.9317 9.09449   1
   2  10   6 1224.41 57.6500  -2
   2  -9  -4 1224.41 57.6500   1
   2  -9  -3 2581.19 23.6802   1
   2  10   5 2642.32 69.1253  -2
   2  -9  -3 2642.32 69.1253   1
   2  -9  -2 826.041 19.5901   1
   2  10   4 7031.72 91.2215  -2
   2  -9  -2 7031.72 91.2215   1
   2  -9  -1 23.9508 12.4027   1
   2  -9   0 0.26687 13.4038   1
   2  -9   1 734.960 18.9354   1
   2  -9   2 1289.36 22.3488   1
   2  -9   3 60.1001 16.5360   1
   2  -9   4 1178.35 26.2791   1
   2  -9   5 220.997 29.7440   1
   2  -9   6 3047.84 52.7327   1
   2  -9   7 22.4501 30.1736   1
   2  -9   8 58.3379 31.0149   1
   2  -9   9 510.430 40.0721   1
   2  -9  10 35.7158 27.5571   1
   2  -9  11 49.4351 29.8965   1
   2  -9  12 77.6782 30.9376   1
   2  -9  13-12.3212 32.7194   1
   2  -9  14 185.456 36.5607   1
   2  -9  15 14.6234 37.0340   1
   2  -9  16 4.55293 37.4952   1
   2  -9  17 70.5262 55.8653   1
   2  -9  18 72.5261 60.2997   1
   2  -8 -11 788.257 33.3556   1
   2  -8 -10 109.081 27.9210   1
   2  -8  -9 978.319 20.7904   1
   2  -8  -8 8.52859 13.9099   1
   2   9  10 425.823 42.3703  -2
   2  -8  -8 425.823 42.3703   1
   2  -8  -7 3519.85 62.4157   1
   2   9   9 5132.84 34.7078  -2
   2  -8  -7 5132.84 34.7078   1
   2  -8  -6 239.312 34.3350   1
   2   9   8 311.458 43.3895  -2
   2  -8  -6 311.458 43.3895   1
   2  -8  -5 1407.56 48.9523   1
   2   9   7 2237.82 57.7520  -2
   2  -8  -5 2237.82 57.7520   1
   2  -8  -4 94.5049 34.0411   1
   2   9   6 361.417 46.8540  -2
   2  -8  -4 361.417 46.8540   1
   2  -8  -3 565.904 25.1062   1
   2   9   5 2942.70 63.4979  -2
   2  -8  -3 2942.70 63.4979   1
   2  -8  -2 3578.33 26.8301   1
   2  -8  -1 4821.66 33.7205   1
   2  -8   0 584.948 19.2379   1
   2  -8   1 4434.03 34.6333   1
   2  -8   2 3283.66 31.9511   1
   2  -8   3 2738.93 44.1457   1
   2  -8   4 417.760 29.2780   1
   2  -8   5 2459.58 46.9398   1
   2  -8   6 30.6036 28.3424   1
   2  -8   7 2.07210 28.0760   1
   2  -8   8 44.4299 29.2356   1
   2  -8   9 141.223 32.5518   1
   2  -8  10 974.920 44.0660   1
   2  -8  11 120.545 36.7511   1
   2  -8  12 33.9152 38.7639   1
   2  -8  13 752.878 50.1183   1
   2  -8  14 344.263 48.4247   1
   2  -8  15 671.080 39.8039   1
   2  -8  16 26.3585 35.1088   1
   2  -8  17 160.132 39.0977   1
   2  -8  18-29.3786 38.1215   1
   2  -8  19 191.446 56.0566   1
   2   9 -18 1.09009 76.1281  -2
   2  -8  20 1.09009 76.1281   1
   2  -7 -11 29.1695 11.6039   1
   2   8  13 459.452 34.3987  -2
   2  -7 -11 459.452 34.3987   1
   2  -7 -10 1322.11 22.5489   1
   2   8  12 3338.74 45.5894  -2
   2  -7 -10 3338.74 45.5894   1
   2  -7  -9 790.402 22.6546   1
   2   8  11 1497.76 37.2389  -2
   2  -7  -9 1497.76 37.2389   1
   2  -7  -8 1523.28 40.5098   1
   2   8  10 3968.51 35.7056  -2
   2  -7  -8 3968.51 35.7056   1
   2  -7  -7 50.7427 26.3747   1
   2   8   9 181.197 36.0385  -2
   2  -7  -7 181.197 36.0385   1
   2  -7  -6 4334.18 63.3262   1
   2   8   8 6332.94 52.1496  -2
   2  -7  -6 6332.94 52.1496   1
   2  -7  -5 241.542 31.6575   1
   2   8   7 4149.01 45.2115  -2
   2  -7  -5 4149.01 45.2115   1
   2  -7  -4 2912.65 58.6534   1
   2   8   6 7287.93 54.7523  -2
   2  -7  -4 7287.93 54.7523   1
   2  -7  -3 219.134 17.9660   1
   2  -7  -2 329.042 18.7843   1
   2  -7  -1 1818.25 27.9312   1
   2  -7   0 16725.1 55.9647   1
   2  -7   1 31.7815 14.4724   1
   2  -7   2 99.9361 17.5276   1
   2  -7   3 3407.15 34.5735   1
   2  -7   4 5405.72 42.5937   1
   2  -7   5 217.638 20.7866   1
   2  -7   6 7217.51 55.2990   1
   2  -7   7 395.834 26.2036   1
   2  -7   8 1273.81 43.4141   1
   2  -7   9 23.5671 32.2513   1
   2  -7  10 306.553 36.1875   1
   2  -7  11 679.337 41.4990   1
   2  -7  12 716.595 43.4558   1
   2  -7  13 59.1183 38.4104   1
   2  -7  14 92.1652 42.7621   1
   2  -7  15 241.878 47.5600   1
   2  -7  16 57.4463 47.6991   1
   2  -7  17 89.1717 34.7452   1
   2  -7  18 7.72352 35.5905   1
   2  -7  19-17.0129 37.0742   1
   2   8 -18-20.4426 68.7125  -2
   2  -7  20-20.4426 68.7125   1
   2   8 -19 105.494 72.9978  -2
   2  -7  21 105.494 72.9978   1
  -2  -7 -20 45.6505 79.8521  -2
  -2   6  18 45.6505 79.8521   1
  -2  -7 -19 62.7727 78.0792  -2
  -2   6  17 62.7727 78.0792   1
  -2  -7 -18-96.9424 75.0502  -2
  -2   6  16-96.9424 75.0502   1
  -2  -7 -17 375.260 74.9368  -2
  -2   6  15 375.260 74.9368   1
   2   7  15 1432.23 48.0157  -2
   2  -6 -13 1432.23 48.0157   1
   2   7  14 284.531 36.4658  -2
   2  -6 -12 284.531 36.4658   1
   2   7  13 923.358 38.6513  -2
   2  -6 -11 923.358 38.6513   1
   2  -6 -10 16.2550 9.28066   1
   2   7  12 255.880 34.1234  -2
   2  -6 -10 255.880 34.1234   1
   2  -6  -9 219.991 11.7954   1
   2   7  11 4312.63 42.3498  -2
   2  -6  -9 4312.63 42.3498   1
   2  -6  -8 1111.38 30.1980   1
   2   7  10 1323.31 29.0403  -2
   2  -6  -8 1323.31 29.0403   1
   2  -6  -7 3307.90 47.5008   1
   2   7   9 3704.27 37.9170  -2
   2  -6  -7 3704.27 37.9170   1
   2  -6  -6 42.1134 22.6756   1
   2   7   8 678.427 20.9049  -2
   2  -6  -6 678.427 20.9049   1
   2  -6  -5 6517.56 50.3045   1
   2   7   7 8232.36 86.7496  -2
   2  -6  -5 8232.36 86.7496   1
   2  -6  -4 3772.25 34.3553   1
   2  -6  -3 461.439 19.3935   1
   2  -6  -2 127.964 16.1740   1
   2  -6  -1 13322.1 61.0549   1
   2  -6   0 301.767 22.1482   1
   2  -6   1 3242.52 69.8227   1
   2  -6   2 283.986 19.5606   1
   2  -6   3 538.757 20.7949   1
   2  -6   4 2747.62 31.8138   1
   2  -6   5 13072.9 62.3109   1
   2  -6   6 1065.59 25.2264   1
   2  -6   7 40.9534 18.7207   1
   2  -6   8 1134.32 29.4087   1
   2  -6   9 148.544 22.8458   1
   2  -6  10 48.8925 22.7009   1
   2  -6  11 3429.54 64.6891   1
   2  -6  12 49.6824 35.2885   1
   2  -6  13 317.228 40.6996   1
   2  -6  14 53.2424 38.5706   1
   2  -6  15 404.019 47.3577   1
   2  -6  16 323.839 48.0815   1
   2  -6  17 47.2955 47.9196   1
   2  -6  18 77.0451 50.4206   1
   2  -6  19 385.395 37.8717   1
   2   7 -18 618.325 67.5032  -2
   2  -6  20 618.325 67.5032   1
   2   7 -19 383.297 68.0893  -2
   2  -6  21 383.297 68.0893   1
   2   7 -20 197.447 69.4974  -2
   2  -6  22 197.447 69.4974   1
  -2  -6 -21-16.1700 83.9526  -2
  -2   5  19-16.1700 83.9526   1
  -2  -6 -20 1637.17 98.0417  -2
  -2   5  18 1637.17 98.0417   1
  -2  -6 -19 107.608 79.6694  -2
  -2   5  17 107.608 79.6694   1
  -2  -6 -18 376.293 79.0938  -2
  -2   5  16 376.293 79.0938   1
  -2  -6 -17-72.3903 70.6127  -2
  -2   5  15-72.3903 70.6127   1
  -2  -6 -16-19.3471 33.5781  -2
  -2   5  14-19.3471 33.5781   1
   2   6  15 159.183 33.3186  -2
   2  -5 -13 159.183 33.3186   1
   2   6  14 500.431 40.0822  -2
   2  -5 -12 500.431 40.0822   1
   2   6  13 919.659 41.9506  -2
   2  -5 -11 919.659 41.9506   1
   2   6  12 11383.8 61.6366  -2
   2  -5 -10 11383.8 61.6366   1
   2  -5  -9 508.651 21.1776   1
   2   6  11 1719.49 48.9406  -2
   2  -5  -9 1719.49 48.9406   1
   2  -5  -8 2106.83 19.6832   1
   2   6  10 2921.45 30.6885  -2
   2  -5  -8 2921.45 30.6885   1
   2   6   9 1320.55 45.0329  -2
   2  -5  -7 1320.55 45.0329   1
   2  -5  -6 489.879 22.4463   1
   2   6   8 1441.82 30.2111  -2
   2  -5  -6 1441.82 30.2111   1
   2  -5  -5 55.1028 16.4356   1
   2   6   7 543.545 33.7066  -2
   2  -5  -5 543.545 33.7066   1
   2  -5  -4 122.169 14.4464   1
   2  -5  -3 2672.28 36.0632   1
   2   6   5 2907.82 49.7271  -2
   2  -5  -3 2907.82 49.7271   1
   2  -5  -2 1102.36 37.4203   1
   2   6   4 2336.54 49.0879  -2
   2  -5  -2 2336.54 49.0879   1
   2  -5  -1 57.7775 16.7812   1
   2  -5   0 3724.36 63.6801   1
   2  -5   1 2867.86 60.7884   1
   2  -5   2 236.047 33.3588   1
   2  -5   3 1209.18 47.9221   1
   2  -5   4 1209.31 21.8011   1
   2  -5   5 616.069 18.2647   1
   2  -5   6 182.264 15.3390   1
   2  -5   7 865.230 20.4134   1
   2  -5   8 3926.59 33.8097   1
   2  -5   9 3478.26 36.1994   1
   2  -5  10 319.066 21.2141   1
   2  -5  11 295.377 20.9416   1
  -2   5 -12 1591.27 30.2607   1
   2  -5  13 1187.77 40.6807   1
   2  -5  14 1942.34 47.2344   1
  -2   5 -15 163.210 33.9113   1
   2  -5  16 789.763 51.5440   1
   2  -5  17 183.880 47.2765   1
   2  -5  18 531.220 53.4132   1
   2  -5  19 87.6663 51.0061   1
   2   6 -18 43.9519 78.6011  -2
   2  -5  20 43.9519 78.6011   1
   2   6 -19 161.016 60.2254  -2
   2  -5  21 161.016 60.2254   1
   2   6 -20 273.287 65.2734  -2
   2  -5  22 273.287 65.2734   1
  -2  -5 -21 266.019 87.4822  -2
  -2   4  19 266.019 87.4822   1
  -2  -5 -20 667.285 87.2094  -2
  -2   4  18 667.285 87.2094   1
  -2  -5 -19 716.298 85.2537  -2
  -2   4  17 716.298 85.2537   1
  -2  -5 -18 581.652 79.1278  -2
  -2   4  16 581.652 79.1278   1
  -2  -5 -17 719.846 77.3139  -2
  -2   4  15 719.846 77.3139   1
   2  -4 -14 18.2122 28.7001   1
  -2  -5 -16-17.0103 69.4916  -2
  -2   4  14-17.0103 69.4916   1
   2   5  15 7818.20 66.9598  -2
   2  -4 -13 7818.20 66.9598   1
   2   5  14 224.529 25.2752  -2
   2  -4 -12 224.529 25.2752   1
   2   5  13 8164.84 49.1406  -2
   2  -4 -11 8164.84 49.1406   1
   2   5  12 4963.27 44.8620  -2
   2  -4 -10 4963.27 44.8620   1
   2  -4  -9 9715.97 45.7863   1
   2   5  11 10483.5 82.1071  -2
   2  -4  -9 10483.5 82.1071   1
   2   5  10 362.381 37.5954  -2
   2  -4  -8 362.381 37.5954   1
   2  -4  -7 2326.46 23.4530   1
   2   5   9 4992.03 45.2329  -2
   2  -4  -7 4992.03 45.2329   1
   2  -4  -6 2212.82 25.6395   1
   2   5   8 4484.67 60.3652  -2
   2  -4  -6 4484.67 60.3652   1
   2  -4  -5 2142.89 23.9682   1
   2  -4  -4 1082.02 19.7887   1
   2  -4  -3 2166.65 26.1103   1
   2  -4  -2 966.347 33.0116   1
   2   5   4 1189.09 39.9664  -2
   2  -4  -2 1189.09 39.9664   1
   2  -4  -1 9731.17 87.4687   1
   2  -4   0 409.156 31.1765   1
  -2   4  -1 5174.74 50.9680   1
   2  -4   2 4081.75 47.6666   1
   2  -4   3 1687.84 52.0976   1
   2  -4   4 2598.05 63.4659   1
   2  -4   5 23875.6 103.987   1
   2  -4   6 661.014 26.5997   1
   2  -4   7 11.3867 19.4483   1
   2  -4   8 2429.16 40.1450   1
   2  -4   9 28.2535 19.1735   1
   2  -4  10 4665.21 46.7088   1
   2  -4  11 2132.61 42.7738   1
   2  -4  12 277.050 29.2320   1
  -2   4 -13 27.8144 29.0270   1
  -2   4 -14 719.277 37.2754   1
  -2   4 -15 3239.26 56.6391   1
  -2   4 -16 926.902 41.6359   1
  -2   4 -17 964.565 42.8940   1
  -2   4 -18 20.9783 33.7348   1
  -2   4 -19 158.497 55.8865   1
   2   5 -17 175.859 65.1942  -2
   2  -4  19 175.859 65.1942   1
   2   5 -18 442.342 77.7404  -2
   2  -4  20 442.342 77.7404   1
   2   5 -19-28.4813 79.9981  -2
   2  -4  21-28.4813 79.9981   1
  -2  -4 -22 690.588 94.4613  -2
  -2   3  20 690.588 94.4613   1
  -2  -4 -21 676.040 90.7432  -2
  -2   3  19 676.040 90.7432   1
  -2  -4 -20 1279.25 91.2535  -2
  -2   3  18 1279.25 91.2535   1
  -2  -4 -19 1541.23 94.2977  -2
  -2   3  17 1541.23 94.2977   1
  -2  -4 -18 2943.46 103.260  -2
  -2   3  16 2943.46 103.260   1
  -2  -4 -17 249.528 75.9373  -2
  -2   3  15 249.528 75.9373   1
  -2  -4 -16 6932.30 123.088  -2
  -2   3  14 6932.30 123.088   1
   2   4  15 6333.68 43.6561  -2
   2  -3 -13 6333.68 43.6561   1
   2   4  14 5240.10 42.2808  -2
   2  -3 -12 5240.10 42.2808   1
   2   4  13 1536.63 30.2434  -2
   2  -3 -11 1536.63 30.2434   1
   2   4  12 8074.27 75.2125  -2
   2  -3 -10 8074.27 75.2125   1
   2   4  11 2163.17 50.2800  -2
   2  -3  -9 2163.17 50.2800   1
   2   4  10 7057.52 52.5672  -2
   2  -3  -8 7057.52 52.5672   1
   2   4   9 1015.29 28.8430  -2
   2  -3  -7 1015.29 28.8430   1
   2   4   8 2447.96 49.4823  -2
   2  -3  -6 2447.96 49.4823   1
   2  -3  -5 11945.3 59.5523   1
   2   4   7 13756.9 94.7647  -2
   2  -3  -5 13756.9 94.7647   1
   2  -3  -4 12465.7 57.0939   1
   2  -3  -3 8531.21 67.2896   1
   2   4   5 26650.8 132.366  -2
   2  -3  -3 26650.8 132.366   1
   2  -3  -2 45356.1 108.392   1
   2  -3  -1 14665.8 68.0328   1
   2  -3   0 3082.70 36.0058   1
   2  -3   1 2988.85 38.4515   1
  -2   3  -2 2246.36 36.2030   1
  -2   3  -3 776.915 27.6475   1
   2  -3   4 6524.43 88.5556   1
   2  -3   5 2553.47 62.4421   1
   2  -3   6 9382.63 69.1316   1
   2  -3   7 118.691 22.2141   1
   2  -3   8 2964.53 33.2594   1
   2  -3   9 2730.87 32.9480   1
   2  -3  10 7117.06 44.1835   1
   2  -3  11 874.904 20.7476   1
   2  -3  12 2060.27 29.5289   1
   2  -3  13 1794.78 28.4776   1
   2  -3  14 660.136 22.8696   1
   2  -3  15 2612.73 52.6779   1
  -2   3 -16 1384.72 43.6352   1
  -2   3 -17 78.5937 32.5040   1
  -2   3 -18 522.896 61.3334   1
   2   4 -16 821.369 66.9153  -2
   2  -3  18 821.369 66.9153   1
  -2   3 -19 258.376 55.7717   1
   2   4 -17 911.388 72.4014  -2
   2  -3  19 911.388 72.4014   1
  -2   3 -20 31.1081 57.9487   1
   2   4 -18 215.790 66.9334  -2
   2  -3  20 215.790 66.9334   1
  -2   3 -21 273.607 61.6492   1
   2   4 -19 347.004 77.1618  -2
   2  -3  21 347.004 77.1618   1
  -2   3 -22 11.7404 57.5521   1
  -2  -3 -22 74.0833 84.8141  -2
  -2   2  20 74.0833 84.8141   1
  -2  -3 -21 3787.23 120.434  -2
  -2   2  19 3787.23 120.434   1
  -2  -3 -20-79.1700 79.6404  -2
  -2   2  18-79.1700 79.6404   1
  -2  -3 -19 662.015 83.8097  -2
  -2   2  17 662.015 83.8097   1
  -2  -3 -18 801.432 82.5087  -2
  -2   2  16 801.432 82.5087   1
  -2  -3 -17 869.150 81.4247  -2
  -2   2  15 869.150 81.4247   1
  -2  -3 -16 2333.96 34.2402  -2
  -2   2  14 2333.96 34.2402   1
   2  -2 -13 4265.10 65.7203   1
  -2  -3 -15 4299.92 45.4215  -2
  -2   2  13 4299.92 45.4215   1
   2   3  14 12493.3 58.0560  -2
   2  -2 -12 12493.3 58.0560   1
   2   3  13 25729.3 79.7043  -2
   2  -2 -11 25729.3 79.7043   1
   2   3  12 4936.34 64.0912  -2
   2  -2 -10 4936.34 64.0912   1
   2   3  10 9168.50 80.5321  -2
   2  -2  -8 9168.50 80.5321   1
   2  -2  -7 9703.98 84.4912   1
   2   3   8 5705.13 66.3985  -2
   2  -2  -6 5705.13 66.3985   1
   2   3   7 9573.25 80.3247  -2
   2  -2  -5 9573.25 80.3247   1
   2  -2  -4 1604.24 26.2051   1
   2   3   6 6951.30 73.4908  -2
   2  -2  -4 6951.30 73.4908   1
   2  -2  -3 20971.7 71.7095   1
   2  -2  -2 239.725 20.4103   1
   2  -2  -1 8.92841 13.5809   1
   2  -2   0 8148.88 51.8194   1
   2  -2   1 1567.29 28.2673   1
   2  -2   2 4026.14 43.1624   1
   2  -2   3 7340.61 58.9265   1
   2  -2   4 758.855 40.6258   1
   2  -2   5 5474.60 82.8395   1
   2  -2   6 1818.98 56.2283   1
   2  -2   7 7384.08 102.445   1
   2  -2   8 2412.25 66.3190   1
   2  -2   9 239.348 40.2203   1
   2  -2  10 583.345 33.3843   1
  -2   2 -11 468.993 22.8341   1
   2  -2  12 224.743 17.5228   1
   2  -2  13 1262.08 25.5114   1
   2  -2  14 297.720 20.2551   1
   2  -2  15 2109.06 33.0282   1
   2   3 -13 6954.69 97.4281  -2
   2  -2  15 6954.69 97.4281   1
  -2   2 -16 1791.24 46.3242   1
  -2   2 -17 1385.87 74.5530   1
   2   3 -15 1997.07 69.8380  -2
   2  -2  17 1997.07 69.8380   1
  -2   2 -18 103.330 54.9152   1
   2   3 -16 1165.25 65.4466  -2
   2  -2  18 1165.25 65.4466   1
  -2   2 -19 22.9388 51.1962   1
   2   3 -17 664.944 66.7055  -2
   2  -2  19 664.944 66.7055   1
  -2   2 -20 195.555 55.2940   1
   2   3 -18 392.423 69.7492  -2
   2  -2  20 392.423 69.7492   1
  -2   2 -21 94.6010 55.8406   1
   2   3 -19 380.914 75.6022  -2
   2  -2  21 380.914 75.6022   1
   2   3 -20 857.917 62.6501  -2
   2  -2  22 857.917 62.6501   1
  -2  -3  21 316.226 81.4788  -2
  -2   2 -23 316.226 81.4788   1
  -2  -2 -22 155.829 83.3075  -2
  -2   1  20 155.829 83.3075   1
  -2  -2 -21 374.681 85.5235  -2
  -2   1  19 374.681 85.5235   1
  -2  -2 -20 271.504 81.9402  -2
  -2   1  18 271.504 81.9402   1
  -2  -2 -19-68.3775 73.8318  -2
  -2   1  17-68.3775 73.8318   1
  -2  -2 -18 93.7300 81.1137  -2
  -2   1  16 93.7300 81.1137   1
  -2  -2 -17 473.853 76.8057  -2
  -2   1  15 473.853 76.8057   1
   2   2  16 7972.89 49.2851  -2
   2  -1 -14 7972.89 49.2851   1
   2   2  15 1754.28 35.9100  -2
   2  -1 -13 1754.28 35.9100   1
   2   2  14 19958.0 71.4770  -2
   2  -1 -12 19958.0 71.4770   1
   2   2  13 18977.0 95.0252  -2
   2  -1 -11 18977.0 95.0252   1
   2   2  10 15646.5 101.524  -2
   2  -1  -8 15646.5 101.524   1
   2   2   9 25126.4 126.384  -2
   2  -1  -7 25126.4 126.384   1
   2   2   8 45947.5 164.322  -2
   2  -1  -6 45947.5 164.322   1
   2  -1  -5 4596.84 59.8881   1
   2  -1  -4 160.231 13.1790   1
   2  -1  -3 45.7874 11.2448   1
   2  -1  -2 29612.7 81.2215   1
   2  -1  -1 351.526 15.4981   1
   2  -1   0 23519.6 83.9251   1
   2  -1   1 19945.1 82.4412   1
   2  -1   2 5727.52 48.5465   1
   2  -1   3 5581.19 50.3520   1
   2  -1   4 60716.0 237.309   1
   2  -1   5 12651.1 116.738   1
   2  -1   6 790.434 42.8271   1
   2  -1   7 822.006 44.2818   1
   2  -1   8 1418.56 53.7478   1
   2  -1   9 2324.32 64.9262   1
   2  -1  10 2945.67 51.0133   1
   2  -1  11 118.172 25.9664   1
   2  -1  12 20.7275 19.0736   1
  -2   1 -13 168.634 23.5666   1
   2  -1  14 12310.2 59.9111   1
   2  -1  15 6609.79 43.4230   1
   2  -1  16 2190.47 28.7368   1
   2   2 -14 3570.11 75.5546  -2
   2  -1  16 3570.11 75.5546   1
  -2   1 -17 73.4839 51.7639   1
   2   2 -15 2522.69 71.3520  -2
   2  -1  17 2522.69 71.3520   1
  -2   1 -18 1006.10 69.2621   1
   2   2 -16 1091.44 63.5272  -2
   2  -1  18 1091.44 63.5272   1
  -2   1 -19 282.237 58.7413   1
   2   2 -17 1323.48 71.3872  -2
   2  -1  19 1323.48 71.3872   1
  -2   1 -20 41.1305 53.9264   1
   2   2 -18 479.806 68.0133  -2
   2  -1  20 479.806 68.0133   1
  -2  -2  19 164.851 49.0953  -2
  -2   1 -21 164.851 49.0953   1
   2   2 -20 718.734 58.3512  -2
   2  -1  22 718.734 58.3512   1
  -2  -2  21 761.060 87.5993  -2
  -2   1 -23 761.060 87.5993   1
  -2  -2  22 432.703 86.6904  -2
  -2   1 -24 432.703 86.6904   1
  -2  -1 -23 58.0739 88.1499  -2
  -2   0  21 58.0739 88.1499   1
  -2  -1 -22 41.8837 81.8489  -2
  -2   0  20 41.8837 81.8489   1
  -2  -1 -21 320.211 82.3040  -2
  -2   0  19 320.211 82.3040   1
  -2  -1 -20 227.462 77.3070  -2
  -2   0  18 227.462 77.3070   1
  -2  -1 -19 410.249 76.1054  -2
  -2   0  17 410.249 76.1054   1
  -2  -1 -18 75.5758 71.6570  -2
  -2   0  16 75.5758 71.6570   1
  -2   0  15 1312.19 27.6234   1
   2   1  17 1753.42 24.7574  -2
   2   0 -15 1753.42 24.7574   1
  -2   0  14 1058.27 25.1178   1
   2   1  16 1235.08 31.9802  -2
   2   0 -14 1235.08 31.9802   1
  -2   0  13 151.765 18.9256   1
  -2  -1 -15 1084.38 70.6687  -2
  -2   0  13 1084.38 70.6687   1
  -2   0  12 855.101 19.9960   1
  -2  -1 -14 3298.22 86.3801  -2
  -2   0  12 3298.22 86.3801   1
  -2   0  11 4619.69 36.4019   1
   2   1  13 5786.06 59.4460  -2
   2   0 -11 5786.06 59.4460   1
  -2   0  10 180.625 13.2258   1
   2   1  12 1321.35 23.4859  -2
   2   0 -10 1321.35 23.4859   1
   2   0  -9 204.290 9.22025   1
  -2   0   8 572.048 13.0301   1
  -2   0   7 1367.89 12.5077   1
  -2   0   6 24649.0 70.0528   1
  -2   0   5 156.458 14.4124   1
  -2   0   4 11915.5 53.8049   1
  -2   0   3 43837.8 135.898   1
   2   0  -2 27890.5 83.2457   1
   2   0  -1 539.444 17.0058   1
   2   0   0 2388.11 29.9276   1
   2   0   1 235.266 16.5238   1
   2   0   2 6876.25 53.0102   1
   2   0   3 6864.45 55.2036   1
   2   0   4 9719.68 96.3248   1
   2   0   5 11308.7 108.385   1
   2   0   6 1155.50 45.6958   1
   2   0   7 8230.70 102.857   1
   2   0   8 3179.53 70.8288   1
   2   0   9 9963.00 120.321   1
   2   0  10 2025.90 43.9770   1
   2   0  11 1559.49 29.6223   1
   2   0  12 955.749 27.6909   1
   2   0  13 15.3850 31.5892   1
   2   1 -11 1254.15 50.9791  -2
   2   0  13 1254.15 50.9791   1
   2   0  14 2757.18 59.9153   1
   2   1 -12 5376.08 80.9638  -2
   2   0  14 5376.08 80.9638   1
  -2   0 -15 3273.26 53.0611   1
  -2   0 -16-25.1150 18.1056   1
   2   1 -14 741.388 55.8568  -2
   2   0  16 741.388 55.8568   1
  -2   0 -17 312.192 55.2704   1
   2   1 -15 511.613 53.7077  -2
   2   0  17 511.613 53.7077   1
  -2   0 -18 446.711 59.1362   1
   2   1 -16 963.295 60.9724  -2
   2   0  18 963.295 60.9724   1
  -2   0 -19 2.64333 52.8731   1
   2   1 -17 119.681 55.9610  -2
   2   0  19 119.681 55.9610   1
  -2   0 -20 360.571 59.2826   1
   2   1 -18 533.205 65.2426  -2
   2   0  20 533.205 65.2426   1
  -2   0 -21 127.353 54.9647   1
   2   1 -19 640.154 72.2043  -2
   2   0  21 640.154 72.2043   1
  -2   0 -22 375.547 67.6210   1
   2   1 -20 1527.49 87.7206  -2
   2   0  22 1527.49 87.7206   1
   2   1 -21 997.580 61.9768  -2
   2   0  23 997.580 61.9768   1
  -2  -1  22 784.259 87.6805  -2
  -2   0 -24 784.259 87.6805   1
  -2   0 -22 1626.88 99.7495  -2
  -2  -1  20 1626.88 99.7495   1
  -2   0 -21 665.050 86.0119  -2
  -2  -1  19 665.050 86.0119   1
  -2   0 -20 317.619 75.4689  -2
  -2  -1  18 317.619 75.4689   1
  -2   0 -19 21.5435 70.9522  -2
  -2  -1  17 21.5435 70.9522   1
  -2   0 -18 862.493 79.0904  -2
  -2  -1  16 862.493 79.0904   1
  -2  -1  15 32.2946 25.9892   1
   2   0  17 180.432 22.7798  -2
   2   1 -15 180.432 22.7798   1
  -2  -1  14 758.354 33.3995   1
  -2   0 -16 876.005 69.9030  -2
  -2  -1  14 876.005 69.9030   1
  -2  -1  13 334.369 30.2875   1
  -2   0 -15 2639.14 82.8337  -2
  -2  -1  13 2639.14 82.8337   1
  -2  -1  12 2837.14 46.8624   1
  -2  -1  11 1639.47 35.8417   1
   2   0  13 1953.63 55.3195  -2
   2   1 -11 1953.63 55.3195   1
  -2  -1  10 5598.73 52.3779   1
   2   0  12 6135.40 44.7904  -2
   2   1 -10 6135.40 44.7904   1
  -2  -1   9 11.2873 9.60781   1
   2   1  -8 1253.43 20.6717   1
   2   1  -7 302.601 26.4883   1
   2   1  -6 4150.65 55.1540   1
   2   1  -5 9836.90 54.5675   1
  -2  -1   4 8155.94 67.7768   1
  -2  -1   3 2942.59 44.9601   1
  -2  -1   2 7990.99 71.6820   1
   2   1  -1 2468.37 31.9008   1
  -2  -1   0 378.852 18.0747   1
   2   1   1 3745.46 39.7519   1
  -2  -1  -2 2267.14 33.7895   1
  -2  -1  -3 1659.90 31.5453   1
   2   1   4 5007.86 73.2856   1
   2   1   5 6734.53 86.2364   1
   2   1   6 11062.4 112.011   1
   2   1   7 36262.4 204.586   1
   2   1   8 536.449 41.0646   1
   2   1   9 97.3714 25.6316   1
  -2  -1 -10 423.078 21.3771   1
   2   1  11 5692.30 49.5255   1
   2   1  12 1578.56 31.4325   1
   2   1  13 555.618 37.2691   1
   2   0 -11 3961.23 68.0093  -2
   2   1  13 3961.23 68.0093   1
   2   1  14 2899.50 61.0127   1
   2   0 -12 4201.25 74.5443  -2
   2   1  14 4201.25 74.5443   1
  -2  -1 -15 1161.42 69.3340   1
   2   0 -13 1838.28 63.2552  -2
   2   1  15 1838.28 63.2552   1
  -2  -1 -16 460.384 57.1189   1
   2   0 -14 1518.34 61.6344  -2
   2   1  16 1518.34 61.6344   1
  -2  -1 -17 250.583 17.0920   1
   2   0 -15 1320.24 60.4700  -2
   2   1  17 1320.24 60.4700   1
  -2  -1 -18 130.814 50.8812   1
   2   0 -16 262.992 54.2211  -2
   2   1  18 262.992 54.2211   1
  -2  -1 -19 310.237 54.5401   1
   2   0 -17 518.590 59.4874  -2
   2   1  19 518.590 59.4874   1
  -2  -1 -20 4.05170 52.9022   1
   2   0 -18 337.214 63.4934  -2
   2   1  20 337.214 63.4934   1
  -2  -1 -21 287.451 61.8101   1
   2   0 -19 525.256 68.4846  -2
   2   1  21 525.256 68.4846   1
   2   0 -20 236.115 54.2301  -2
   2   1  22 236.115 54.2301   1
   2   0 -21 348.837 58.1171  -2
   2   1  23 348.837 58.1171   1
  -2  -1 -24 63.4431 57.7925   1
  -2   1 -19 1520.36 88.0894  -2
  -2  -2  17 1520.36 88.0894   1
  -2   1 -18 580.793 76.0771  -2
  -2  -2  16 580.793 76.0771   1
  -2  -2  15 3529.40 65.8865   1
  -2   1 -17 3968.97 99.0740  -2
  -2  -2  15 3968.97 99.0740   1
  -2  -2  14 1003.49 34.5734   1
  -2  -2  13 1775.21 48.1040   1
  -2  -2  12 3976.33 58.8755   1
   2   2 -11 6218.47 51.4535   1
  -2  -2  10 501.288 26.4726   1
   2  -1  12 523.191 27.6964  -2
   2   2 -10 523.191 27.6964   1
   2   2  -9 1906.24 20.7697   1
   2   2  -8 201.968 15.5164   1
   2   2  -7 11184.7 84.9815   1
   2   2  -6 2605.50 44.6715   1
   2   2  -5 957.754 33.7690   1
  -2  -2   2 57.0049 23.3159   1
  -2  -2   1 3465.67 55.5621   1
  -2  -2   0 19647.9 126.549   1
   2   2   1 8619.27 62.5994   1
   2   2   2 196.855 20.2147   1
   2   2   3 14148.5 116.954   1
   2   2   4 478.640 34.7001   1
   2   2   5 8700.53 97.8921   1
   2   2   6 3655.63 70.0367   1
   2   2   7 2106.27 59.3233   1
   2   2   8 34313.7 212.625   1
  -2  -2  -9 16956.5 110.656   1
   2   2  10 245.786 21.4951   1
   2   2  11 1012.59 26.7305   1
   2   2  12 2488.61 37.3664   1
   2   2  13 2756.11 59.6058   1
   2  -1 -11 13607.2 106.802  -2
   2   2  13 13607.2 106.802   1
   2   2  14 12069.6 109.088   1
   2  -1 -12 20273.4 132.233  -2
   2   2  14 20273.4 132.233   1
  -2  -2 -15 1956.47 77.8944   1
   2  -1 -13 2730.86 68.4309  -2
   2   2  15 2730.86 68.4309   1
  -2  -2 -16 631.247 62.5803   1
   2  -1 -14 6602.61 91.4689  -2
   2   2  16 6602.61 91.4689   1
  -2  -2 -17 33.4025 49.3279   1
   2  -1 -15 404.483 52.9444  -2
   2   2  17 404.483 52.9444   1
  -2  -2 -18 265.866 53.5760   1
   2  -1 -16 325.730 54.2739  -2
   2   2  18 325.730 54.2739   1
  -2  -2 -19-15.1598 50.4051   1
   2  -1 -17 17.9621 55.1199  -2
   2   2  19 17.9621 55.1199   1
  -2  -2 -20 240.160 53.3667   1
   2  -1 -18 444.271 63.5542  -2
   2   2  20 444.271 63.5542   1
  -2  -2 -21 23.3624 54.8070   1
   2  -1 -19 396.942 68.3654  -2
   2   2  21 396.942 68.3654   1
  -2  -2 -22 34.5012 58.6614   1
   2  -1 -20 291.030 73.3282  -2
   2   2  22 291.030 73.3282   1
  -2  -2 -23-30.4703 59.4603   1
   2  -1 -21-40.6833 77.6025  -2
   2   2  23-40.6833 77.6025   1
  -2  -3  15 529.619 41.2172   1
  -2  -3  14 1130.90 46.2806   1
  -2  -3  13 5268.55 76.3601   1
  -2  -3  12 2382.90 55.2463   1
  -2  -3  11 258.246 30.1778   1
  -2  -3  10 2078.40 44.0844   1
   2  -2  12 2504.20 43.0740  -2
   2   3 -10 2504.20 43.0740   1
   2   3  -9 1430.24 33.5776   1
   2   3  -8 1106.96 22.6141   1
   2   3  -7 2899.35 32.3379   1
   2   3  -6 9.28768 19.8952   1
   2   3  -5 305.611 25.8776   1
  -2  -3   0 19434.6 134.462   1
  -2  -3  -1 36617.4 187.122   1
   2   3   4 539.389 38.7092   1
   2   3   5 212.174 33.0602   1
   2   3   6 7969.37 102.177   1
   2   3   7 5513.03 90.2611   1
   2   3   8 8007.04 77.2053   1
   2   3   9 754.769 34.2737   1
   2   3  10 5741.92 68.2644   1
   2   3  11 67.1598 28.1935   1
   2  -2  -9 10804.3 91.7727  -2
   2   3  11 10804.3 91.7727   1
   2   3  12 1190.07 43.5973   1
   2  -2 -10 4001.53 66.3358  -2
   2   3  12 4001.53 66.3358   1
   2   3  13 16638.5 123.080   1
   2  -2 -11 26288.5 141.567  -2
   2   3  13 26288.5 141.567   1
   2   3  14 12753.5 111.990   1
   2  -2 -12 15844.4 117.472  -2
   2   3  14 15844.4 117.472   1
  -2  -3 -15 144.118 56.1279   1
   2  -2 -13 3577.87 72.8255  -2
   2   3  15 3577.87 72.8255   1
  -2  -3 -16 589.474 62.6698   1
   2  -2 -14 2202.73 67.1472  -2
   2   3  16 2202.73 67.1472   1
  -2  -3 -17 1282.33 68.4734   1
   2  -2 -15 1488.53 63.0786  -2
   2   3  17 1488.53 63.0786   1
  -2  -3 -18 572.076 59.4674   1
   2  -2 -16 828.392 59.3911  -2
   2   3  18 828.392 59.3911   1
  -2  -3 -19 407.972 60.2590   1
   2  -2 -17 643.331 60.4389  -2
   2   3  19 643.331 60.4389   1
  -2  -3 -20 8.12281 51.3193   1
   2  -2 -18-1.56667 60.5418  -2
   2   3  20-1.56667 60.5418   1
  -2  -3 -21 547.463 64.7583   1
   2  -2 -19 2783.08 89.1385  -2
   2   3  21 2783.08 89.1385   1
   2  -2 -20 260.228 53.0739  -2
   2   3  22 260.228 53.0739   1
  -2  -3 -23 235.032 63.7563   1
   2  -2 -21 517.395 81.0483  -2
   2   3  23 517.395 81.0483   1
  -2  -4  15 1364.42 54.2356   1
  -2  -4  14 1337.69 55.4327   1
  -2  -4  13 754.520 47.1243   1
  -2  -4  12 3074.26 64.5795   1
  -2  -4  11 2683.59 57.4529   1
  -2  -4  10 774.806 23.8413   1
   2   4  -9 1375.43 36.4397   1
   2   4  -8 4842.87 40.5843   1
   2   4  -7 473.281 19.2285   1
   2   4  -6 2195.35 29.3384   1
   2   4  -5 4852.21 55.8326   1
   2   4   7 14.8723 36.8225   1
   2   4   8 122.770 28.2542   1
  -2  -4  -9 358.316 29.8498   1
   2   4  10 9.37366 27.1401   1
   2   4  11 2653.86 37.4735   1
  -2  -4 -12 573.589 40.4342   1
   2  -3 -10 6022.65 75.7604  -2
   2   4  12 6022.65 75.7604   1
  -2  -4 -13 1145.96 49.4421   1
   2  -3 -11 2363.03 57.0021  -2
   2   4  13 2363.03 57.0021   1
   2   4  14 5263.23 78.2077   1
   2  -3 -12 6595.59 81.9682  -2
   2   4  14 6595.59 81.9682   1
  -2  -4 -15 4159.61 102.615   1
   2  -3 -13 6722.40 87.7087  -2
   2   4  15 6722.40 87.7087   1
  -2  -4 -16 1484.69 74.8431   1
   2  -3 -14 5696.38 85.7226  -2
   2   4  16 5696.38 85.7226   1
  -2  -4 -17 62.8537 52.6293   1
   2  -3 -15 288.549 51.9413  -2
   2   4  17 288.549 51.9413   1
  -2  -4 -18 1007.95 69.9543   1
   2  -3 -16 2306.05 70.1342  -2
   2   4  18 2306.05 70.1342   1
  -2  -4 -19 328.063 60.7082   1
   2  -3 -17 1173.02 67.1585  -2
   2   4  19 1173.02 67.1585   1
  -2  -4 -20 185.723 60.3819   1
   2  -3 -18 909.289 71.0373  -2
   2   4  20 909.289 71.0373   1
  -2  -4 -21 761.822 73.0603   1
   2  -3 -19 1078.74 76.8864  -2
   2   4  21 1078.74 76.8864   1
  -2  -4 -22 349.897 61.3143   1
   2  -3 -20 784.487 80.6180  -2
   2   4  22 784.487 80.6180   1
   2  -3 -21 36.5298 81.4885  -2
   2   4  23 36.5298 81.4885   1
  -2  -5  15 102.591 41.8500   1
  -2  -5  14 286.365 44.2689   1
  -2  -5  13 2257.33 64.9190   1
  -2  -5  12 1031.76 47.4734   1
  -2  -5  11-2.09108 31.7490   1
   2   5 -10 35.1722 26.2429   1
   2   5  -9 186.268 28.2023   1
   2   5  -8 3820.09 58.4680   1
   2   5  -7 7507.70 48.8530   1
   2   5  -6 108.551 16.3163   1
   2   5  -5 559.348 20.7048   1
   2   5  -4 2279.31 30.5709   1
  -2  -5  -7 14587.7 151.055   1
  -2  -5  -8 2739.87 76.6498   1
  -2  -5  -9 2793.39 78.7068   1
  -2  -5 -10 118.550 44.9667   1
  -2  -5 -11 245.922 54.0062   1
   2   5  12 1871.32 55.3873   1
   2  -4 -10 4546.44 66.6895  -2
   2   5  12 4546.44 66.6895   1
   2   5  13 7788.08 92.6037   1
   2  -4 -11 10092.7 90.6350  -2
   2   5  13 10092.7 90.6350   1
   2   5  14 95.6432 36.2442   1
   2  -4 -12 261.445 47.7605  -2
   2   5  14 261.445 47.7605   1
  -2  -5 -15 347.145 56.4723   1
   2  -4 -13 6040.84 82.6410  -2
   2   5  15 6040.84 82.6410   1
  -2  -5 -16-36.8822 51.7766   1
   2  -4 -14 0.22847 48.1507  -2
   2   5  16 0.22847 48.1507   1
  -2  -5 -17 154.542 56.6567   1
   2  -4 -15 691.314 53.1010  -2
   2   5  17 691.314 53.1010   1
  -2  -5 -18 752.500 67.8246   1
   2  -4 -16 897.000 58.0272  -2
   2   5  18 897.000 58.0272   1
  -2  -5 -19 1065.33 73.9913   1
   2  -4 -17 1379.56 68.1486  -2
   2   5  19 1379.56 68.1486   1
  -2  -5 -20 42.7122 60.3336   1
   2  -4 -18 723.933 65.9798  -2
   2   5  20 723.933 65.9798   1
  -2   4  19 334.216 53.0633  -2
  -2  -5 -21 334.216 53.0633   1
  -2  -5 -22 89.4904 59.6244   1
   2  -4 -20 85.0708 72.6982  -2
   2   5  22 85.0708 72.6982   1
  -2  -6  13 280.533 45.5045   1
  -2  -6  12 220.351 42.7361   1
  -2  -6  11 1501.03 59.0827   1
   2   6  -9 1621.26 46.6480   1
   2   6  -8 8238.33 84.9030   1
   2   6  -7 539.062 20.3222   1
   2   6  -6 2948.30 33.2648   1
   2   6  -5 1022.31 22.8293   1
   2   6  -4 17.0387 16.3171   1
   2   6  -3 375.875 35.4431   1
  -2  -6  -6 3901.09 84.9491   1
  -2  -6  -7 471.677 45.3240   1
  -2  -6  -8 1002.29 57.0146   1
  -2  -6  -9 1456.41 65.6798   1
  -2  -6 -10 751.635 56.1459   1
  -2  -6 -11 1058.84 67.3332   1
  -2  -6 -12 6710.13 125.319   1
  -2  -6 -13 1122.15 70.5157   1
   2  -5 -11 1662.71 49.4274  -2
   2   6  13 1662.71 49.4274   1
  -2  -6 -14 57.9812 52.2820   1
   2  -5 -12 487.937 47.0110  -2
   2   6  14 487.937 47.0110   1
  -2  -6 -15 59.0342 48.6681   1
   2  -5 -13 156.496 46.8211  -2
   2   6  15 156.496 46.8211   1
  -2  -6 -16 0.04790 49.5992   1
   2  -5 -14 32.2762 43.5428  -2
   2   6  16 32.2762 43.5428   1
  -2  -6 -17-6.21458 51.1338   1
   2  -5 -15 49.9996 44.9771  -2
   2   6  17 49.9996 44.9771   1
  -2  -6 -18 717.846 29.7002   1
   2  -5 -16 917.346 58.0147  -2
   2   6  18 917.346 58.0147   1
  -2  -6 -19 139.103 61.3848   1
   2  -5 -17 391.174 58.4352  -2
   2   6  19 391.174 58.4352   1
   2  -5 -18 1851.88 60.9793  -2
   2   6  20 1851.88 60.9793   1
   2  -5 -19 75.6903 49.4559  -2
   2   6  21 75.6903 49.4559   1
   2   7  -9 48.0933 34.8799   1
   2   7  -8 45.8208 34.9883   1
   2   7  -7 5801.05 79.1367   1
   2   7  -6 4448.88 38.7057   1
   2   7  -5 1056.70 24.0733   1
   2   7  -4 4226.16 39.4048   1
   2   7  -3 5039.06 76.4082   1
   2   7  -2 745.384 45.2598   1
   2   7  -1 32848.3 179.180   1
  -2  -7  -5 18557.1 173.751   1
  -2  -7  -6 2089.19 69.0248   1
  -2  -7  -7 1268.70 60.7118   1
  -2  -7  -8 531.404 48.9595   1
  -2  -7  -9 114.118 43.1006   1
  -2  -7 -10 100.122 49.0008   1
  -2  -7 -11 5109.37 110.474   1
  -2  -7 -12 141.194 55.5596   1
  -2  -7 -13 488.088 61.3238   1
   2  -6 -11 1066.70 45.5248  -2
   2   7  13 1066.70 45.5248   1
  -2  -7 -14 282.277 56.7927   1
   2  -6 -12 411.050 44.1450  -2
   2   7  14 411.050 44.1450   1
  -2  -7 -15 1218.83 73.3090   1
   2  -6 -13 1720.23 53.2011  -2
   2   7  15 1720.23 53.2011   1
  -2  -7 -16 99.4917 52.0988   1
   2  -6 -14 115.446 41.7495  -2
   2   7  16 115.446 41.7495   1
  -2  -7 -17 115.722 52.3034   1
   2  -6 -15 474.434 47.1469  -2
   2   7  17 474.434 47.1469   1
  -2  -7 -18 18.6047 52.2707   1
   2  -6 -16 35.4394 49.2239  -2
   2   7  18 35.4394 49.2239   1
   2  -6 -17 355.389 47.4128  -2
   2   7  19 355.389 47.4128   1
   2  -6 -18 87.9638 49.2358  -2
   2   7  20 87.9638 49.2358   1
  -2   6  19 3.29324 80.0801  -2
  -2  -7 -21 3.29324 80.0801   1
   2   8  -7 669.183 43.4810   1
   2   8  -5 2044.92 30.9966   1
   2   8  -4 227.573 19.8022   1
   2   8  -3 561.699 21.7904   1
   2   8  -2 7591.12 95.6554   1
   2   8  -1 1641.96 56.8968   1
   2   8   0 390.585 42.8990   1
   2   8   1 131.034 39.1294   1
   2   8   2 67.9309 39.8846   1
  -2  -8  -5 733.260 53.4154   1
  -2  -8  -6 4129.66 92.0526   1
  -2  -8  -7 3746.66 90.7100   1
  -2  -8  -8 1241.04 65.3861   1
  -2  -8  -9 40.0264 44.4487   1
   2  -7  -7 13.2044 37.9538  -2
   2   8   9 13.2044 37.9538   1
  -2  -8 -10 3012.29 90.6770   1
   2  -7  -8 4720.68 60.4938  -2
   2   8  10 4720.68 60.4938   1
  -2  -8 -11 541.145 64.0089   1
  -2  -8 -12 2875.80 94.3132   1
  -2  -8 -13 537.946 61.4455   1
  -2  -8 -14 2438.95 90.3730   1
   2  -7 -12 5210.36 66.7641  -2
   2   8  14 5210.36 66.7641   1
  -2  -8 -15 477.375 60.9678   1
   2  -7 -13 663.512 42.4279  -2
   2   8  15 663.512 42.4279   1
  -2  -8 -16 2.84770 54.2987   1
   2  -7 -14 91.8495 39.6315  -2
   2   8  16 91.8495 39.6315   1
  -2  -8 -17-2.26541 27.8042   1
   2  -7 -15 12.7008 45.1770  -2
   2   8  17 12.7008 45.1770   1
   2  -7 -16 10.6380 41.5557  -2
   2   8  18 10.6380 41.5557   1
  -2  -8 -19 18.6818 56.8045   1
  -2  -8 -20-5.22311 58.7802   1
   2   9 -14 47.2307 35.5072   1
   2   9  -6 18.8138 33.7529   1
   2   9  -5 430.940 37.8285   1
   2   9  -4 66.1773 15.7744   1
   2   9  -3 5802.34 43.0804   1
   2   9   6 159.788 31.9814   1
  -2  -9  -7 571.841 36.1331   1
   2   9   8-15.7747 31.8322   1
   2   9   9 944.340 40.7573   1
   2  -8  -7 4304.01 56.5489  -2
   2   9   9 4304.01 56.5489   1
  -2  -9 -10 536.171 37.5857   1
   2  -8  -8 765.659 37.5617  -2
   2   9  10 765.659 37.5617   1
  -2  -9 -11 4476.36 64.5439   1
   2  -8  -9 6221.64 59.9913  -2
   2   9  11 6221.64 59.9913   1
   2   9  12 326.827 36.3829   1
   2   9  13 23.2772 33.1172   1
  -2  -9 -14 45.9204 51.7611   1
  -2  -9 -15 52.4011 53.5528   1
   2  -8 -13 393.766 38.7806  -2
   2   9  15 393.766 38.7806   1
  -2  -9 -16 13.8458 54.1411   1
   2  -8 -14 77.2881 41.7980  -2
   2   9  16 77.2881 41.7980   1
  -2  -9 -17 608.777 35.9312   1
  -2   8  16-34.7884 74.9230  -2
  -2  -9 -18-34.7884 74.9230   1
  -2  -9 -19 85.9936 58.2529   1
   2  10 -14 33.2261 36.6477   1
   2  10 -13 153.374 41.1078   1
   2  10  -5 110.360 34.1158   1
   2  10  -4 550.158 38.8962   1
   2  10  -3 21.6592 31.7039   1
   2  10  -2 4942.64 32.1642   1
  -2 -10  -6 1289.11 68.7838   1
  -2 -10  -7 43.6176 46.3623   1
  -2 -10  -8 104.989 49.5037   1
   2  -9  -6 2886.46 46.9294  -2
   2  10   8 2886.46 46.9294   1
  -2 -10  -9 512.082 60.6688   1
   2  -9  -7 971.380 34.5070  -2
   2  10   9 971.380 34.5070   1
  -2 -10 -10 3054.92 94.5962   1
   2  -9  -8 3887.03 44.7748  -2
   2  10  10 3887.03 44.7748   1
  -2 -10 -11 29.7106 51.4468   1
   2  -9  -9 170.771 29.9594  -2
   2  10  11 170.771 29.9594   1
  -2 -10 -12 529.768 62.4104   1
   2  -9 -10 683.209 32.3083  -2
   2  10  12 683.209 32.3083   1
  -2 -10 -13 19.7353 56.0930   1
  -2 -10 -14 147.720 57.3257   1
  -2 -10 -15 40.9978 54.2222   1
  -2 -10 -16 873.737 72.9040   1
   2  -9 -14 1094.53 62.5316  -2
   2  10  16 1094.53 62.5316   1
  -2   9  15 202.215 45.7612  -2
  -2 -10 -17 202.215 45.7612   1
  -2   9  16 283.261 81.7462  -2
  -2 -10 -18 283.261 81.7462   1
  -2   9  17 128.179 81.0044  -2
  -2 -10 -19 128.179 81.0044   1
   2  11 -13 31.6212 40.5070   1
   2  11 -12 87.8786 44.3308   1
   2  11  -4 19.6585 31.8101   1
   2  11  -3 2787.14 54.3634   1
   2  11  -2 781.332 38.6123   1
   2  11  -1 890.656 38.3998   1
   2  11   0 50.9230 28.2826   1
  -2 -11  -7 45.9582 48.0340   1
   2 -10  -5 69.5746 29.3916  -2
   2  11   7 69.5746 29.3916   1
  -2 -11  -8 43.7169 47.7461   1
   2 -10  -6 92.1964 22.5235  -2
   2  11   8 92.1964 22.5235   1
  -2 -11  -9 1298.40 22.8504   1
  -2  10   8 213.616 70.8931  -2
  -2 -11 -10 213.616 70.8931   1
  -2 -11 -11 442.011 59.4695   1
  -2  10  10-18.5140 70.1325  -2
  -2 -11 -12-18.5140 70.1325   1
  -2 -11 -13 301.779 62.2236   1
  -2 -11 -14 128.992 59.1180   1
   2 -10 -13 258.339 48.2794  -2
   2  11  15 258.339 48.2794   1
  -2  10  14 146.773 48.1341  -2
  -2 -11 -16 146.773 48.1341   1
  -2  10  15 360.664 83.1401  -2
  -2 -11 -17 360.664 83.1401   1
  -2  10  16 156.225 82.2344  -2
  -2 -11 -18 156.225 82.2344   1
   2  12 -13 136.028 48.5993   1
   2  12 -12 521.509 52.8724   1
   2  12 -11 313.192 50.6016   1
   2  12 -10 1062.48 60.4041   1
   2  12  -3 228.319 32.4270   1
   2  12  -2 2430.57 48.2310   1
   2  12  -1 60.0745 28.5705   1
   2  12   0 841.042 33.9980   1
   2  12   1 460.921 15.8883   1
  -2  11   5 50.7060 68.3798  -2
  -2 -12  -7 50.7060 68.3798   1
  -2  11   6 442.318 72.4125  -2
  -2 -12  -8 442.318 72.4125   1
  -2  11   7 35.5550 70.4481  -2
  -2 -12  -9 35.5550 70.4481   1
  -2  11   8 1132.73 86.2021  -2
  -2 -12 -10 1132.73 86.2021   1
  -2  11   9 70.5215 71.3934  -2
  -2 -12 -11 70.5215 71.3934   1
  -2  11  10 208.371 76.3961  -2
  -2 -12 -12 208.371 76.3961   1
   2 -11 -11 82.3885 50.4137  -2
   2  12  13 82.3885 50.4137   1
   2 -11 -12 1071.31 57.3097  -2
   2  12  14 1071.31 57.3097   1
   2 -11 -13 108.024 50.7367  -2
   2  12  15 108.024 50.7367   1
   2 -11 -14 357.736 54.3460  -2
   2  12  16 357.736 54.3460   1
  -2  11  15-21.7419 80.1142  -2
  -2 -12 -17-21.7419 80.1142   1
   2  13 -12 99.5152 53.4966   1
   2  13 -11 40.8276 48.6856   1
   2  13 -10 104.997 47.7023   1
   2  13  -9 519.889 53.7530   1
   2  13  -8 129.325 51.0905   1
   2  13   6 34.4133 22.5606   1
  -2  12   5 955.569 85.9375  -2
  -2 -13  -7 955.569 85.9375   1
  -2  12   6 93.8909 72.6836  -2
  -2 -13  -8 93.8909 72.6836   1
  -2  12   7 769.832 82.1472  -2
  -2 -13  -9 769.832 82.1472   1
  -2  12   8 83.2131 76.9074  -2
  -2 -13 -10 83.2131 76.9074   1
   2 -12  -9 67.6061 50.4660  -2
   2  13  11 67.6061 50.4660   1
  -2  12  10 38.3729 51.9499  -2
  -2 -13 -12 38.3729 51.9499   1
   2  13  13 64.3062 40.0173   1
   2 -12 -11 258.726 53.5071  -2
   2  13  13 258.726 53.5071   1
   2  13  14 65.7338 42.8052   1
   2 -12 -12 122.486 54.3938  -2
   2  13  14 122.486 54.3938   1
   2  13  15 286.162 47.6083   1
   2 -12 -13 367.795 59.8754  -2
   2  13  15 367.795 59.8754   1
   2  13  16 89.2292 48.2683   1
  -2  12  14 152.911 55.1630  -2
  -2 -13 -16 152.911 55.1630   1
   2  14 -11 69.3432 56.9866   1
   2  14 -10 139.221 54.5834   1
   2  14  -9 50.2006 52.9067   1
   2  14  -8 96.7934 52.1602   1
   2  14  -7 76.1154 51.0823   1
   2  14  -6 234.398 56.3123   1
   2  14  -5 123.224 53.9694   1
  -2  13   5 47.7580 79.8017  -2
  -2 -14  -7 47.7580 79.8017   1
   2 -13  -6 288.831 54.7652  -2
   2  14   8 288.831 54.7652   1
  -2  13   7 55.1975 53.4659  -2
  -2 -14  -9 55.1975 53.4659   1
   2 -13  -8 214.183 53.7225  -2
   2  14  10 214.183 53.7225   1
   2 -13  -9 51.6089 53.4315  -2
   2  14  11 51.6089 53.4315   1
  -2  13  10-27.3553 52.8646  -2
  -2 -14 -12-27.3553 52.8646   1
   2  14  13 48.0696 58.4937   1
  -2  13  11 9.91119 83.4860  -2
  -2 -14 -13 9.91119 83.4860   1
   2  14  14 33.7997 58.0860   1
  -2  13  12 100.145 90.6653  -2
  -2 -14 -14 100.145 90.6653   1
  -2 -15  -9 273.876 68.7057   1
  -2 -15 -10-3.72020 62.8008   1
   3  15   8 24.6334 71.9117  -2
   3 -13  -5 24.6334 71.9117   1
   3  15   7 81.1478 73.0582  -2
   3 -13  -4 81.1478 73.0582   1
   3  15   6 213.341 77.0310  -2
   3 -13  -3 213.341 77.0310   1
   3  15   5 469.980 83.3979  -2
   3 -13  -2 469.980 83.3979   1
   3  15   4 176.535 78.6031  -2
   3 -13  -1 176.535 78.6031   1
   3  15   3 503.651 84.3325  -2
   3 -13   0 503.651 84.3325   1
   3  15   2 536.658 87.1909  -2
   3 -13   1 536.658 87.1909   1
   3  15   1 965.992 95.1908  -2
   3 -13   2 965.992 95.1908   1
   3  14   9 35.2145 67.1512  -2
   3 -12  -6 35.2145 67.1512   1
   3  14   8 90.0901 66.0138  -2
   3 -12  -5 90.0901 66.0138   1
   3  14   7 163.792 66.9080  -2
   3 -12  -4 163.792 66.9080   1
   3  14   6 290.770 70.6489  -2
   3 -12  -3 290.770 70.6489   1
   3  14   5-4.56967 70.0714  -2
   3 -12  -2-4.56967 70.0714   1
   3  14   4 248.012 73.2010  -2
   3 -12  -1 248.012 73.2010   1
   3  14   3 428.177 77.7362  -2
   3 -12   0 428.177 77.7362   1
   3  14   2 303.464 78.9441  -2
   3 -12   1 303.464 78.9441   1
   3  14   1 221.975 77.9719  -2
   3 -12   2 221.975 77.9719   1
   3  14   0 310.975 79.8550  -2
   3 -12   3 310.975 79.8550   1
   3  14  -1 233.590 81.5651  -2
   3 -12   4 233.590 81.5651   1
   3  14  -2 691.731 89.7001  -2
   3 -12   5 691.731 89.7001   1
   3  14  -3 783.819 91.2859  -2
   3 -12   6 783.819 91.2859   1
   3  14  -4 647.909 88.7476  -2
   3 -12   7 647.909 88.7476   1
   3  13  10 271.813 60.5865  -2
   3 -11  -7 271.813 60.5865   1
   3  13   9 355.418 61.8891  -2
   3 -11  -6 355.418 61.8891   1
   3  13   8 226.287 61.7115  -2
   3 -11  -5 226.287 61.7115   1
   3  13   7 686.867 67.1702  -2
   3 -11  -4 686.867 67.1702   1
   3  13   6 158.383 62.0208  -2
   3 -11  -3 158.383 62.0208   1
   3  13   5 412.888 65.7841  -2
   3 -11  -2 412.888 65.7841   1
   3  13   4 246.590 65.3022  -2
   3 -11  -1 246.590 65.3022   1
   3  13   3 476.911 67.4886  -2
   3 -11   0 476.911 67.4886   1
   3  13   2 359.457 71.8655  -2
   3 -11   1 359.457 71.8655   1
   3  13   1 1264.38 81.3925  -2
   3 -11   2 1264.38 81.3925   1
   3  13   0 448.871 75.3350  -2
   3 -11   3 448.871 75.3350   1
   3  13  -1 1036.07 84.1666  -2
   3 -11   4 1036.07 84.1666   1
   3  13  -2 1413.49 89.2554  -2
   3 -11   5 1413.49 89.2554   1
   3  13  -3 1010.80 46.3935  -2
   3 -11   6 1010.80 46.3935   1
   3  13  -4 316.337 42.5533  -2
   3 -11   7 316.337 42.5533   1
   3  13  -5 452.910 45.5504  -2
   3 -11   8 452.910 45.5504   1
   3  13  -6 171.015 45.3415  -2
   3 -11   9 171.015 45.3415   1
   3  13  -7 659.458 52.0117  -2
   3 -11  10 659.458 52.0117   1
   3  13  -8 258.141 66.5842  -2
   3 -11  11 258.141 66.5842   1
   3  13  -9 103.354 65.7875  -2
   3 -11  12 103.354 65.7875   1
   3  13 -10 94.0027 71.2990  -2
   3 -11  13 94.0027 71.2990   1
   3  13 -11-11.9008 74.1134  -2
   3 -11  14-11.9008 74.1134   1
   3  12  10 4.60651 52.7214  -2
   3 -10  -7 4.60651 52.7214   1
   3  12   9 33.5905 51.7681  -2
   3 -10  -6 33.5905 51.7681   1
   3  12   8 109.673 52.7326  -2
   3 -10  -5 109.673 52.7326   1
   3  12   7 126.090 55.3727  -2
   3 -10  -4 126.090 55.3727   1
   3  12   6 1686.35 70.6190  -2
   3 -10  -3 1686.35 70.6190   1
   3  12   5 241.409 58.5362  -2
   3 -10  -2 241.409 58.5362   1
   3  12   4 583.862 60.9496  -2
   3 -10  -1 583.862 60.9496   1
   3  12   3 396.300 29.9419  -2
   3 -10   0 396.300 29.9419   1
   3  12   2 1235.30 42.7727  -2
   3 -10   1 1235.30 42.7727   1
   3  12   1 225.432 38.1495  -2
   3 -10   2 225.432 38.1495   1
   3  12   0 1785.33 58.5834  -2
   3 -10   3 1785.33 58.5834   1
   3  12  -1 723.759 51.1141  -2
   3 -10   4 723.759 51.1141   1
   3  12  -2 209.298 46.8379  -2
   3 -10   5 209.298 46.8379   1
   3  12  -3 70.0757 47.5092  -2
   3 -10   6 70.0757 47.5092   1
   3  12  -4 327.485 51.1505  -2
   3 -10   7 327.485 51.1505   1
   3  12  -5 71.5516 49.0330  -2
   3 -10   8 71.5516 49.0330   1
   3  12  -6 657.191 57.9836  -2
   3 -10   9 657.191 57.9836   1
   3  12  -7 221.994 54.7654  -2
   3 -10  10 221.994 54.7654   1
   3  12  -8 922.296 66.0450  -2
   3 -10  11 922.296 66.0450   1
   3  12  -9 478.772 64.9255  -2
   3 -10  12 478.772 64.9255   1
   3  12 -10 394.776 69.9880  -2
   3 -10  13 394.776 69.9880   1
   3  12 -11 120.488 68.8047  -2
   3 -10  14 120.488 68.8047   1
   3  12 -12 377.613 77.0355  -2
   3 -10  15 377.613 77.0355   1
   3  -9  -9 148.989 34.6544   1
   3  11  11 73.7472 44.1412  -2
   3  -9  -8 73.7472 44.1412   1
   3  11  10 309.860 48.3373  -2
   3  -9  -7 309.860 48.3373   1
   3  11   9 1807.41 60.4642  -2
   3  -9  -6 1807.41 60.4642   1
   3  11   8 794.841 54.9264  -2
   3  -9  -5 794.841 54.9264   1
   3  11   7 1333.65 44.3301  -2
   3  -9  -4 1333.65 44.3301   1
   3  11   6 944.155 63.3020  -2
   3  -9  -3 944.155 63.3020   1
   3  11   5 244.015 35.2186  -2
   3  -9  -2 244.015 35.2186   1
   3  11   4 208.133 29.3182  -2
   3  -9  -1 208.133 29.3182   1
   3  11   3 795.490 33.5312  -2
   3  -9   0 795.490 33.5312   1
   3  11   2 320.572 31.1234  -2
   3  -9   1 320.572 31.1234   1
   3  11   1 2454.08 45.1928  -2
   3  -9   2 2454.08 45.1928   1
   3  11   0 1386.77 40.7517  -2
   3  -9   3 1386.77 40.7517   1
   3  11  -1 1259.42 52.3953  -2
   3  -9   4 1259.42 52.3953   1
   3  11  -2 905.795 50.6033  -2
   3  -9   5 905.795 50.6033   1
   3  11  -3 3873.28 77.8454  -2
   3  -9   6 3873.28 77.8454   1
   3  11  -4 1840.14 65.1620  -2
   3  -9   7 1840.14 65.1620   1
   3  11  -5 1102.74 62.2931  -2
   3  -9   8 1102.74 62.2931   1
   3  11  -6 357.333 54.6569  -2
   3  -9   9 357.333 54.6569   1
   3  11  -7 889.678 63.2969  -2
   3  -9  10 889.678 63.2969   1
   3  11  -8 209.553 55.9548  -2
   3  -9  11 209.553 55.9548   1
   3  11  -9 24.1133 54.8935  -2
   3  -9  12 24.1133 54.8935   1
   3  11 -10 123.430 59.2212  -2
   3  -9  13 123.430 59.2212   1
   3  11 -11 80.9913 61.6082  -2
   3  -9  14 80.9913 61.6082   1
   3  11 -12 218.943 70.3355  -2
   3  -9  15 218.943 70.3355   1
   3  11 -13 1160.63 86.2541  -2
   3  -9  16 1160.63 86.2541   1
   3  10  12 1130.19 47.8417  -2
   3  -8  -9 1130.19 47.8417   1
   3  10  11 305.859 42.1744  -2
   3  -8  -8 305.859 42.1744   1
   3  10  10 839.694 47.3689  -2
   3  -8  -7 839.694 47.3689   1
   3  -8  -6 82.2504 32.0511   1
   3  10   9 168.621 42.3713  -2
   3  -8  -6 168.621 42.3713   1
   3  10   8 1362.18 57.8549  -2
   3  -8  -5 1362.18 57.8549   1
   3  10   7 292.573 50.5365  -2
   3  -8  -4 292.573 50.5365   1
   3  10   6 2482.03 74.5048  -2
   3  -8  -3 2482.03 74.5048   1
   3  10   5 1479.09 44.1421  -2
   3  -8  -2 1479.09 44.1421   1
   3  10   4 1604.16 45.0497  -2
   3  -8  -1 1604.16 45.0497   1
   3  10   3 39.0972 36.4033  -2
   3  -8   0 39.0972 36.4033   1
   3  10   2 109.505 50.5288  -2
   3  -8   1 109.505 50.5288   1
   3  10   1 1853.52 60.2622  -2
   3  -8   2 1853.52 60.2622   1
   3  10   0 3175.62 70.4436  -2
   3  -8   3 3175.62 70.4436   1
   3  10  -1 775.620 50.0843  -2
   3  -8   4 775.620 50.0843   1
   3  10  -2 420.523 47.1781  -2
   3  -8   5 420.523 47.1781   1
   3  10  -3 64.1603 45.1865  -2
   3  -8   6 64.1603 45.1865   1
   3  10  -4 432.784 47.9603  -2
   3  -8   7 432.784 47.9603   1
   3  10  -5 635.899 50.9784  -2
   3  -8   8 635.899 50.9784   1
   3  10  -6 555.587 57.7830  -2
   3  -8   9 555.587 57.7830   1
   3  10  -7 449.854 58.1854  -2
   3  -8  10 449.854 58.1854   1
   3  10  -8 469.143 59.5424  -2
   3  -8  11 469.143 59.5424   1
   3  10  -9 726.112 63.2669  -2
   3  -8  12 726.112 63.2669   1
   3  10 -10 492.690 61.8365  -2
   3  -8  13 492.690 61.8365   1
   3  10 -11 155.100 60.1140  -2
   3  -8  14 155.100 60.1140   1
   3  10 -12 862.564 71.7903  -2
   3  -8  15 862.564 71.7903   1
   3  10 -13 444.183 69.8086  -2
   3  -8  16 444.183 69.8086   1
   3  10 -14 201.964 74.2211  -2
   3  -8  17 201.964 74.2211   1
   3   9  13 2720.25 48.6254  -2
   3  -7 -10 2720.25 48.6254   1
   3   9  12 2140.48 46.7374  -2
   3  -7  -9 2140.48 46.7374   1
   3   9  11 332.042 37.1164  -2
   3  -7  -8 332.042 37.1164   1
   3   9  10 345.919 37.0663  -2
   3  -7  -7 345.919 37.0663   1
   3   9   9 1530.46 50.5337  -2
   3  -7  -6 1530.46 50.5337   1
   3   9   8 97.7241 40.0395  -2
   3  -7  -5 97.7241 40.0395   1
   3   9   7 2999.71 67.3888  -2
   3  -7  -4 2999.71 67.3888   1
   3   9   6 392.853 33.0141  -2
   3  -7  -3 392.853 33.0141   1
   3   9   5 2106.79 45.3383  -2
   3  -7  -2 2106.79 45.3383   1
   3   9   4 1658.11 45.7372  -2
   3  -7  -1 1658.11 45.7372   1
   3   9   3 3382.79 54.2096  -2
   3  -7   0 3382.79 54.2096   1
   3   9   2 247.930 57.9827  -2
   3  -7   1 247.930 57.9827   1
   3   9   1 18299.1 175.376  -2
   3  -7   2 18299.1 175.376   1
   3   9  -1 2287.06 68.5430  -2
   3  -7   4 2287.06 68.5430   1
   3   9  -2 294.870 50.2713  -2
   3  -7   5 294.870 50.2713   1
   3   9  -3 2816.21 69.9614  -2
   3  -7   6 2816.21 69.9614   1
   3   9  -4 851.487 55.5482  -2
   3  -7   7 851.487 55.5482   1
   3   9  -5 1599.74 63.5523  -2
   3  -7   8 1599.74 63.5523   1
   3   9  -6 428.651 51.7110  -2
   3  -7   9 428.651 51.7110   1
   3   9  -7 436.514 52.9191  -2
   3  -7  10 436.514 52.9191   1
   3   9  -8 233.327 55.1703  -2
   3  -7  11 233.327 55.1703   1
   3   9  -9 303.701 59.7960  -2
   3  -7  12 303.701 59.7960   1
   3   9 -10 345.267 63.2630  -2
   3  -7  13 345.267 63.2630   1
   3   9 -11 1061.92 70.9444  -2
   3  -7  14 1061.92 70.9444   1
   3   9 -12 353.050 64.0540  -2
   3  -7  15 353.050 64.0540   1
   3   9 -13 613.721 70.4742  -2
   3  -7  16 613.721 70.4742   1
   3   9 -14 604.681 73.2228  -2
   3  -7  17 604.681 73.2228   1
   3   9 -15 310.262 73.9485  -2
   3  -7  18 310.262 73.9485   1
   3  -6 -10 53.7840 21.6843   1
   3   8  12 282.496 31.3688  -2
   3  -6  -9 282.496 31.3688   1
   3  -6  -7 7239.76 66.9172   1
   3   8   9 681.990 38.2406  -2
   3  -6  -6 681.990 38.2406   1
   3   8   8 3829.84 64.0140  -2
   3  -6  -5 3829.84 64.0140   1
   3   8   7 1648.43 38.6856  -2
   3  -6  -4 1648.43 38.6856   1
   3   8   6 1657.58 39.6435  -2
   3  -6  -3 1657.58 39.6435   1
   3  -6  -2 14.2775 32.6075   1
   3   8   5 2146.13 60.6901  -2
   3  -6  -2 2146.13 60.6901   1
   3   8   4 1458.65 39.6904  -2
   3  -6  -1 1458.65 39.6904   1
   3   8   3 548.592 49.7251  -2
   3  -6   0 548.592 49.7251   1
   3   8   2 5138.70 94.8825  -2
   3  -6   1 5138.70 94.8825   1
   3   8   1 280.649 55.9738  -2
   3  -6   2 280.649 55.9738   1
   3   8   0 3058.11 87.7272  -2
   3  -6   3 3058.11 87.7272   1
   3   8  -1 5053.57 104.930  -2
   3  -6   4 5053.57 104.930   1
   3   8  -2 16071.9 137.748  -2
   3  -6   5 16071.9 137.748   1
  -3  -8   3 2882.06 57.9053  -2
  -3   6  -6 2882.06 57.9053   1
  -3  -8   4 8077.50 81.5217  -2
  -3   6  -7 8077.50 81.5217   1
  -3  -8   5 4639.23 66.5659  -2
  -3   6  -8 4639.23 66.5659   1
   3   8  -6 6033.64 75.1082  -2
   3  -6   9 6033.64 75.1082   1
  -3  -8   7 568.423 44.6915  -2
  -3   6 -10 568.423 44.6915   1
  -3  -8   8 984.662 48.8005  -2
  -3   6 -11 984.662 48.8005   1
  -3  -8   9 576.076 47.1091  -2
  -3   6 -12 576.076 47.1091   1
  -3  -8  10 184.470 46.2472  -2
  -3   6 -13 184.470 46.2472   1
   3   8 -11 249.330 49.3737  -2
   3  -6  14 249.330 49.3737   1
   3   8 -12 1750.28 62.4894  -2
   3  -6  15 1750.28 62.4894   1
   3   8 -13 2651.78 86.9513  -2
   3  -6  16 2651.78 86.9513   1
   3   8 -14 649.296 70.9915  -2
   3  -6  17 649.296 70.9915   1
   3   8 -15 101.509 68.0661  -2
   3  -6  18 101.509 68.0661   1
   3  -5 -11 4.40989 15.7460   1
   3  -5 -10 100.909 19.0702   1
   3  -5  -7 67.3384 17.5629   1
   3  -5  -6 33.5272 19.7484   1
   3   7   9 1514.35 66.7841  -2
   3  -5  -6 1514.35 66.7841   1
   3   7   8 174.084 22.4398  -2
   3  -5  -5 174.084 22.4398   1
   3   7   7 2496.74 35.7476  -2
   3  -5  -4 2496.74 35.7476   1
   3  -5  -3 27.3008 29.9504   1
   3   7   6 820.164 35.2603  -2
   3  -5  -3 820.164 35.2603   1
   3  -5  -2 2149.15 52.7808   1
   3   7   5 2313.63 46.3761  -2
   3  -5  -2 2313.63 46.3761   1
   3   7   4-7.68207 30.1970  -2
   3  -5  -1-7.68207 30.1970   1
   3   7   3 4340.26 60.4291  -2
   3  -5   0 4340.26 60.4291   1
   3   7   2 144.755 35.6460  -2
   3  -5   1 144.755 35.6460   1
   3   7   1 8366.07 64.7812  -2
   3  -5   2 8366.07 64.7812   1
   3   7   0 2169.56 41.7784  -2
   3  -5   3 2169.56 41.7784   1
   3   7  -1 7071.98 63.8512  -2
   3  -5   4 7071.98 63.8512   1
   3   7  -2 2648.78 48.0624  -2
   3  -5   5 2648.78 48.0624   1
   3   7  -3 2524.05 48.7833  -2
   3  -5   6 2524.05 48.7833   1
   3   7  -4 1559.51 42.0414  -2
   3  -5   7 1559.51 42.0414   1
   3   7  -5 7440.86 63.1793  -2
   3  -5   8 7440.86 63.1793   1
   3   7  -6 4206.40 51.2861  -2
   3  -5   9 4206.40 51.2861   1
   3   7  -7 2287.84 43.3534  -2
   3  -5  10 2287.84 43.3534   1
   3   7  -8 1530.45 39.2783  -2
   3  -5  11 1530.45 39.2783   1
   3   7  -9 525.884 33.2674  -2
   3  -5  12 525.884 33.2674   1
   3   7 -10 389.607 33.5716  -2
   3  -5  13 389.607 33.5716   1
   3   7 -11 4570.00 54.0533  -2
   3  -5  14 4570.00 54.0533   1
  -3  -7  12 1851.44 60.9186  -2
  -3   5 -15 1851.44 60.9186   1
  -3  -7  13 358.906 52.0909  -2
  -3   5 -16 358.906 52.0909   1
  -3  -7  14 159.101 50.2930  -2
  -3   5 -17 159.101 50.2930   1
  -3  -7  15 126.938 51.2481  -2
  -3   5 -18 126.938 51.2481   1
  -3  -7  16 100.030 52.7650  -2
  -3   5 -19 100.030 52.7650   1
   3   6  15 493.456 46.2946  -2
   3  -4 -12 493.456 46.2946   1
   3  -4 -11 342.304 15.6272   1
   3   6  14 700.041 51.6501  -2
   3  -4 -11 700.041 51.6501   1
   3   6  13 1703.56 60.5765  -2
   3  -4 -10 1703.56 60.5765   1
   3   6  12 2030.67 67.7581  -2
   3  -4  -9 2030.67 67.7581   1
   3   6  11 1690.70 67.8994  -2
   3  -4  -8 1690.70 67.8994   1
   3   6  10 823.158 59.1558  -2
   3  -4  -7 823.158 59.1558   1
   3  -4  -6 11.7414 16.1832   1
   3   6   9 204.823 52.6170  -2
   3  -4  -6 204.823 52.6170   1
   3  -4  -5 1877.80 29.9343   1
   3  -4  -4 15.7601 29.4172   1
   3   6   7 253.607 28.1530  -2
   3  -4  -4 253.607 28.1530   1
   3  -4  -3 94.8563 28.5010   1
   3   6   6 346.215 31.7792  -2
   3  -4  -3 346.215 31.7792   1
  -3   4   2 37.3462 21.5817   1
   3   6   5 245.615 32.3807  -2
   3  -4  -2 245.615 32.3807   1
   3   6   4 8115.29 62.4076  -2
   3  -4  -1 8115.29 62.4076   1
   3   6   3 6129.72 85.0069  -2
   3  -4   0 6129.72 85.0069   1
   3   6   2 12598.0 122.900  -2
   3  -4   1 12598.0 122.900   1
   3   6   1 2522.85 68.6998  -2
   3  -4   2 2522.85 68.6998   1
   3   6   0 2541.42 49.6074  -2
   3  -4   3 2541.42 49.6074   1
   3   6  -1 2780.47 53.0762  -2
   3  -4   4 2780.47 53.0762   1
   3   6  -2 1441.92 46.8383  -2
   3  -4   5 1441.92 46.8383   1
   3   6  -3 4099.83 66.0010  -2
   3  -4   6 4099.83 66.0010   1
   3   6  -4 6000.78 78.2421  -2
   3  -4   7 6000.78 78.2421   1
   3   6  -5 6342.31 71.9817  -2
   3  -4   8 6342.31 71.9817   1
   3   6  -6 2534.68 44.5202  -2
   3  -4   9 2534.68 44.5202   1
   3   6  -7 2900.70 46.1678  -2
   3  -4  10 2900.70 46.1678   1
  -3  -6   8 1109.29 38.0064  -2
  -3   4 -11 1109.29 38.0064   1
   3   6  -9 1568.49 40.2695  -2
   3  -4  12 1568.49 40.2695   1
   3   6 -10 1926.83 41.9084  -2
   3  -4  13 1926.83 41.9084   1
   3   6 -11 865.940 36.5039  -2
   3  -4  14 865.940 36.5039   1
   3   6 -12 935.896 36.7488  -2
   3  -4  15 935.896 36.7488   1
   3   6 -13 1813.23 60.8467  -2
   3  -4  16 1813.23 60.8467   1
  -3  -6  14 208.085 49.3862  -2
  -3   4 -17 208.085 49.3862   1
  -3  -6  15 651.748 54.4565  -2
  -3   4 -18 651.748 54.4565   1
  -3  -6  16 114.613 51.1015  -2
  -3   4 -19 114.613 51.1015   1
   3   6 -17 84.1477 54.2984  -2
   3  -4  20 84.1477 54.2984   1
  -3  -6  18 383.224 93.3260  -2
  -3   4 -21 383.224 93.3260   1
   3   5  16 2868.95 61.9448  -2
   3  -3 -13 2868.95 61.9448   1
   3   5  15 11274.2 102.372  -2
   3  -3 -12 11274.2 102.372   1
   3   5  14 4193.33 79.0387  -2
   3  -3 -11 4193.33 79.0387   1
   3   5  13 1764.45 65.1117  -2
   3  -3 -10 1764.45 65.1117   1
   3  -3  -6 4260.12 33.8789   1
   3  -3  -5 40.6392 15.1512   1
   3  -3  -4 4414.38 43.8222   1
  -3   3   3 828.666 30.6159   1
   3   5   6 3291.37 51.7917  -2
   3  -3  -3 3291.37 51.7917   1
  -3   3   2 2346.95 47.3865   1
   3   5   5 2600.58 50.9808  -2
   3  -3  -2 2600.58 50.9808   1
   3   5   4 530.408 25.3035  -2
   3  -3  -1 530.408 25.3035   1
  -3  -5  -3 1624.41 35.6252  -2
  -3   3   0 1624.41 35.6252   1
   3   5   2 1988.23 57.0007  -2
   3  -3   1 1988.23 57.0007   1
   3   5   1 1.82815 40.7202  -2
   3  -3   2 1.82815 40.7202   1
   3   5   0 256.191 43.6751  -2
   3  -3   3 256.191 43.6751   1
   3   5  -1 7850.70 75.2340  -2
   3  -3   4 7850.70 75.2340   1
  -3  -5   2 5190.59 65.8363  -2
  -3   3  -5 5190.59 65.8363   1
   3   5  -3 4319.48 64.2297  -2
   3  -3   6 4319.48 64.2297   1
  -3  -5   4 2192.29 53.5103  -2
  -3   3  -7 2192.29 53.5103   1
   3   5  -5 4407.54 69.2651  -2
   3  -3   8 4407.54 69.2651   1
   3  -3   9 65.6706 35.6928   1
  -3  -5   6 1450.19 72.1129  -2
  -3   3  -9 1450.19 72.1129   1
  -3  -5   7 229.236 40.1907  -2
  -3   3 -10 229.236 40.1907   1
  -3  -5   8 1936.82 51.5891  -2
  -3   3 -11 1936.82 51.5891   1
   3   5  -9 748.619 46.7765  -2
   3  -3  12 748.619 46.7765   1
  -3  -5  10 538.243 36.0873  -2
  -3   3 -13 538.243 36.0873   1
   3   5 -11 4466.31 52.9031  -2
   3  -3  14 4466.31 52.9031   1
   3   5 -12 11771.9 73.0445  -2
   3  -3  15 11771.9 73.0445   1
  -3  -5  13 844.515 34.9407  -2
  -3   3 -16 844.515 34.9407   1
  -3  -5  14 126.699 49.1912  -2
  -3   3 -17 126.699 49.1912   1
  -3  -5  15 142.443 49.3766  -2
  -3   3 -18 142.443 49.3766   1
  -3  -5  16 255.442 50.7369  -2
  -3   3 -19 255.442 50.7369   1
  -3  -5  17 142.164 51.8343  -2
  -3   3 -20 142.164 51.8343   1
  -3  -5  18 1202.27 100.324  -2
  -3   3 -21 1202.27 100.324   1
   3   4  16 2137.86 62.7488  -2
   3  -2 -13 2137.86 62.7488   1
   3   4  15 582.828 53.4563  -2
   3  -2 -12 582.828 53.4563   1
   3  -2  -6 231.926 33.0065   1
   3  -2  -5 4929.58 29.8187   1
   3  -2  -4 1.42705 11.4446   1
   3  -2  -3 4528.86 40.1306   1
  -3   2   2 724.779 31.5341   1
   3   4   5 991.558 37.7316  -2
   3  -2  -2 991.558 37.7316   1
   3   4   4 875.369 28.6969  -2
   3  -2  -1 875.369 28.6969   1
   3   4   3 3576.83 44.9628  -2
   3  -2   0 3576.83 44.9628   1
   3   4   2 28062.3 114.913  -2
   3  -2   1 28062.3 114.913   1
   3   4   1 494.664 43.6132  -2
   3  -2   2 494.664 43.6132   1
   3   4   0 28.8801 38.8994  -2
   3  -2   3 28.8801 38.8994   1
   3   4  -1 1222.50 54.9178  -2
   3  -2   4 1222.50 54.9178   1
   3   4  -2 187.581 32.6957  -2
   3  -2   5 187.581 32.6957   1
   3   4  -3 6498.35 72.4661  -2
   3  -2   6 6498.35 72.4661   1
   3   4  -4 1480.39 45.9956  -2
   3  -2   7 1480.39 45.9956   1
   3   4  -5 381.049 36.1029  -2
   3  -2   8 381.049 36.1029   1
   3   4  -6 292.132 36.9390  -2
   3  -2   9 292.132 36.9390   1
   3  -2  10 373.002 40.7784   1
  -3  -4   7 4177.92 94.5944  -2
  -3   2 -10 4177.92 94.5944   1
   3   4  -8 1127.81 46.6135  -2
   3  -2  11 1127.81 46.6135   1
   3   4  -9 1937.01 52.1326  -2
   3  -2  12 1937.01 52.1326   1
  -3  -4  10 7133.11 79.3083  -2
  -3   2 -13 7133.11 79.3083   1
  -3  -4  11 6023.44 78.0531  -2
  -3   2 -14 6023.44 78.0531   1
  -3  -4  12 226.417 34.0113  -2
  -3   2 -15 226.417 34.0113   1
  -3  -4  13 150.743 47.8117  -2
  -3   2 -16 150.743 47.8117   1
  -3  -4  14 64.1676 48.5833  -2
  -3   2 -17 64.1676 48.5833   1
   3   4 -15 247.567 51.1038  -2
   3  -2  18 247.567 51.1038   1
  -3  -4  16 524.214 53.4342  -2
  -3   2 -19 524.214 53.4342   1
  -3  -4  17 1122.08 59.7000  -2
  -3   2 -20 1122.08 59.7000   1
  -3  -4  18 414.126 56.0953  -2
  -3   2 -21 414.126 56.0953   1
  -3  -4  19 622.247 90.6807  -2
  -3   2 -22 622.247 90.6807   1
   3  -1 -14 2330.44 52.8202   1
   3  -1 -12 63.4727 14.3756   1
   3  -1  -7 1574.25 47.4762   1
   3  -1  -6 9776.71 48.3910   1
  -3   1   5 107.688 15.9395   1
   3  -1  -4 6.82385 12.6055   1
   3  -1  -3 654.751 28.2616   1
  -3  -3  -6 2266.82 45.0255  -2
  -3   1   3 2266.82 45.0255   1
   3  -1  -2 29150.8 150.776   1
  -3  -3  -5 29275.2 142.724  -2
  -3   1   2 29275.2 142.724   1
  -3  -3  -4 26601.9 101.605  -2
  -3   1   1 26601.9 101.605   1
  -3  -3  -3 22824.5 98.6271  -2
  -3   1   0 22824.5 98.6271   1
   3   3   2 8407.11 65.9137  -2
   3  -1   1 8407.11 65.9137   1
   3   3   1 20582.3 102.705  -2
   3  -1   2 20582.3 102.705   1
   3   3   0 20350.7 147.563  -2
   3  -1   3 20350.7 147.563   1
   3   3  -1 4255.96 80.1010  -2
   3  -1   4 4255.96 80.1010   1
   3   3  -2 4392.90 84.9445  -2
   3  -1   5 4392.90 84.9445   1
   3   3  -3 28715.2 197.638  -2
   3  -1   6 28715.2 197.638   1
   3   3  -4 32209.6 213.411  -2
   3  -1   7 32209.6 213.411   1
   3   3  -5 2175.55 72.7809  -2
   3  -1   8 2175.55 72.7809   1
   3   3  -6 1512.14 47.3243  -2
   3  -1   9 1512.14 47.3243   1
   3  -1  10 112.816 36.8221   1
   3   3  -7 96.5952 37.9721  -2
   3  -1  10 96.5952 37.9721   1
   3  -1  11 886.105 48.7065   1
  -3  -3   8 6029.90 115.157  -2
  -3   1 -11 6029.90 115.157   1
  -3  -3   9 813.074 46.0041  -2
  -3   1 -12 813.074 46.0041   1
   3  -1  13 31.4910 39.5853   1
  -3  -3  10 405.876 69.8236  -2
  -3   1 -13 405.876 69.8236   1
  -3  -3  11 580.930 45.8237  -2
  -3   1 -14 580.930 45.8237   1
  -3  -3  12 3691.40 65.6488  -2
  -3   1 -15 3691.40 65.6488   1
  -3  -3  13 1641.76 54.1377  -2
  -3   1 -16 1641.76 54.1377   1
  -3  -3  14 4844.23 77.0961  -2
  -3   1 -17 4844.23 77.0961   1
  -3  -3  15 446.720 52.5074  -2
  -3   1 -18 446.720 52.5074   1
  -3  -3  16 328.276 52.3240  -2
  -3   1 -19 328.276 52.3240   1
  -3  -3  17 713.562 56.1970  -2
  -3   1 -20 713.562 56.1970   1
  -3  -3  18 1836.12 65.9072  -2
  -3   1 -21 1836.12 65.9072   1
  -3  -3  19 161.724 88.9925  -2
  -3   1 -22 161.724 88.9925   1
  -3  -3  20 40.0164 87.6658  -2
  -3   1 -23 40.0164 87.6658   1
   3   0 -11 7.49942 21.6200   1
  -3   0   8 77.3732 14.4953   1
   3   2  11 593.044 43.9674  -2
   3   0  -8 593.044 43.9674   1
  -3   0   7 2624.73 29.5521   1
   3   0  -6 1077.01 45.0154   1
  -3  -2  -9 3060.31 41.1320  -2
  -3   0   6 3060.31 41.1320   1
   3   0  -5 12801.3 110.350   1
  -3  -2  -8 13065.1 84.1159  -2
  -3   0   5 13065.1 84.1159   1
  -3  -2  -7 6342.22 64.7319  -2
  -3   0   4 6342.22 64.7319   1
  -3  -2  -6 32119.6 146.009  -2
  -3   0   3 32119.6 146.009   1
   3   0  -2 2178.05 48.9427   1
  -3  -2  -5 6210.08 73.7598  -2
  -3   0   2 6210.08 73.7598   1
   3   0  -1 7099.74 81.4068   1
  -3  -2  -4 10937.0 98.9565  -2
  -3   0   1 10937.0 98.9565   1
   3   0   0 2480.78 55.3852   1
  -3  -2  -3 9789.74 98.1060  -2
  -3   0   0 9789.74 98.1060   1
  -3  -2  -2 8445.47 67.6749  -2
  -3   0  -1 8445.47 67.6749   1
  -3  -2  -1 4160.75 51.7394  -2
  -3   0  -2 4160.75 51.7394   1
   3   2   0 18851.8 143.851  -2
   3   0   3 18851.8 143.851   1
   3   2  -1 14915.9 132.906  -2
   3   0   4 14915.9 132.906   1
   3   2  -2 22358.7 168.169  -2
   3   0   5 22358.7 168.169   1
   3   2  -3 20278.0 165.354  -2
   3   0   6 20278.0 165.354   1
   3   2  -4 11972.8 134.539  -2
   3   0   7 11972.8 134.539   1
   3   2  -5 809.627 55.7287  -2
   3   0   8 809.627 55.7287   1
   3   2  -6 241.866 51.1160  -2
   3   0   9 241.866 51.1160   1
   3   2  -7 2436.60 56.1647  -2
   3   0  10 2436.60 56.1647   1
   3   0  11-44.7653 37.5655   1
  -3  -2   8 1524.24 73.1966  -2
  -3   0 -11 1524.24 73.1966   1
   3   0  12 1367.73 54.7702   1
  -3  -2   9 2527.53 90.3025  -2
  -3   0 -12 2527.53 90.3025   1
  -3  -2  10 6024.41 75.7231  -2
  -3   0 -13 6024.41 75.7231   1
  -3  -2  11 14475.9 106.424  -2
  -3   0 -14 14475.9 106.424   1
  -3  -2  12 1332.21 51.9351  -2
  -3   0 -15 1332.21 51.9351   1
  -3  -2  13 377.192 45.1561  -2
  -3   0 -16 377.192 45.1561   1
  -3  -2  14 369.772 47.5690  -2
  -3   0 -17 369.772 47.5690   1
  -3  -2  15 271.445 49.9234  -2
  -3   0 -18 271.445 49.9234   1
  -3  -2  16 155.971 51.1077  -2
  -3   0 -19 155.971 51.1077   1
  -3  -2  17 1882.89 63.3092  -2
  -3   0 -20 1882.89 63.3092   1
  -3  -2  18 590.897 56.3637  -2
  -3   0 -21 590.897 56.3637   1
  -3  -2  19 504.304 58.7246  -2
  -3   0 -22 504.304 58.7246   1
  -3  -2  20 136.941 85.8408  -2
  -3   0 -23 136.941 85.8408   1
  -3  -1  12 3994.20 28.3166   1
  -3  -1  11 37.8604 18.0357   1
   3   1  14 1598.50 41.5134  -2
   3   1 -11 1598.50 41.5134   1
  -3  -1 -13 5370.25 54.6275  -2
  -3  -1  10 5370.25 54.6275   1
  -3  -1 -12 5826.62 58.5972  -2
  -3  -1   9 5826.62 58.5972   1
   3   1  -8 466.429 32.5645   1
  -3  -1 -11 1612.80 41.2252  -2
  -3  -1   8 1612.80 41.2252   1
   3   1  -7 15.2767 27.3558   1
  -3  -1 -10-6.42715 26.2520  -2
  -3  -1   7-6.42715 26.2520   1
   3   1  -6 5420.83 76.1556   1
  -3  -1  -9 4986.26 62.0496  -2
  -3  -1   6 4986.26 62.0496   1
   3   1  -5 35.2453 25.5203   1
  -3  -1  -8 392.553 33.0512  -2
  -3  -1   5 392.553 33.0512   1
  -3  -1  -7 3605.89 60.1598  -2
  -3  -1   4 3605.89 60.1598   1
  -3  -1  -6 467.417 39.7466  -2
  -3  -1   3 467.417 39.7466   1
  -3  -1  -5 7952.13 89.3742  -2
  -3  -1   2 7952.13 89.3742   1
   3   1  -1 833.058 37.9674   1
  -3  -1  -4 1512.40 51.7998  -2
  -3  -1   1 1512.40 51.7998   1
   3   1   0 8908.49 97.8662   1
  -3  -1  -3 9770.71 102.106  -2
  -3  -1   0 9770.71 102.106   1
  -3  -1  -2 107.762 25.8711  -2
  -3  -1  -1 107.762 25.8711   1
  -3  -1  -1 81.3571 27.0035  -2
  -3  -1  -2 81.3571 27.0035   1
   3   1   0 8994.76 103.098  -2
   3   1   3 8994.76 103.098   1
   3   1  -1 1563.29 61.8180  -2
   3   1   4 1563.29 61.8180   1
   3   1  -2 6977.35 103.437  -2
   3   1   5 6977.35 103.437   1
   3   1  -3 313.147 54.3474  -2
   3   1   6 313.147 54.3474   1
   3   1  -4 3499.46 81.3574  -2
   3   1   7 3499.46 81.3574   1
   3   1  -5 419.285 51.2012  -2
   3   1   8 419.285 51.2012   1
  -3  -1  -9 186.028 45.8276   1
   3   1  -6 4804.78 96.7375  -2
   3   1   9 4804.78 96.7375   1
  -3  -1   7-7.49718 35.8980  -2
  -3  -1 -10-7.49718 35.8980   1
   3   1  11 1486.99 57.1933   1
  -3  -1   8 1641.50 54.5063  -2
  -3  -1 -11 1641.50 54.5063   1
   3   1  12 5431.89 86.8565   1
  -3  -1   9 6595.94 127.472  -2
  -3  -1 -12 6595.94 127.472   1
  -3  -1  10 4258.79 69.6561  -2
  -3  -1 -13 4258.79 69.6561   1
  -3  -1  11 2194.96 58.8177  -2
  -3  -1 -14 2194.96 58.8177   1
  -3  -1  12 3660.37 66.0239  -2
  -3  -1 -15 3660.37 66.0239   1
  -3  -1  13 152.381 44.4811  -2
  -3  -1 -16 152.381 44.4811   1
  -3  -1  14 1543.10 56.0398  -2
  -3  -1 -17 1543.10 56.0398   1
  -3  -1  15 229.757 48.3205  -2
  -3  -1 -18 229.757 48.3205   1
  -3  -1  16 483.196 51.3418  -2
  -3  -1 -19 483.196 51.3418   1
  -3  -1  17 443.714 52.8343  -2
  -3  -1 -20 443.714 52.8343   1
  -3  -1  18 436.796 54.1985  -2
  -3  -1 -21 436.796 54.1985   1
  -3  -1  19 13.6597 53.4635  -2
  -3  -1 -22 13.6597 53.4635   1
  -3  -1  20 18.3512 91.1259  -2
  -3  -1 -23 18.3512 91.1259   1
  -3  -1  21-31.2668 91.1683  -2
  -3  -1 -24-31.2668 91.1683   1
  -3   0 -16 216.577 32.5538  -2
  -3  -2  13 216.577 32.5538   1
  -3  -2  12 517.355 29.7912   1
   3   0  15 1153.39 38.8935  -2
   3   2 -12 1153.39 38.8935   1
  -3  -2  11 15590.7 95.9479   1
   3   0  14 16999.1 97.0139  -2
   3   2 -11 16999.1 97.0139   1
   3   0  13 5081.32 47.2145  -2
   3   2 -10 5081.32 47.2145   1
   3   2  -9 750.315 39.1190   1
  -3   0 -12 2065.03 49.8702  -2
  -3  -2   9 2065.03 49.8702   1
   3   2  -8 1621.21 46.1848   1
  -3   0 -11 1533.75 44.6356  -2
  -3  -2   8 1533.75 44.6356   1
   3   2  -7 2038.90 49.6784   1
  -3   0 -10 2508.21 54.1115  -2
  -3  -2   7 2508.21 54.1115   1
   3   2  -6 3.29384 28.6426   1
  -3   0  -9 154.556 32.8170  -2
  -3  -2   6 154.556 32.8170   1
  -3   0  -8 903.577 41.4371  -2
  -3  -2   5 903.577 41.4371   1
  -3   0  -7 10306.4 99.1408  -2
  -3  -2   4 10306.4 99.1408   1
  -3   0  -6 22791.1 147.021  -2
  -3  -2   3 22791.1 147.021   1
  -3   0  -5 20619.6 144.765  -2
  -3  -2   2 20619.6 144.765   1
  -3   0  -4 17333.4 137.723  -2
  -3  -2   1 17333.4 137.723   1
  -3   0  -3 17191.4 138.413  -2
  -3  -2   0 17191.4 138.413   1
   3   2   1 4937.51 78.7452   1
  -3   0  -2 4894.34 82.8094  -2
  -3  -2  -1 4894.34 82.8094   1
   3   0   1 7939.94 96.8410  -2
   3   2   2 7939.94 96.8410   1
   3   0   0 10680.5 115.375  -2
   3   2   3 10680.5 115.375   1
   3   0  -1 11192.5 120.488  -2
   3   2   4 11192.5 120.488   1
   3   0  -2 6703.22 99.3807  -2
   3   2   5 6703.22 99.3807   1
   3   0  -3 29880.8 197.133  -2
   3   2   6 29880.8 197.133   1
   3   0  -4 7858.38 111.523  -2
   3   2   7 7858.38 111.523   1
   3   0  -5 12467.2 139.574  -2
   3   2   8 12467.2 139.574   1
   3   0  -6 3012.25 83.4481  -2
   3   2   9 3012.25 83.4481   1
  -3   0   7 2914.78 61.7165  -2
  -3  -2 -10 2914.78 61.7165   1
  -3   0   8 739.010 50.3949  -2
  -3  -2 -11 739.010 50.3949   1
   3   2  12 161.184 48.8274   1
  -3   0   9 10087.4 151.298  -2
  -3  -2 -12 10087.4 151.298   1
  -3   0  10 2605.64 62.7516  -2
  -3  -2 -13 2605.64 62.7516   1
  -3   0  11 146.383 46.7489  -2
  -3  -2 -14 146.383 46.7489   1
   3   2  15 929.879 50.8063   1
  -3   0  12 1401.98 91.0728  -2
  -3  -2 -15 1401.98 91.0728   1
  -3   0  13 3478.09 65.5778  -2
  -3  -2 -16 3478.09 65.5778   1
  -3   0  14 937.493 51.2430  -2
  -3  -2 -17 937.493 51.2430   1
  -3   0  15 176.204 49.0427  -2
  -3  -2 -18 176.204 49.0427   1
  -3   0  16 192.037 50.6473  -2
  -3  -2 -19 192.037 50.6473   1
  -3   0  17 839.916 55.4870  -2
  -3  -2 -20 839.916 55.4870   1
  -3   0  18 192.989 51.2745  -2
  -3  -2 -21 192.989 51.2745   1
  -3   0  19 9.39911 53.3272  -2
  -3  -2 -22 9.39911 53.3272   1
  -3   0  20-57.5928 91.5897  -2
  -3  -2 -23-57.5928 91.5897   1
  -3   0  21 350.413 97.4726  -2
  -3  -2 -24 350.413 97.4726   1
  -3   1 -16 1226.40 48.0378  -2
  -3  -3  13 1226.40 48.0378   1
  -3  -3  12 4010.27 62.3403   1
   3  -1  15 4299.07 57.9649  -2
   3   3 -12 4299.07 57.9649   1
  -3  -3  11 154.868 29.8751   1
   3  -1  14 400.812 43.1527  -2
   3   3 -11 400.812 43.1527   1
   3  -1  13 271.197 44.4058  -2
   3   3 -10 271.197 44.4058   1
   3  -1  12 848.538 32.9474  -2
   3   3  -9 848.538 32.9474   1
   3  -1  11 6382.29 77.9928  -2
   3   3  -8 6382.29 77.9928   1
   3  -1  10 104.319 36.8730  -2
   3   3  -7 104.319 36.8730   1
   3   3  -6 1527.67 46.9057   1
  -3   1  -8 1977.68 55.1890  -2
  -3  -3   5 1977.68 55.1890   1
  -3   1  -7 33635.5 181.279  -2
  -3  -3   4 33635.5 181.279   1
  -3   1  -6 26774.4 172.119  -2
  -3  -3   3 26774.4 172.119   1
  -3   1  -5 4261.59 78.3452  -2
  -3  -3   2 4261.59 78.3452   1
  -3   1  -4 3882.52 74.4233  -2
  -3  -3   1 3882.52 74.4233   1
   3  -1   0 24351.6 174.211  -2
   3   3   3 24351.6 174.211   1
   3  -1  -1 31506.8 196.800  -2
   3   3   4 31506.8 196.800   1
   3  -1  -2 30356.7 199.505  -2
   3   3   5 30356.7 199.505   1
   3  -1  -3 2687.25 75.3784  -2
   3   3   6 2687.25 75.3784   1
   3  -1  -4 26.6845 45.0309  -2
   3   3   7 26.6845 45.0309   1
   3  -1  -5 2839.03 78.8619  -2
   3   3   8 2839.03 78.8619   1
  -3   1   6 13999.5 110.327  -2
  -3  -3  -9 13999.5 110.327   1
   3  -1  -7 2342.30 58.5672  -2
   3   3  10 2342.30 58.5672   1
  -3   1   8 3486.80 69.2700  -2
  -3  -3 -11 3486.80 69.2700   1
   3   3  12 20131.2 158.270   1
  -3   1   9 19582.5 202.891  -2
  -3  -3 -12 19582.5 202.891   1
   3   3  13 126.445 48.9018   1
  -3   1  10 29816.7 251.652  -2
  -3  -3 -13 29816.7 251.652   1
  -3   1  11 5927.97 77.4567  -2
  -3  -3 -14 5927.97 77.4567   1
   3   3  15 1299.96 55.2939   1
  -3   1  12 1989.70 100.055  -2
  -3  -3 -15 1989.70 100.055   1
   3  -1 -13 1602.00 56.4081  -2
   3   3  16 1602.00 56.4081   1
  -3   1  14 2967.13 65.1951  -2
  -3  -3 -17 2967.13 65.1951   1
  -3   1  15 864.248 54.7508  -2
  -3  -3 -18 864.248 54.7508   1
  -3   1  16 1389.72 59.2998  -2
  -3  -3 -19 1389.72 59.2998   1
  -3   1  17 103.168 50.5332  -2
  -3  -3 -20 103.168 50.5332   1
  -3   1  18 165.231 51.9318  -2
  -3  -3 -21 165.231 51.9318   1
  -3   1  19 100.733 51.6934  -2
  -3  -3 -22 100.733 51.6934   1
   3  -1 -20 415.927 60.2387  -2
   3   3  23 415.927 60.2387   1
  -3   1  21 0.94772 92.2147  -2
  -3  -3 -24 0.94772 92.2147   1
  -3   2 -16 128.752 44.4228  -2
  -3  -4  13 128.752 44.4228   1
  -3  -4  12 187.759 33.5494   1
   3  -2  15 466.638 43.0423  -2
   3   4 -12 466.638 43.0423   1
   3  -2  14 6742.25 78.3673  -2
   3   4 -11 6742.25 78.3673   1
   3  -2  13 6489.29 80.3058  -2
   3   4 -10 6489.29 80.3058   1
   3  -2  12 2491.24 42.3336  -2
   3   4  -9 2491.24 42.3336   1
   3  -2  11 808.676 43.4330  -2
   3   4  -8 808.676 43.4330   1
   3  -2  10 4836.84 69.8184  -2
   3   4  -7 4836.84 69.8184   1
   3   4  -6 42.3596 28.9133   1
   3  -2  -3 7324.60 111.616  -2
   3   4   6 7324.60 111.616   1
   3  -2  -4 394.170 52.7705  -2
   3   4   7 394.170 52.7705   1
  -3   2   5 5113.51 72.5931  -2
  -3  -4  -8 5113.51 72.5931   1
  -3   2   6 1287.35 50.2593  -2
  -3  -4  -9 1287.35 50.2593   1
  -3   2   7 8036.86 93.5874  -2
  -3  -4 -10 8036.86 93.5874   1
  -3   2   8 1756.77 88.8827  -2
  -3  -4 -11 1756.77 88.8827   1
   3   4  12-8.82734 46.4915   1
  -3   2   9 5393.15 120.405  -2
  -3  -4 -12 5393.15 120.405   1
   3   4  13 123.585 44.4259   1
  -3   2  10 515.272 79.4054  -2
  -3  -4 -13 515.272 79.4054   1
  -3   2  11 447.045 48.6860  -2
  -3  -4 -14 447.045 48.6860   1
  -3   2  12 817.201 51.4972  -2
  -3  -4 -15 817.201 51.4972   1
  -3   2  13 1963.32 59.1646  -2
  -3  -4 -16 1963.32 59.1646   1
  -3   2  14 1945.41 59.9904  -2
  -3  -4 -17 1945.41 59.9904   1
  -3   2  15 4728.16 77.0513  -2
  -3  -4 -18 4728.16 77.0513   1
  -3   2  16 1833.68 63.5282  -2
  -3  -4 -19 1833.68 63.5282   1
  -3   2  17 374.387 52.6003  -2
  -3  -4 -20 374.387 52.6003   1
  -3   2  18 8.29060 50.1278  -2
  -3  -4 -21 8.29060 50.1278   1
  -3   2  19 506.931 57.5932  -2
  -3  -4 -22 506.931 57.5932   1
   3  -2 -20 357.834 61.1933  -2
   3   4  23 357.834 61.1933   1
  -3  -5  13 715.947 44.2981   1
   3  -3  15 12401.0 77.9634  -2
   3   5 -12 12401.0 77.9634   1
   3  -3  14 4192.60 72.1969  -2
   3   5 -11 4192.60 72.1969   1
   3  -3  13 600.370 53.4094  -2
   3   5 -10 600.370 53.4094   1
   3  -3  12 840.422 34.3152  -2
   3   5  -9 840.422 34.3152   1
   3  -3  11 2447.04 42.8368  -2
   3   5  -8 2447.04 42.8368   1
   3   5  -7 29.9713 25.3735   1
   3  -3  10 90.4461 51.1064  -2
   3   5  -7 90.4461 51.1064   1
   3   5  -6 1540.91 45.4496   1
   3   5  -5 433.577 31.3230   1
  -3   3  -4 7037.40 104.491  -2
  -3  -5   1 7037.40 104.491   1
  -3   3  -3 231.481 43.4906  -2
  -3  -5   0 231.481 43.4906   1
  -3   3  -2-15.7713 43.7083  -2
  -3  -5  -1-15.7713 43.7083   1
  -3   3  -1 2324.90 74.0891  -2
  -3  -5  -2 2324.90 74.0891   1
  -3   3   4 4383.64 99.9901  -2
  -3  -5  -7 4383.64 99.9901   1
  -3   3   5 2969.67 92.3896  -2
  -3  -5  -8 2969.67 92.3896   1
  -3   3   6 4663.51 112.335  -2
  -3  -5  -9 4663.51 112.335   1
  -3   3   7 62.1505 67.8507  -2
  -3  -5 -10 62.1505 67.8507   1
  -3   3   8 5416.22 123.130  -2
  -3  -5 -11 5416.22 123.130   1
   3   5  12 4257.51 82.7537   1
  -3   3   9 5009.19 123.755  -2
  -3  -5 -12 5009.19 123.755   1
   3   5  13 1451.43 58.1781   1
  -3   3  10 2157.47 98.8023  -2
  -3  -5 -13 2157.47 98.8023   1
  -3   3  11 5000.69 72.1360  -2
  -3  -5 -14 5000.69 72.1360   1
   3   5  15 1401.07 55.9789   1
  -3   3  12 11804.9 179.490  -2
  -3  -5 -15 11804.9 179.490   1
  -3   3  13 3429.65 66.1514  -2
  -3  -5 -16 3429.65 66.1514   1
  -3   3  14 990.871 54.2397  -2
  -3  -5 -17 990.871 54.2397   1
  -3   3  15 1527.40 60.6069  -2
  -3  -5 -18 1527.40 60.6069   1
  -3   3  16 1873.99 64.9449  -2
  -3  -5 -19 1873.99 64.9449   1
  -3   3  17 162.756 51.3181  -2
  -3  -5 -20 162.756 51.3181   1
  -3   3  18 127.659 51.2895  -2
  -3  -5 -21 127.659 51.2895   1
  -3   3  19 176.068 55.7849  -2
  -3  -5 -22 176.068 55.7849   1
   3  -3 -20 284.767 61.9349  -2
   3   5  23 284.767 61.9349   1
  -3   4 -15 720.942 56.9400  -2
  -3  -6  12 720.942 56.9400   1
   3  -4  13 2025.24 67.2669  -2
   3   6 -10 2025.24 67.2669   1
   3  -4  12 1874.29 40.7426  -2
   3   6  -9 1874.29 40.7426   1
   3  -4  11 934.309 36.0162  -2
   3   6  -8 934.309 36.0162   1
   3  -4  10 3706.95 49.2357  -2
   3   6  -7 3706.95 49.2357   1
   3   6  -6 293.359 33.2223   1
   3  -4   9 2112.33 71.1106  -2
   3   6  -6 2112.33 71.1106   1
   3  -4   8 7930.60 82.6408  -2
   3   6  -5 7930.60 82.6408   1
  -3   4  -3 2337.80 73.8552  -2
  -3  -6   0 2337.80 73.8552   1
  -3   4  -2 2300.69 74.4270  -2
  -3  -6  -1 2300.69 74.4270   1
  -3   4  -1 11283.7 136.050  -2
  -3  -6  -2 11283.7 136.050   1
  -3   4   0 7321.41 118.429  -2
  -3  -6  -3 7321.41 118.429   1
  -3   4   1 7851.79 120.613  -2
  -3  -6  -4 7851.79 120.613   1
  -3   4   2 221.576 50.9735  -2
  -3  -6  -5 221.576 50.9735   1
  -3   4   3 415.344 56.8697  -2
  -3  -6  -6 415.344 56.8697   1
  -3   4   4 240.219 58.3528  -2
  -3  -6  -7 240.219 58.3528   1
  -3   4   5 2626.03 90.3961  -2
  -3  -6  -8 2626.03 90.3961   1
  -3   4   6 312.902 69.2489  -2
  -3  -6  -9 312.902 69.2489   1
  -3   4   7 901.756 80.3289  -2
  -3  -6 -10 901.756 80.3289   1
  -3   4   8 1882.80 96.1530  -2
  -3  -6 -11 1882.80 96.1530   1
   3   6  12 633.875 51.1013   1
  -3   4   9 1885.29 97.3825  -2
  -3  -6 -12 1885.29 97.3825   1
  -3   4  10 2079.15 58.2495  -2
  -3  -6 -13 2079.15 58.2495   1
  -3   4  11 738.970 49.0042  -2
  -3  -6 -14 738.970 49.0042   1
  -3   4  12 566.090 47.5156  -2
  -3  -6 -15 566.090 47.5156   1
  -3   4  13 1299.08 52.6351  -2
  -3  -6 -16 1299.08 52.6351   1
  -3   4  14 202.155 47.1880  -2
  -3  -6 -17 202.155 47.1880   1
  -3   4  15 441.439 53.7176  -2
  -3  -6 -18 441.439 53.7176   1
  -3   4  16 180.698 51.9930  -2
  -3  -6 -19 180.698 51.9930   1
  -3   4  17 675.052 54.4904  -2
  -3  -6 -20 675.052 54.4904   1
  -3   4  18 371.613 54.2984  -2
  -3  -6 -21 371.613 54.2984   1
   3  -4 -19 829.889 62.9979  -2
   3   6  22 829.889 62.9979   1
   3  -4 -20 15.9799 59.1854  -2
   3   6  23 15.9799 59.1854   1
   3  -5  11 1971.82 50.8350  -2
   3   7  -8 1971.82 50.8350   1
   3  -5  10 1615.79 50.8303  -2
   3   7  -7 1615.79 50.8303   1
   3  -5   9 5271.88 71.3535  -2
   3   7  -6 5271.88 71.3535   1
   3   7  -5 3990.51 64.5302   1
  -3   5  -1 250.512 53.5641  -2
  -3  -7  -2 250.512 53.5641   1
  -3   5   0 4015.71 92.1861  -2
  -3  -7  -3 4015.71 92.1861   1
  -3   5   1 54.3925 51.2254  -2
  -3  -7  -4 54.3925 51.2254   1
  -3   5   2 2265.35 80.4236  -2
  -3  -7  -5 2265.35 80.4236   1
  -3   5   3 1011.39 65.5829  -2
  -3  -7  -6 1011.39 65.5829   1
  -3   5   4 2469.12 88.6212  -2
  -3  -7  -7 2469.12 88.6212   1
  -3   5   5 213.484 65.2089  -2
  -3  -7  -8 213.484 65.2089   1
  -3   5   6 1843.49 92.1167  -2
  -3  -7  -9 1843.49 92.1167   1
  -3   5   7 1366.81 88.9042  -2
  -3  -7 -10 1366.81 88.9042   1
  -3   5   8 1837.81 94.5728  -2
  -3  -7 -11 1837.81 94.5728   1
   3   7  12-39.5446 39.1717   1
  -3   5   9-60.7591 75.8887  -2
  -3  -7 -12-60.7591 75.8887   1
  -3   5  10 125.769 44.4549  -2
  -3  -7 -13 125.769 44.4549   1
  -3   5  11 106.399 42.4891  -2
  -3  -7 -14 106.399 42.4891   1
   3  -5 -12 1414.34 53.3722  -2
   3   7  15 1414.34 53.3722   1
  -3   5  13 361.025 45.6078  -2
  -3  -7 -16 361.025 45.6078   1
  -3   5  14 1345.82 54.3416  -2
  -3  -7 -17 1345.82 54.3416   1
  -3   5  15 197.073 48.8838  -2
  -3  -7 -18 197.073 48.8838   1
  -3   5  16 130.034 48.3803  -2
  -3  -7 -19 130.034 48.3803   1
  -3   5  17 55.0848 49.0664  -2
  -3  -7 -20 55.0848 49.0664   1
  -3   5  18 362.665 54.7855  -2
  -3  -7 -21 362.665 54.7855   1
   3  -5 -19 77.6124 57.2636  -2
   3   7  22 77.6124 57.2636   1
   3  -6  10 503.193 40.0381  -2
   3   8  -7 503.193 40.0381   1
   3  -6   9 3906.78 62.0542  -2
   3   8  -6 3906.78 62.0542   1
   3  -6   8 5727.58 74.8536  -2
   3   8  -5 5727.58 74.8536   1
  -3   6   0 546.220 60.2709  -2
  -3  -8  -3 546.220 60.2709   1
  -3   6   1 1721.14 76.1173  -2
  -3  -8  -4 1721.14 76.1173   1
  -3   6   2 2755.14 92.4295  -2
  -3  -8  -5 2755.14 92.4295   1
  -3   6   3 1618.37 79.9327  -2
  -3  -8  -6 1618.37 79.9327   1
  -3   6   4 2103.42 87.0640  -2
  -3  -8  -7 2103.42 87.0640   1
  -3   6   5 4436.77 115.912  -2
  -3  -8  -8 4436.77 115.912   1
  -3   6   6 920.280 81.7869  -2
  -3  -8  -9 920.280 81.7869   1
  -3   6   7 7942.71 150.605  -2
  -3  -8 -10 7942.71 150.605   1
  -3   6   8 19.5299 77.7121  -2
  -3  -8 -11 19.5299 77.7121   1
   3  -6  -9 88.0531 43.8590  -2
   3   8  12 88.0531 43.8590   1
  -3   6  10 347.062 44.7186  -2
  -3  -8 -13 347.062 44.7186   1
  -3   6  11 1578.18 52.1835  -2
  -3  -8 -14 1578.18 52.1835   1
  -3   6  12 274.066 42.8714  -2
  -3  -8 -15 274.066 42.8714   1
  -3   6  13 530.239 46.5097  -2
  -3  -8 -16 530.239 46.5097   1
  -3   6  14 157.895 45.2700  -2
  -3  -8 -17 157.895 45.2700   1
  -3   6  15 187.617 46.2891  -2
  -3  -8 -18 187.617 46.2891   1
  -3   6  16 107.389 45.7286  -2
  -3  -8 -19 107.389 45.7286   1
  -3   6  17 88.0617 49.1091  -2
  -3  -8 -20 88.0617 49.1091   1
  -3   6  18-141.659 99.0274  -2
  -3  -8 -21-141.659 99.0274   1
   3  -7   9 553.745 36.9242  -2
   3   9  -6 553.745 36.9242   1
   3  -7   8 1116.84 42.4155  -2
   3   9  -5 1116.84 42.4155   1
   3  -7   7 711.614 45.3043  -2
   3   9  -4 711.614 45.3043   1
  -3   7   0 4565.09 110.969  -2
  -3  -9  -3 4565.09 110.969   1
  -3   7   1 2214.97 87.3818  -2
  -3  -9  -4 2214.97 87.3818   1
  -3   7   2 1981.69 84.2811  -2
  -3  -9  -5 1981.69 84.2811   1
  -3   7   3 537.785 71.0229  -2
  -3  -9  -6 537.785 71.0229   1
  -3   7   4 3255.82 104.021  -2
  -3  -9  -7 3255.82 104.021   1
  -3   7   5 90.3863 66.5438  -2
  -3  -9  -8 90.3863 66.5438   1
  -3   7   6 2251.97 99.3348  -2
  -3  -9  -9 2251.97 99.3348   1
  -3   7   7 491.280 77.2009  -2
  -3  -9 -10 491.280 77.2009   1
  -3   7   8 294.629 79.8585  -2
  -3  -9 -11 294.629 79.8585   1
   3  -7  -9 2975.74 60.2665  -2
   3   9  12 2975.74 60.2665   1
   3  -7 -10 2890.29 58.4061  -2
   3   9  13 2890.29 58.4061   1
  -3   7  11 225.946 43.8096  -2
  -3  -9 -14 225.946 43.8096   1
  -3   7  12 630.071 45.3656  -2
  -3  -9 -15 630.071 45.3656   1
  -3   7  13 610.548 47.4809  -2
  -3  -9 -16 610.548 47.4809   1
  -3   7  14 568.920 47.7736  -2
  -3  -9 -17 568.920 47.7736   1
  -3   7  15 79.4247 84.4953  -2
  -3  -9 -18 79.4247 84.4953   1
  -3   7  16 104.796 87.8799  -2
  -3  -9 -19 104.796 87.8799   1
  -3   7  17 32.0951 86.3428  -2
  -3  -9 -20 32.0951 86.3428   1
  -3   7  18 182.042 101.994  -2
  -3  -9 -21 182.042 101.994   1
   3  -8   8 668.002 37.5026  -2
   3  10  -5 668.002 37.5026   1
   3  -8   7 153.674 34.0910  -2
   3  10  -4 153.674 34.0910   1
   3  -8   6-12.3253 33.2465  -2
   3  10  -3-12.3253 33.2465   1
  -3   8   1 2192.90 92.6961  -2
  -3 -10  -4 2192.90 92.6961   1
  -3   8   2 1866.93 88.4878  -2
  -3 -10  -5 1866.93 88.4878   1
  -3   8   3 2470.16 98.1445  -2
  -3 -10  -6 2470.16 98.1445   1
  -3   8   4 435.795 77.0263  -2
  -3 -10  -7 435.795 77.0263   1
  -3   8   5 1663.52 91.2194  -2
  -3 -10  -8 1663.52 91.2194   1
  -3   8   6 58.0215 69.8398  -2
  -3 -10  -9 58.0215 69.8398   1
  -3   8   7 911.631 86.4104  -2
  -3 -10 -10 911.631 86.4104   1
   3  -8  -8 286.321 44.7919  -2
   3  10  11 286.321 44.7919   1
   3  -8  -9 1068.04 47.5796  -2
   3  10  12 1068.04 47.5796   1
   3  -8 -10 498.720 43.2477  -2
   3  10  13 498.720 43.2477   1
   3  -8 -11 2867.28 55.7709  -2
   3  10  14 2867.28 55.7709   1
  -3   8  12 485.999 91.0557  -2
  -3 -10 -15 485.999 91.0557   1
  -3   8  13 1801.57 109.270  -2
  -3 -10 -16 1801.57 109.270   1
  -3   8  14 547.810 95.0666  -2
  -3 -10 -17 547.810 95.0666   1
  -3   8  15 451.019 95.6649  -2
  -3 -10 -18 451.019 95.6649   1
  -3   8  16 95.6144 88.6130  -2
  -3 -10 -19 95.6144 88.6130   1
  -3   8  17 79.0432 94.6374  -2
  -3 -10 -20 79.0432 94.6374   1
  -3   9   1 309.962 73.3063  -2
  -3 -11  -4 309.962 73.3063   1
  -3   9   2 135.645 70.7898  -2
  -3 -11  -5 135.645 70.7898   1
  -3   9   3 1051.80 82.4049  -2
  -3 -11  -6 1051.80 82.4049   1
  -3   9   4 1306.17 91.9042  -2
  -3 -11  -7 1306.17 91.9042   1
  -3   9   5 681.447 82.1991  -2
  -3 -11  -8 681.447 82.1991   1
  -3   9   6 1630.14 94.9013  -2
  -3 -11  -9 1630.14 94.9013   1
  -3   9   7 332.463 78.4296  -2
  -3 -11 -10 332.463 78.4296   1
  -3   9   8 115.488 78.7921  -2
  -3 -11 -11 115.488 78.7921   1
  -3   9   9 499.120 89.6352  -2
  -3 -11 -12 499.120 89.6352   1
  -3   9  10 1039.32 99.3210  -2
  -3 -11 -13 1039.32 99.3210   1
  -3   9  11 208.724 88.1771  -2
  -3 -11 -14 208.724 88.1771   1
  -3   9  12 294.146 89.1763  -2
  -3 -11 -15 294.146 89.1763   1
  -3   9  13 204.980 88.3296  -2
  -3 -11 -16 204.980 88.3296   1
  -3   9  14 112.582 87.4505  -2
  -3 -11 -17 112.582 87.4505   1
  -3   9  15 3.45191 89.3237  -2
  -3 -11 -18 3.45191 89.3237   1
  -3   9  16 151.688 93.7463  -2
  -3 -11 -19 151.688 93.7463   1
  -3  10   2 30.1781 73.5018  -2
  -3 -12  -5 30.1781 73.5018   1
  -3  10   3 1635.64 95.3480  -2
  -3 -12  -6 1635.64 95.3480   1
  -3  10   4-3.27677 73.4586  -2
  -3 -12  -7-3.27677 73.4586   1
  -3  10   5 144.788 78.6806  -2
  -3 -12  -8 144.788 78.6806   1
  -3  10   6 137.188 75.8420  -2
  -3 -12  -9 137.188 75.8420   1
  -3  10   7 111.143 77.2695  -2
  -3 -12 -10 111.143 77.2695   1
  -3  10   8 483.449 86.5034  -2
  -3 -12 -11 483.449 86.5034   1
  -3  10   9 887.390 94.9989  -2
  -3 -12 -12 887.390 94.9989   1
  -3  10  10 126.807 88.5417  -2
  -3 -12 -13 126.807 88.5417   1
  -3  10  11 196.409 85.7921  -2
  -3 -12 -14 196.409 85.7921   1
  -3  10  12-8.96913 85.5318  -2
  -3 -12 -15-8.96913 85.5318   1
  -3  10  13-16.9941 86.2896  -2
  -3 -12 -16-16.9941 86.2896   1
  -3  10  14 75.7546 93.6024  -2
  -3 -12 -17 75.7546 93.6024   1
  -3  11   2 285.051 81.6888  -2
  -3 -13  -5 285.051 81.6888   1
  -3  11   3 23.3052 80.3818  -2
  -3 -13  -6 23.3052 80.3818   1
  -3  11   4 679.156 86.5348  -2
  -3 -13  -7 679.156 86.5348   1
  -3  11   5 171.236 82.5186  -2
  -3 -13  -8 171.236 82.5186   1
  -3  11   6 395.636 86.4963  -2
  -3 -13  -9 395.636 86.4963   1
  -3  11   7 368.430 84.3761  -2
  -3 -13 -10 368.430 84.3761   1
  -3  11   8 916.124 98.3171  -2
  -3 -13 -11 916.124 98.3171   1
  -3  11   9 182.961 86.7328  -2
  -3 -13 -12 182.961 86.7328   1
  -3  11  10 829.704 102.479  -2
  -3 -13 -13 829.704 102.479   1
  -3  11  11 265.776 93.6457  -2
  -3 -13 -14 265.776 93.6457   1
  -3  12   2-38.7770 82.6009  -2
  -3 -14  -5-38.7770 82.6009   1
  -3  12   3 315.089 86.5280  -2
  -3 -14  -6 315.089 86.5280   1
  -3  12   4 63.0754 81.2066  -2
  -3 -14  -7 63.0754 81.2066   1
  -3  12   5 148.547 89.6888  -2
  -3 -14  -8 148.547 89.6888   1
  -3  12   6 143.898 86.1389  -2
  -3 -14  -9 143.898 86.1389   1
  -3  12   7-28.5542 81.6837  -2
  -3 -14 -10-28.5542 81.6837   1
   4 -12  -4 8.89838 50.7468   1
   4 -12  -3 52.5281 52.5306   1
   4 -12  -2 9.09836 52.6985   1
   4 -12  -1 140.958 55.8335   1
   4 -12   0 239.685 58.2169   1
   4 -12   1 137.864 60.5777   1
   4 -11  -5 19.4116 45.6556   1
   4 -11  -4 185.380 47.9597   1
   4 -11  -3 73.6793 47.6229   1
   4 -11  -2 39.3171 48.4248   1
   4 -11  -1-1.53356 47.4990   1
   4 -11   0 64.5084 49.8631   1
   4 -10  -6 31.4623 41.0529   1
   4 -10  -5 306.951 45.6555   1
   4 -10  -4 377.541 45.1129   1
   4 -10   4 100.834 35.3979   1
   4 -10   5 125.130 35.3808   1
   4 -10   6 66.9577 36.0717   1
   4 -10   7-25.3359 37.9550   1
   4 -10   8 206.584 43.0174   1
   4 -10   9 250.154 46.6877   1
   4 -10  10 35.2447 44.8751   1
   4 -10  11 24.5657 46.0228   1
   4 -10  12 77.0677 46.6276   1
   4 -10  13 41.5626 44.3479   1
   4  -9  -7 355.634 41.2917   1
   4  -9  -6 348.680 40.5933   1
   4  -9   1 541.963 45.3844   1
   4  -9   2 236.414 39.4227   1
   4  -9   3-18.2954 36.5365   1
   4  -9   4 7.53977 35.7705   1
   4  -9   5 154.233 37.3137   1
   4  -9   6-0.52286 36.3575   1
   4  -9   7 3.10547 36.6363   1
   4  -9   8 209.976 40.6727   1
   4  -9   9 132.109 39.1482   1
   4  -9  10-10.3725 44.6718   1
   4  -9  11-13.4482 46.2261   1
   4  -9  12-3.83256 46.6935   1
   4  -9  13 14.0164 49.7025   1
   4  -9  14 35.4061 48.6553   1
   4  -8   4-63.2713 40.8404   1
   4  -8   5 0.37918 38.9095   1
   4  -8   6 73.3279 39.1108   1
   4  -8   7 17.9308 38.6620   1
   4  -8   8 59.8864 38.5660   1
   4  -8   9 150.133 41.9131   1
   4  -8  10 72.1302 41.1102   1
   4  -8  11 35.6293 40.8398   1
   4  -8  12 7.07899 45.9062   1
   4  -8  13-17.3163 47.3623   1
   4  -8  14-25.1214 49.3261   1
   4  -8  15 209.202 54.2522   1
   4  -7  -3 387.893 40.8649   1
   4  -7  -2 49.5928 39.4329   1
   4  -7  -1 908.641 55.6134   1
   4  -7   0 3371.49 85.4014   1
   4  -7   6 22.5895 42.5613   1
   4  -7   7-0.79462 41.3390   1
   4  -7   8 197.979 43.9058   1
   4  -7   9 96.1705 41.9324   1
   4  -7  10-6.87901 41.1627   1
   4  -7  11 255.344 46.3740   1
   4  -7  12 45.6730 43.6671   1
   4  -7  13 149.827 46.5478   1
   4  -7  14 106.707 47.7041   1
   4  -7  15 97.6456 50.7097   1
   4  -7  16 158.973 53.6754   1
   4  -6  -4 74.3570 33.4268   1
   4  -6  -3 352.404 37.7799   1
   4  -6  -2 59.5068 35.2478   1
   4  -6  -1 1560.34 59.9285   1
   4  -6   0 721.606 52.3639   1
   4  -6   1 347.269 49.1844   1
  -4   6  -3 46.1621 45.1523   1
  -4   6  -4 398.394 53.3862   1
  -4   6  -5 57.2607 50.3311   1
  -4   6  -6 101.382 52.3686   1
  -4   6  -7 2794.78 58.4814   1
  -4   6  -8 539.995 39.1735   1
  -4   6  -9 2.40624 33.1930   1
  -4   6 -10 273.967 35.8401   1
  -4   6 -11 1179.43 46.2828   1
  -4   6 -12 106.498 37.4039   1
  -4   6 -13 182.432 37.5610   1
   4  -6  14 149.465 37.7222   1
  -4   6 -15 48.8431 40.3329   1
   4  -6  16 29.9103 40.9729   1
   4  -6  17 143.201 55.0145   1
   4  -5  -6 562.282 32.2639   1
   4  -5  -5 119.321 28.1489   1
   4  -5  -4 989.128 42.2030   1
   4  -5  -3 717.811 40.8033   1
   4  -5  -2 37.2260 32.2491   1
   4  -5  -1 10.8397 33.2696   1
   4  -5   0 201.104 28.2856   1
   4  -5   1 458.776 33.1480   1
   4  -5   2 2866.76 56.4165   1
   4  -5   3 19.2505 31.6239   1
  -4   5  -4 1322.32 64.7836   1
  -4   5  -5 2002.72 73.5289   1
  -4   5  -6 2095.92 75.8610   1
  -4   5  -7 126.726 51.7442   1
  -4   5  -8 2128.24 54.2924   1
  -4   5  -9 279.543 37.7912   1
   4  -5  10 11.0808 34.3828   1
  -4   5 -11 586.044 40.7089   1
  -4   5 -12 371.812 38.6984   1
   4  -5  13 57.6067 36.2104   1
  -4   5 -14 1182.03 48.2018   1
  -4   5 -15 113.764 38.7914   1
  -4   5 -16 99.3513 40.4223   1
  -4   5 -17 30.2006 42.3293   1
   4  -4  -6 105.327 21.5521   1
   4  -4  -5 16.8410 22.9658   1
   4  -4  -4 44.0901 27.1747   1
  -4   4   3 253.602 21.9768   1
   4  -4  -2 500.384 36.6123   1
   4  -4  -1 2472.79 63.0462   1
   4  -4   0 324.943 28.3894   1
   4  -4   1 3254.95 54.7971   1
   4  -4   2 2878.09 54.2081   1
   4  -4   3 529.734 35.4505   1
   4  -4   4 41.5515 30.9126   1
  -4   4  -5 879.311 60.6370   1
  -4   4  -6 11.1591 49.7577   1
  -4   4  -7 1738.91 76.2786   1
  -4   4  -8 61.3567 53.2688   1
  -4   4  -9 283.212 58.1149   1
   4  -4  10 628.535 43.2445   1
  -4   4 -11 15.4996 36.1360   1
  -4   4 -12 23.1625 36.8252   1
  -4   4 -13 3204.95 64.0594   1
  -4   4 -14 733.545 45.5003   1
  -4   4 -15 287.187 40.8745   1
  -4   4 -16 82.3301 39.1146   1
  -4   4 -17 726.687 47.4160   1
  -4   4 -18 102.808 43.0643   1
   4  -3  -5 77.3089 23.9746   1
   4  -3  -4 53.7629 17.4781   1
   4  -3  -3 555.837 24.9121   1
   4  -3  -2 2535.58 58.2043   1
   4  -3  -1 1697.40 52.9303   1
   4  -3   0 781.329 45.7334   1
   4  -3   1 210.890 27.7289   1
   4  -3   2 185.950 28.9982   1
   4  -3   3 2134.77 48.6386   1
   4  -3   4 3148.28 57.8425   1
   4  -3   5 304.200 34.8799   1
  -4   3  -6 3818.06 93.8322   1
  -4   3  -7 37.3248 48.7743   1
  -4   3  -8 343.416 54.8240   1
  -4   3  -9-37.2108 52.4575   1
  -4   3 -10 792.390 68.6418   1
  -4   3 -11 17.7808 37.9559   1
  -4   3 -12 940.880 47.1241   1
  -4   3 -13 250.303 39.5023   1
  -4   3 -14 55.6888 36.6577   1
  -4   3 -15 64.8818 38.6851   1
  -4   3 -16 210.476 40.2627   1
  -4   3 -17 146.235 39.8916   1
  -4   3 -18 168.902 43.2309   1
  -4   3 -19 89.0202 45.4426   1
  -4   2   6 561.222 25.5381   1
  -4   2   5 1045.49 35.1310   1
   4  -2  -4 339.517 21.1472   1
   4  -2  -3 1445.06 31.2452   1
   4  -2  -2 1145.86 31.4882   1
   4  -2  -1 456.386 38.0961   1
   4  -2   0 422.350 38.7893   1
   4  -2   1 1829.15 42.4067   1
   4  -2   2 21.0526 25.2391   1
   4  -2   3 2554.40 50.8585   1
   4  -2   4 1295.35 42.6423   1
   4  -2   5 3966.80 64.6322   1
   4  -2   6-1.47432 29.8759   1
  -4   2  -7 779.502 56.5857   1
  -4   2  -8 157.198 47.7277   1
  -4   2  -9 184.085 49.6249   1
  -4   2 -10 56.8163 49.5807   1
  -4   2 -11 268.389 39.1248   1
  -4   2 -12 233.081 40.3707   1
   4  -2  13 2500.94 60.0478   1
  -4   2 -14-11.2431 35.8358   1
  -4   2 -15 34.4399 37.7724   1
  -4   2 -16 30.3810 37.4630   1
  -4   2 -17 279.470 39.6033   1
  -4   2 -18 56.4971 39.7975   1
  -4   2 -19 637.717 50.2544   1
  -4   2 -20 15.1879 69.9264   1
  -4   1   7 1292.92 29.0742   1
  -4   1   6 1730.40 39.9190   1
  -4   1   5 860.140 36.8357   1
  -4   1   4 169.813 30.1643   1
   4  -1  -3 295.063 22.6018   1
   4  -1  -2 5431.24 56.6764   1
   4  -1  -1 293.605 35.8079   1
   4  -1   0 4930.58 85.1544   1
   4  -1   1 1157.92 54.0762   1
   4  -1   2 332.759 28.8635   1
  -4   1  -3 90.3158 26.9010   1
   4  -1   4 8159.08 83.7625   1
   4  -1   5 893.660 39.3967   1
   4  -1   6 2321.76 53.7951   1
  -4   1  -7 149.858 45.4467   1
  -4   1  -8 68.2662 45.2918   1
  -4   1  -9 136.234 48.6706   1
  -4   1 -10 64.0478 51.7746   1
  -4   1 -11 202.025 56.8010   1
  -4   1 -12 3615.53 69.6264   1
  -4   1 -13-1.77433 37.8820   1
  -4   1 -14 28.0357 35.8063   1
  -4   1 -15 28.6331 34.1955   1
   4  -1  16 431.805 41.9978   1
  -4   1 -17 44.0962 37.2575   1
  -4   1 -18 1010.50 49.7530   1
  -4   1 -19 136.949 42.4167   1
  -4   1 -20 8.61749 42.4720   1
  -4   0   8 526.863 25.3646   1
  -4   0   7 4635.74 59.5451   1
  -4   0   6 2610.73 51.3425   1
  -4   0   5 6270.45 78.1129   1
  -4   0   4 8.35201 29.4041   1
  -4   0   3 5399.76 80.1674   1
   4   0  -2 2350.23 41.2756   1
   4   0  -1 1864.78 57.6936   1
   4   0   0 465.441 41.5791   1
   4   0   1 6.12016 34.2098   1
   4   0   2 1111.44 37.4040   1
  -4   0  -3 174.382 29.0458   1
   4   0   4 154.801 31.3152   1
   4   0   5 11225.8 101.135   1
   4   0   6 993.642 42.1366   1
  -4   0  -7 143.107 32.3300   1
  -4   0  -8 687.927 58.5715   1
  -4   0  -9 1408.49 72.2113   1
  -4   0 -10 502.628 57.5938   1
  -4   0 -11 2901.43 94.2344   1
  -4   0 -12 45.9947 55.2162   1
  -4   0 -13-30.0244 36.1185   1
  -4   0 -14 375.362 38.8999   1
  -4   0 -15 25.2933 34.9627   1
  -4   0 -16 165.462 37.9822   1
  -4   0 -17 96.3160 39.1674   1
  -4   0 -18 82.4599 38.4437   1
  -4   0 -19 0.22060 38.6837   1
  -4   0 -20 70.9477 42.3063   1
  -4   0 -21 19.0413 75.7506   1
  -4  -1  10 24.4308 20.0220   1
  -4  -1   9 890.744 31.1241   1
  -4  -1   8 268.599 28.6900   1
  -4  -1   7 497.770 33.5548   1
  -4  -1   6 5052.69 73.5036   1
  -4  -1   5 4081.94 69.7251   1
  -4  -1   4 196.346 31.6890   1
  -4  -1   3 454.786 37.4293   1
   4   1  -1 604.696 43.9664   1
   4   1   0 10037.7 116.621   1
   4   1   1 6.22505 24.7629   1
   4   1   2 1520.80 41.3032   1
   4   1   3 564.115 33.0202   1
   4   1   4 15622.4 116.036   1
   4   1   5 132.663 32.5743   1
   4   1   6 12.7923 30.4256   1
   4   1   7 118.235 32.0813   1
  -4  -1  -8 82.1656 47.8952   1
  -4  -1  -9 267.276 53.5408   1
  -4  -1 -10 1528.75 75.9915   1
  -4  -1 -11 761.865 67.2356   1
  -4  -1 -12 2234.21 92.0771   1
  -4  -1 -13-12.4671 36.1597   1
   4   1  14 909.024 46.4310   1
  -4  -1 -15 325.104 40.1043   1
  -4  -1 -16 348.783 40.9125   1
  -4  -1 -17 28.1905 37.7215   1
  -4  -1 -18 209.229 40.0985   1
  -4  -1 -19 57.1205 38.6394   1
  -4  -1 -20 4.53400 39.8674   1
  -4  -1 -21-34.7158 71.9819   1
  -4  -2  12 9.56543 23.5810   1
  -4  -2  11 76.0706 25.8229   1
  -4  -2  10 12.9468 26.6152   1
  -4  -2   9 336.780 33.5909   1
  -4  -2   8 176.455 31.4332   1
  -4  -2   7 2756.58 61.2334   1
  -4  -2   6 2185.54 57.9830   1
  -4  -2   5 26.4704 31.7979   1
  -4  -2   0 144.032 39.2640   1
   4   2   1 3971.63 59.5707   1
   4   2   2-13.1242 25.8934   1
   4   2   3 8196.46 86.0221   1
   4   2   4 460.644 36.5765   1
   4   2   5 8775.65 92.1454   1
  -4  -2  -6 517.134 35.1594   1
  -4  -2  -7 70.2205 45.8792   1
  -4  -2  -8 1232.07 70.0042   1
  -4  -2  -9 1531.51 76.3793   1
  -4  -2 -10 29.6644 53.9745   1
  -4  -2 -11 1726.39 83.8084   1
  -4  -2 -12 240.424 61.3213   1
  -4  -2 -13 561.757 68.1204   1
  -4  -2 -14 252.089 39.5895   1
  -4  -2 -15-23.3088 37.5545   1
  -4  -2 -16 5.53780 36.7547   1
  -4  -2 -17 403.367 42.3702   1
  -4  -2 -18 14.6085 38.1926   1
  -4  -2 -19 253.771 41.1702   1
  -4  -2 -20-2.59334 41.1234   1
  -4  -2 -21-1.63949 42.6198   1
  -4  -3  12 630.774 38.8273   1
  -4  -3  11 270.711 24.9121   1
  -4  -3  10 716.300 40.4420   1
  -4  -3   1 591.500 48.9916   1
  -4  -3   0 2531.77 74.1653   1
  -4  -3  -1 216.161 44.5494   1
  -4  -3  -2 194.605 46.6667   1
   4   3   3 824.889 40.1422   1
   4   3   4 14521.5 116.347   1
   4   3   5 104.146 31.2244   1
   4   3   6 589.985 38.6286   1
  -4  -3  -7 2113.81 81.6129   1
  -4  -3  -8 1156.97 69.6456   1
  -4  -3  -9 648.028 62.4497   1
  -4  -3 -10 8217.36 147.243   1
  -4  -3 -11 517.307 65.3696   1
  -4  -3 -12 281.605 62.2320   1
  -4  -3 -13 100.828 61.3910   1
  -4  -3 -14 5.95089 39.3258   1
  -4  -3 -15-15.9126 38.2327   1
  -4  -3 -16 1385.85 52.9659   1
  -4  -3 -17 20.8804 38.1260   1
  -4  -3 -18-3.52244 37.8490   1
  -4  -3 -19 163.024 39.1965   1
  -4  -3 -20-22.2649 39.7666   1
  -4  -3 -21-13.3282 43.2031   1
   4   4 -11 164.662 39.6516   1
   4   4 -10 1.05123 42.0478   1
  -4  -4   7 2133.88 64.2025   1
  -4  -4   6 85.3731 36.3443   1
  -4  -4   5 3125.18 75.8565   1
  -4  -4   4 352.902 41.0984   1
  -4  -4   3 2841.40 75.2056   1
  -4  -4   2 314.256 43.1691   1
  -4  -4   1 2390.38 73.6415   1
  -4  -4   0 295.149 47.1488   1
  -4  -4  -1 358.813 48.2450   1
  -4  -4  -2 66.1457 42.3165   1
  -4  -4  -3 8669.33 137.118   1
  -4  -4  -4 1011.83 65.2711   1
  -4  -4  -5 666.867 59.8115   1
  -4  -4  -6 242.728 52.4178   1
  -4  -4  -7 1382.08 72.4873   1
  -4  -4  -8 4145.17 109.483   1
  -4  -4  -9 2248.08 89.3004   1
  -4  -4 -10 14.2762 54.5802   1
  -4  -4 -11 3855.13 111.513   1
  -4  -4 -12 1706.77 86.3683   1
  -4  -4 -13 1493.36 87.2303   1
  -4  -4 -14-3.19306 40.7405   1
  -4  -4 -15 1894.03 59.5547   1
  -4  -4 -16 105.688 39.9539   1
  -4  -4 -17 338.386 42.2359   1
  -4  -4 -18 25.7647 38.9457   1
  -4  -4 -19 20.5513 38.5815   1
  -4  -4 -20 168.318 42.6408   1
  -4  -4 -21 159.457 45.3106   1
  -4  -5  13-4.51455 36.9205   1
  -4  -5  12 1444.54 60.5867   1
  -4  -5  11 165.511 39.4290   1
  -4  -5  10 1050.98 54.6549   1
  -4  -5   9 127.377 40.6023   1
  -4  -5   8 4996.53 95.3707   1
  -4  -5   7 148.525 39.0184   1
  -4  -5   6 473.749 45.8110   1
  -4  -5   5 160.461 40.5115   1
  -4  -5   4 1430.44 62.6774   1
  -4  -5   3 39.6630 39.2503   1
  -4  -5   2 142.263 42.4577   1
  -4  -5   1 125.807 42.4138   1
  -4  -5   0 935.328 58.8650   1
  -4  -5  -1 349.491 48.9785   1
  -4  -5  -2 1705.04 72.5532   1
  -4  -5  -3 655.534 59.0800   1
  -4  -5  -4 1238.42 69.0858   1
  -4  -5  -5-43.8479 48.6815   1
  -4  -5  -6 2454.63 87.3544   1
  -4  -5  -7 166.710 55.2721   1
  -4  -5  -8 29.2272 51.7615   1
  -4  -5  -9 1269.51 77.6126   1
  -4  -5 -10 249.082 59.7216   1
  -4  -5 -11 29.2887 56.2309   1
  -4  -5 -12 84.4774 59.1977   1
  -4  -5 -13 1434.54 86.9520   1
  -4  -5 -14 2006.56 62.1673   1
  -4  -5 -15 10.3932 40.8071   1
  -4  -5 -16 227.354 41.1151   1
  -4  -5 -17 35.8945 38.7985   1
  -4  -5 -18 128.418 39.6966   1
  -4  -5 -19 80.2656 39.4622   1
  -4  -5 -20 10.4366 43.0119   1
  -4  -5 -21 177.078 46.3982   1
  -4  -6   7 2442.28 79.2341   1
  -4  -6   6 30.3251 29.7169   1
  -4  -6   5 362.984 47.8566   1
  -4  -6   4 19.8882 40.9784   1
  -4  -6   3 6875.43 118.532   1
  -4  -6   2 20.3248 43.5356   1
  -4  -6   1 3219.16 90.6794   1
  -4  -6   0 280.200 49.8476   1
  -4  -6  -1 3821.13 95.8861   1
  -4  -6  -2 83.2749 49.8229   1
  -4  -6  -3 8856.89 144.548   1
  -4  -6  -4 197.245 51.8988   1
  -4  -6  -5 436.436 58.0786   1
  -4  -6  -6 41.4092 48.9016   1
  -4  -6  -7 259.225 54.8391   1
  -4  -6  -8 229.894 58.2957   1
  -4  -6  -9 1209.28 78.5549   1
  -4  -6 -10 8.81044 54.7154   1
  -4  -6 -11 869.165 73.4393   1
  -4  -6 -12 96.1793 62.8814   1
  -4  -6 -13 1654.03 98.5079   1
  -4  -6 -14 67.4377 43.6028   1
  -4  -6 -15 1543.33 54.7978   1
  -4  -6 -16-9.16656 38.1499   1
  -4  -6 -17 159.759 39.9710   1
  -4  -6 -18 20.6045 37.8810   1
  -4  -6 -19 240.627 41.0885   1
  -4  -6 -20 19.6114 41.7243   1
  -4  -6 -21 1.83993 45.0375   1
   4   6  22 76.4983 53.6378   1
   4   7  -6 1418.77 58.4995   1
  -4  -7   5 179.477 49.6611   1
  -4  -7   4 4664.28 106.786   1
  -4  -7   3 100.184 47.9045   1
  -4  -7   2 1171.13 64.6739   1
  -4  -7   1 204.867 50.4259   1
  -4  -7   0 164.111 51.9270   1
  -4  -7  -1 229.846 55.4908   1
  -4  -7  -2 6720.78 130.475   1
  -4  -7  -3 58.1972 49.6321   1
  -4  -7  -4 1145.28 69.5864   1
  -4  -7  -5 217.552 53.4878   1
  -4  -7  -6 21.6626 51.3283   1
  -4  -7  -7 567.716 66.2915   1
  -4  -7  -8 1736.63 86.6428   1
  -4  -7  -9-7.49440 56.1822   1
  -4  -7 -10 217.670 62.8593   1
  -4  -7 -11 109.059 62.1233   1
  -4  -7 -12 1312.17 90.7463   1
  -4  -7 -13 25.4384 67.4855   1
  -4  -7 -14 748.539 49.0751   1
  -4  -7 -15-6.35280 38.4985   1
  -4  -7 -16-8.91349 36.8393   1
  -4  -7 -17 13.4323 36.7375   1
  -4  -7 -18 111.240 38.9722   1
  -4  -7 -19 95.1415 40.5388   1
  -4  -7 -20 26.3507 43.5937   1
   4   7  21-0.10765 53.2124   1
   4   8  -7 18.8155 35.4279   1
   4   8  -6 601.435 45.5297   1
   4   8  -5 248.025 39.7314   1
  -4  -8   3 745.395 62.3787   1
  -4  -8   2 186.107 51.6160   1
  -4  -8   1 1031.55 67.7626   1
  -4  -8   0 806.549 65.2458   1
  -4  -8  -1 1644.13 80.2759   1
  -4  -8  -2 29.8513 51.4829   1
  -4  -8  -3 595.540 61.7514   1
  -4  -8  -4 517.844 59.5621   1
  -4  -8  -5 2319.38 91.6080   1
  -4  -8  -6 274.549 57.0156   1
  -4  -8  -7 859.222 73.5769   1
  -4  -8  -8 67.6475 60.4077   1
  -4  -8  -9 389.236 64.7971   1
  -4  -8 -10 118.906 61.3776   1
  -4  -8 -11 1077.90 86.9433   1
  -4  -8 -12 142.705 70.0759   1
  -4  -8 -13 960.491 86.2348   1
  -4  -8 -14 139.900 41.4721   1
  -4  -8 -15 62.6572 38.9058   1
  -4  -8 -16 67.5496 37.9412   1
  -4  -8 -17 17.3316 36.5578   1
  -4  -8 -18 198.213 38.4848   1
  -4  -8 -19 14.8025 40.2079   1
   4   8  20 18.4611 50.5654   1
   4   9  -5 328.350 41.8487   1
  -4  -9   2 2449.82 94.1658   1
  -4  -9   1 245.999 59.8072   1
  -4  -9   0 398.828 60.6229   1
  -4  -9  -1 343.110 59.2585   1
  -4  -9  -2 3903.45 112.461   1
  -4  -9  -3 200.976 58.6370   1
  -4  -9  -4 184.988 56.1104   1
  -4  -9  -5 820.639 68.5978   1
  -4  -9  -6 206.725 59.7760   1
  -4  -9  -7 547.042 67.7475   1
  -4  -9  -8 1536.05 88.3089   1
  -4  -9  -9 345.641 67.3273   1
  -4  -9 -10 708.597 75.3930   1
  -4  -9 -11 59.2913 64.1247   1
  -4  -9 -12 639.620 80.5006   1
  -4  -9 -13 96.8300 70.7138   1
  -4  -9 -14 1934.78 57.9601   1
  -4  -9 -15-1.23935 36.1518   1
  -4  -9 -16 56.2042 36.7920   1
  -4  -9 -17 88.0533 36.8576   1
  -4  -9 -18 54.1180 37.1350   1
  -4 -10   1-1.62994 57.1398   1
  -4 -10   0-20.1519 54.6588   1
  -4 -10  -1 1103.33 76.1461   1
  -4 -10  -2 31.9797 52.6037   1
  -4 -10  -3 18.1692 54.0719   1
  -4 -10  -4 562.719 67.2578   1
  -4 -10  -5 579.789 69.1517   1
  -4 -10  -6 708.312 69.8857   1
  -4 -10  -7 717.236 73.1839   1
  -4 -10  -8 646.466 73.5590   1
  -4 -10  -9 631.510 74.6333   1
  -4 -10 -10 247.292 71.0478   1
  -4 -10 -11 144.668 67.5964   1
  -4 -10 -12 326.385 75.1514   1
  -4 -10 -13 1190.62 52.5149   1
  -4 -10 -14 31.3860 39.1590   1
  -4 -10 -15 71.2703 37.3053   1
  -4 -10 -16-31.4891 70.0748   1
  -4 -10 -17-3.69541 70.6479   1
  -4 -11   0 1172.17 82.0283   1
  -4 -11  -1 324.487 63.5422   1
  -4 -11  -2 23.7042 54.8466   1
  -4 -11  -3 64.8034 55.0523   1
  -4 -11  -4 1178.42 81.1160   1
  -4 -11  -5 122.148 60.2700   1
  -4 -11  -6 14.5889 56.2973   1
  -4 -11  -7 19.7975 58.5944   1
  -4 -11  -8 607.474 75.2067   1
  -4 -11  -9 122.924 64.5455   1
  -4 -11 -10 70.0766 68.4517   1
  -4 -11 -11 97.0375 71.6982   1
  -4 -11 -12 193.093 73.9354   1
  -4 -11 -13 251.891 74.3025   1
  -4 -11 -14 45.6609 72.5151   1
  -4 -11 -15-9.02399 69.3912   1
  -4 -12   0 151.579 65.0127   1
  -4 -12  -1 123.352 63.4632   1
  -4 -12  -2-23.9410 57.5537   1
  -4 -12  -3 95.5201 61.4219   1
  -4 -12  -4 670.927 76.0171   1
  -4 -12  -5 44.8086 63.5173   1
  -4 -12  -6 33.0767 62.0805   1
  -4 -12  -7 118.437 64.5949   1
  -4 -12  -8 242.225 67.4668   1
  -4 -12  -9 61.5977 67.4613   1
  -4 -12 -10 18.7155 66.5038   1
  -4 -12 -11 1068.64 91.4722   1
  -4 -12 -12 266.017 78.2230   1
  -4 -12 -13 361.971 80.9704   1
  -4 -13   0 240.492 68.7437   1
  -4 -13  -1-44.6108 62.4660   1
  -4 -13  -2-4.50773 61.9194   1
  -4 -13  -3 26.0601 62.8955   1
  -4 -13  -4 76.8076 63.3188   1
  -4 -13  -5 644.258 81.2673   1
  -4 -13  -6 51.4244 66.1697   1
  -4 -13  -7 48.1368 66.1811   1
  -4 -13  -8-9.13782 64.3773   1
  -4 -13  -9 84.0312 69.0762   1
   5  12   1 952.772 78.2603  -2
   5  -9   3 952.772 78.2603   1
   5  12   0 236.936 69.5910  -2
   5  -9   4 236.936 69.5910   1
   5  12  -1 21.2187 70.2917  -2
   5  -9   5 21.2187 70.2917   1
   5  12  -2 23.2945 64.8863  -2
   5  -9   6 23.2945 64.8863   1
   5  12  -3 38.9908 67.4126  -2
   5  -9   7 38.9908 67.4126   1
   5  12  -4 55.1146 65.1644  -2
   5  -9   8 55.1146 65.1644   1
   5  12  -5 60.3021 66.6997  -2
   5  -9   9 60.3021 66.6997   1
   5  12  -6 148.484 65.8417  -2
   5  -9  10 148.484 65.8417   1
   5  12  -7 358.877 68.4727  -2
   5  -9  11 358.877 68.4727   1
   5  11  -1 809.233 83.6372  -2
   5  -8   5 809.233 83.6372   1
   5  11  -2 1564.47 84.2819  -2
   5  -8   6 1564.47 84.2819   1
   5  11  -3-50.2634 69.7153  -2
   5  -8   7-50.2634 69.7153   1
   5  11  -4 70.6422 67.3832  -2
   5  -8   8 70.6422 67.3832   1
   5  11  -5 53.3069 67.9588  -2
   5  -8   9 53.3069 67.9588   1
   5  11  -6 289.355 70.0167  -2
   5  -8  10 289.355 70.0167   1
   5  11  -7 124.908 71.1187  -2
   5  -8  11 124.908 71.1187   1
   5  11  -8 192.295 68.9323  -2
   5  -8  12 192.295 68.9323   1
   5  10  -3 793.492 80.7133  -2
   5  -7   7 793.492 80.7133   1
  -5   7  -8 85.5854 59.2712   1
   5  10  -4 97.0318 74.6232  -2
   5  -7   8 97.0318 74.6232   1
  -5   7  -9 249.010 64.4119   1
   5  10  -5 1406.31 86.3038  -2
   5  -7   9 1406.31 86.3038   1
  -5   7 -10 58.7989 60.1574   1
   5  10  -6 105.466 70.4873  -2
   5  -7  10 105.466 70.4873   1
  -5   7 -11 23.3304 61.0812   1
   5  10  -7 702.080 76.0631  -2
   5  -7  11 702.080 76.0631   1
  -5   7 -12-27.8081 64.8609   1
   5  10  -8 133.197 69.2069  -2
   5  -7  12 133.197 69.2069   1
   5  10  -9 239.951 71.3363  -2
   5  -7  13 239.951 71.3363   1
  -5   6  -3 644.873 61.4001   1
  -5   6  -4 254.022 56.4276   1
  -5   6  -5-25.1170 52.6801   1
  -5   6  -6-9.39131 53.0817   1
  -5   6  -7 23.6182 53.0927   1
  -5   6  -8 34.5383 54.2335   1
   5   9  -4 138.071 80.2313  -2
   5  -6   8 138.071 80.2313   1
  -5   6  -9 175.517 60.0960   1
   5   9  -5 7.97774 80.9056  -2
   5  -6   9 7.97774 80.9056   1
  -5   6 -10 36.3123 59.5380   1
   5   9  -6 664.032 81.1276  -2
   5  -6  10 664.032 81.1276   1
  -5   6 -11 165.804 64.7216   1
   5   9  -7 191.220 74.6745  -2
   5  -6  11 191.220 74.6745   1
  -5   6 -12 34.5628 62.2627   1
   5   9  -8 84.8368 70.1313  -2
   5  -6  12 84.8368 70.1313   1
  -5   6 -13 28.4427 62.9948   1
   5   9  -9 88.6943 70.1206  -2
   5  -6  13 88.6943 70.1206   1
   5   9 -10 299.958 75.8397  -2
   5  -6  14 299.958 75.8397   1
  -5   5   1 260.334 43.4228   1
  -5   5   0 356.607 50.8902   1
  -5   5  -1 169.905 47.5361   1
  -5   5  -2 384.332 56.9039   1
  -5   5  -3 44.4102 51.5309   1
  -5   5  -4 694.642 61.6652   1
  -5   5  -5 386.450 55.0166   1
  -5   5  -6 88.8284 51.8918   1
  -5   5  -7 116.604 54.9235   1
  -5   5  -8 28.2431 54.0701   1
  -5   5  -9 6.86755 58.1671   1
  -5   5 -10 479.179 68.6288   1
   5   8  -6 346.985 85.9416  -2
   5  -5  10 346.985 85.9416   1
  -5   5 -11 198.458 62.6187   1
   5   8  -7 319.175 80.5405  -2
   5  -5  11 319.175 80.5405   1
  -5   5 -12 42.2638 59.9753   1
   5   8  -8 36.3106 75.8146  -2
   5  -5  12 36.3106 75.8146   1
  -5   5 -13 36.8101 61.1443   1
   5   8  -9-0.35588 71.6898  -2
   5  -5  13-0.35588 71.6898   1
  -5   5 -14 104.957 65.9180   1
   5   8 -10 218.248 73.7620  -2
   5  -5  14 218.248 73.7620   1
   5   8 -11 742.741 83.7089  -2
   5  -5  15 742.741 83.7089   1
  -5   4   3 110.378 34.9255   1
   5  -4  -2-13.5103 25.5886   1
  -5   4   1 278.061 30.0962   1
   5  -4   0 463.083 35.0108   1
  -5   4  -1 297.422 52.0630   1
  -5   4  -2 3292.75 90.6839   1
  -5   4  -3 2793.83 87.9271   1
  -5   4  -4 2595.64 87.5262   1
  -5   4  -5 16.1435 50.6681   1
  -5   4  -6-8.82944 51.7270   1
  -5   4  -7 13.5819 54.8850   1
  -5   4  -8 483.840 64.8924   1
  -5   4  -9 82.7353 59.1512   1
  -5   4 -10 11.6332 58.9008   1
  -5   4 -11 242.791 65.9459   1
   5   7  -7 158.473 83.2329  -2
   5  -4  11 158.473 83.2329   1
  -5   4 -12 117.398 64.7612   1
   5   7  -8 99.6008 78.8173  -2
   5  -4  12 99.6008 78.8173   1
  -5   4 -13 109.109 65.1326   1
   5   7  -9 153.655 79.2800  -2
   5  -4  13 153.655 79.2800   1
  -5   4 -14-8.77185 65.7131   1
   5   7 -10 68.6926 74.7516  -2
   5  -4  14 68.6926 74.7516   1
  -5   4 -15 77.1600 71.6001   1
   5   7 -11 257.872 77.2574  -2
   5  -4  15 257.872 77.2574   1
  -5   3   5 172.131 32.0614   1
   5  -3  -3 241.426 37.0369   1
  -5   3   2-7.24512 25.4628   1
   5  -3  -1 3.62316 28.3097   1
  -5   3   0 72.0669 30.7524   1
   5  -3   1 226.301 34.6532   1
  -5   3  -2 1306.09 69.0417   1
  -5   3  -3 2163.05 80.4724   1
  -5   3  -4-13.5351 50.6548   1
  -5   3  -5 404.451 57.9487   1
  -5   3  -6 359.460 59.2360   1
  -5   3  -7 664.018 64.9624   1
  -5   3  -8 256.293 61.3179   1
  -5   3  -9 109.452 61.4514   1
  -5   3 -10 708.274 73.3467   1
  -5   3 -11 785.396 76.0818   1
  -5   3 -12-13.4322 61.7738   1
   5   6  -8-0.99562 83.8501  -2
   5  -3  12-0.99562 83.8501   1
  -5   3 -13-8.36756 63.5959   1
   5   6  -9-85.3298 78.9097  -2
   5  -3  13-85.3298 78.9097   1
  -5   3 -14 1.59576 69.1091   1
   5   6 -10 88.8316 76.9515  -2
   5  -3  14 88.8316 76.9515   1
  -5   3 -15 222.578 75.1704   1
   5   6 -11 1113.24 84.8613  -2
   5  -3  15 1113.24 84.8613   1
  -5   3 -16 415.272 82.1729   1
   5   6 -12 662.673 82.8306  -2
   5  -3  16 662.673 82.8306   1
  -5   2   6 3535.65 55.7363   1
  -5   2   5 2880.13 58.8316   1
   5  -2  -4 24.8751 30.2691   1
   5  -2  -3 49.5915 33.0293   1
   5  -2  -2 22.9161 25.1063   1
  -5   2   1 24.0631 26.6274   1
  -5   2   0-13.1015 28.8658   1
  -5   2  -1 48.1738 33.1772   1
  -5   2  -2 129.083 36.2015   1
  -5   2  -3 47.4758 49.1100   1
  -5   2  -4 777.466 61.2527   1
  -5   2  -5 94.7885 50.0012   1
  -5   2  -6 72.0324 50.6702   1
  -5   2  -7 257.539 55.2683   1
  -5   2  -8 503.099 61.2107   1
  -5   2  -9 1217.36 74.9273   1
  -5   2 -10 199.066 58.3755   1
  -5   2 -11 5.84728 57.5257   1
  -5   2 -12 131.741 62.4644   1
  -5   2 -13-23.5994 63.5578   1
   5   5  -9 10.3703 88.5330  -2
   5  -2  13 10.3703 88.5330   1
  -5   2 -14 162.068 70.1011   1
   5   5 -10 801.843 84.9313  -2
   5  -2  14 801.843 84.9313   1
  -5   2 -15 90.7099 72.0022   1
   5   5 -11 130.990 76.1270  -2
   5  -2  15 130.990 76.1270   1
  -5   2 -16-30.3575 74.0540   1
   5   5 -12 316.653 80.4800  -2
   5  -2  16 316.653 80.4800   1
  -5   2 -17 148.187 79.9016   1
  -5   1   7 1157.48 37.4071   1
  -5   1   6 2285.23 53.5972   1
  -5   1   5 492.000 37.4452   1
   5  -1  -3 102.225 35.3075   1
  -5   1   2 97.0971 27.0848   1
   5  -1  -1 470.131 33.8581   1
  -5   1   0-10.5077 28.9062   1
   5  -1   1 5314.26 73.6260   1
   5  -1   2 3822.29 67.4400   1
  -5   1  -3 2280.43 80.7709   1
  -5   1  -4-16.2527 50.4584   1
  -5   1  -5-2.54802 50.1671   1
  -5   1  -6 209.233 52.9555   1
  -5   1  -7 358.822 58.2154   1
  -5   1  -8 416.493 61.2539   1
  -5   1  -9 22.7461 55.0375   1
  -5   1 -10 256.043 62.5054   1
  -5   1 -11 375.637 68.5548   1
  -5   1 -12 478.010 72.1475   1
  -5   1 -13 385.802 69.9964   1
   5   4  -9 157.617 88.3759  -2
   5  -1  13 157.617 88.3759   1
  -5   1 -14 158.376 64.7624   1
   5   4 -10 122.203 79.3975  -2
   5  -1  14 122.203 79.3975   1
  -5   1 -15 156.967 67.1301   1
   5   4 -11 449.912 80.9560  -2
   5  -1  15 449.912 80.9560   1
  -5   1 -16 483.485 81.2523   1
   5   4 -12 495.940 79.6327  -2
   5  -1  16 495.940 79.6327   1
  -5   1 -17 15.5756 72.7111   1
   5   4 -13 786.992 83.3286  -2
   5  -1  17 786.992 83.3286   1
  -5   0   7 29.6166 30.0494   1
  -5   0   6 281.412 36.2917   1
  -5   0   2 738.214 53.0519   1
   5   0  -1 431.187 33.7846   1
   5   0   0 83.6161 33.3824   1
   5   0   1 7423.74 86.7436   1
   5   0   2 8763.05 94.4984   1
  -5   0  -3 2442.51 86.6105   1
  -5   0  -4 1494.07 76.2528   1
  -5   0  -5 625.141 63.1469   1
  -5   0  -6 21.4864 53.3181   1
  -5   0  -7 305.846 59.0613   1
  -5   0  -8 25.2184 55.1889   1
  -5   0  -9 1664.55 83.6690   1
  -5   0 -10 668.851 69.3025   1
  -5   0 -11 13.3792 58.3309   1
  -5   0 -12 58.9052 61.3153   1
  -5   0 -13 106.914 65.5250   1
  -5   0 -14 14.1422 64.7301   1
   5   3 -10-50.7210 81.0610  -2
   5   0  14-50.7210 81.0610   1
  -5   0 -15 447.870 77.7038   1
   5   3 -11 297.511 81.4454  -2
   5   0  15 297.511 81.4454   1
  -5   0 -16 71.6572 72.6720   1
   5   3 -12 380.732 81.3484  -2
   5   0  16 380.732 81.3484   1
  -5   0 -17 10.3910 71.5704   1
   5   3 -13 82.2988 73.3442  -2
   5   0  17 82.2988 73.3442   1
  -5  -1   8 274.017 34.8829   1
  -5  -1   7 3434.09 70.0243   1
  -5  -1   3 35.9843 40.6621   1
  -5  -1   2 5046.24 96.4299   1
  -5  -1   1 1092.78 58.5693   1
   5   1   0 1075.32 44.6656   1
   5   1   1 58.5443 36.3765   1
   5   1   2 1195.81 48.7549   1
  -5  -1  -3 382.404 57.8679   1
  -5  -1  -4 676.338 64.3508   1
  -5  -1  -5 102.836 55.1274   1
  -5  -1  -6-4.14254 53.7168   1
  -5  -1  -7-20.3732 53.3772   1
  -5  -1  -8 1578.81 83.5591   1
  -5  -1  -9 751.064 72.0271   1
  -5  -1 -10-38.3334 60.1769   1
  -5  -1 -11 394.406 67.9841   1
  -5  -1 -12 74.6111 62.2906   1
  -5  -1 -13 67.2079 65.0761   1
  -5  -1 -14 522.319 75.6207   1
  -5  -1 -15 74.3723 69.6516   1
   5   2 -11 284.811 83.0869  -2
   5   1  15 284.811 83.0869   1
  -5  -1 -16 94.6962 73.8870   1
   5   2 -12 82.6877 77.8787  -2
   5   1  16 82.6877 77.8787   1
  -5  -1 -17 178.626 75.0322   1
   5   2 -13 140.049 73.3570  -2
   5   1  17 140.049 73.3570   1
  -5  -2  14 439.818 64.1036  -2
  -5  -1 -18 439.818 64.1036   1
  -5  -2   9 1183.09 46.0551   1
  -5  -2   5 0.61412 34.9413   1
  -5  -2   4 732.744 51.2872   1
  -5  -2   3 877.989 54.7928   1
  -5  -2   2 425.805 49.0098   1
  -5  -2   1 3203.28 85.2853   1
  -5  -2   0 8933.49 133.024   1
  -5  -2  -1 5828.49 113.850   1
  -5  -2  -2 40.2353 50.2771   1
  -5  -2  -3 4880.04 113.146   1
  -5  -2  -4 2438.46 93.0130   1
  -5  -2  -5 62.1658 59.7586   1
  -5  -2  -6 2701.32 96.2957   1
  -5  -2  -7 4672.63 121.927   1
  -5  -2  -8 402.150 66.2422   1
  -5  -2  -9 45.7414 58.3972   1
  -5  -2 -10-16.0869 57.6852   1
  -5  -2 -11 938.276 79.4727   1
  -5  -2 -12 654.406 77.9493   1
  -5  -2 -13 778.401 82.7073   1
  -5  -2 -14-0.35749 68.2353   1
  -5  -2 -15 1114.90 93.6210   1
   5   1 -11 1333.98 93.1658  -2
   5   2  15 1333.98 93.1658   1
  -5  -2 -16 332.744 80.3944   1
   5   1 -12 519.673 83.2508  -2
   5   2  16 519.673 83.2508   1
  -5  -2 -17 14.9987 71.2497   1
   5   1 -13 460.997 79.6235  -2
   5   2  17 460.997 79.6235   1
  -5  -2 -18 22.1613 78.5303   1
   5   1 -14 524.428 81.4892  -2
   5   2  18 524.428 81.4892   1
  -5  -3   7-5.98274 37.1926   1
  -5  -3   6 243.831 41.5197   1
  -5  -3   5-2.23217 39.4481   1
  -5  -3   4 675.804 52.8340   1
  -5  -3   3 14.1771 42.3466   1
  -5  -3   2 1.53927 43.0605   1
  -5  -3   1-13.7654 47.0189   1
  -5  -3   0 1791.88 77.0230   1
  -5  -3  -1 2466.20 87.4586   1
  -5  -3  -2 2018.52 84.9402   1
  -5  -3  -3 2949.36 99.2450   1
  -5  -3  -4 8468.69 150.395   1
  -5  -3  -5 660.890 66.6877   1
  -5  -3  -6 1530.83 80.6745   1
  -5  -3  -7 623.017 67.9660   1
  -5  -3  -8 4912.94 127.324   1
  -5  -3  -9 411.692 68.2487   1
  -5  -3 -10 73.0823 62.5995   1
  -5  -3 -11 419.216 73.0080   1
  -5  -3 -12 473.645 75.8676   1
  -5  -3 -13 16.4229 70.0180   1
  -5  -3 -14 1059.98 90.1868   1
  -5  -3 -15 151.864 46.6933   1
  -5  -3 -16-0.98314 43.9964   1
  -5  -3 -17 58.4747 73.0950   1
   5   0 -13 96.9901 77.3893  -2
   5   3  17 96.9901 77.3893   1
  -5  -3 -18 368.691 86.3114   1
   5   0 -14 712.686 83.3501  -2
   5   3  18 712.686 83.3501   1
   5   3  19 116.558 55.4481   1
  -5  -4  10 62.9902 38.7364   1
  -5  -4   9 10.3764 38.9688   1
  -5  -4   8 604.930 51.1535   1
  -5  -4   7 846.632 54.9098   1
  -5  -4   6 7.46736 41.5010   1
  -5  -4   5 162.020 45.6568   1
  -5  -4   4-8.69727 43.9827   1
  -5  -4   3 1742.55 72.1015   1
  -5  -4   2 30.2742 45.1757   1
  -5  -4   1 1294.28 71.7934   1
  -5  -4   0 13.8295 53.8245   1
  -5  -4  -1 230.031 60.0957   1
  -5  -4  -2 883.576 73.5032   1
  -5  -4  -3 2142.92 91.8733   1
  -5  -4  -4 103.523 59.9771   1
  -5  -4  -5 293.908 61.5381   1
  -5  -4  -6 127.042 60.9244   1
  -5  -4  -7 1871.50 90.9409   1
  -5  -4  -8 7.96266 56.7999   1
  -5  -4  -9 592.525 70.1175   1
  -5  -4 -10 486.815 70.9243   1
  -5  -4 -11 101.281 67.9558   1
  -5  -4 -12 21.4951 63.8474   1
  -5  -4 -13 1412.05 96.5154   1
  -5  -4 -14-6.86655 74.7818   1
  -5  -4 -15 134.894 47.1332   1
  -5  -4 -16 42.6683 44.6187   1
  -5  -4 -17 65.8226 45.5914   1
  -5  -4 -18 13.7353 44.1043   1
  -5  -5  10 973.561 57.7316   1
  -5  -5   9 522.047 51.5517   1
  -5  -5   8 1275.61 63.5129   1
  -5  -5   7 59.6798 44.0080   1
  -5  -5   6 456.741 52.3938   1
  -5  -5   5 93.2988 45.1898   1
  -5  -5   4 1101.94 68.7315   1
  -5  -5   3 199.789 51.8385   1
  -5  -5   2 33.4078 50.3823   1
  -5  -5   1 513.761 57.7952   1
  -5  -5   0 2537.63 90.9041   1
  -5  -5  -1 10.8611 58.4403   1
  -5  -5  -2 1012.36 75.8778   1
  -5  -5  -3 269.877 63.2951   1
  -5  -5  -4 84.6983 57.0286   1
  -5  -5  -5 261.462 62.5399   1
  -5  -5  -6 1339.40 82.1041   1
  -5  -5  -7 156.839 60.0922   1
  -5  -5  -8 165.508 61.9298   1
  -5  -5  -9 76.9117 62.4185   1
  -5  -5 -10 1518.75 91.4289   1
  -5  -5 -11 44.9819 65.9081   1
  -5  -5 -12 1444.04 95.8291   1
  -5  -5 -13 160.632 74.5125   1
  -5  -5 -14 337.734 76.8142   1
  -5  -5 -15 24.9574 75.7113   1
  -5  -5 -16-40.9391 45.5921   1
  -5  -5 -17-25.5934 45.3383   1
  -5  -5 -18 200.669 46.3670   1
   5   5  19 80.2269 55.0996   1
  -5  -6  10 132.919 44.4792   1
  -5  -6   9 45.9830 42.9451   1
  -5  -6   8 163.686 44.7690   1
  -5  -6   7 49.8089 44.7075   1
  -5  -6   6 61.9633 46.3106   1
  -5  -6   5 2255.61 83.1248   1
  -5  -6   4 12.1092 47.4298   1
  -5  -6   3 492.674 60.1212   1
  -5  -6   2 299.405 55.8716   1
  -5  -6   1 4411.04 112.259   1
  -5  -6   0 817.416 69.3477   1
  -5  -6  -1 37.1839 52.3441   1
  -5  -6  -2 116.401 57.4836   1
  -5  -6  -3 2067.06 92.0524   1
  -5  -6  -4 260.616 62.7913   1
  -5  -6  -5 3150.68 108.821   1
  -5  -6  -6-10.1724 59.7583   1
  -5  -6  -7 678.345 73.9421   1
  -5  -6  -8 24.9208 60.5218   1
  -5  -6  -9 152.262 64.5552   1
  -5  -6 -10 107.279 67.3908   1
  -5  -6 -11 9.17726 68.4776   1
  -5  -6 -12 113.760 71.8102   1
  -5  -6 -13 780.710 87.4551   1
  -5  -6 -14-0.39249 71.4483   1
  -5  -6 -15 141.928 77.9647   1
  -5  -6 -16-5.21269 44.4706   1
  -5  -6 -17 100.526 46.8583   1
   5   6  18 73.1873 54.1291   1
   5   6  19 34.4674 53.6189   1
  -5  -7  11 6.36948 47.1123   1
  -5  -7  10 264.973 51.9220   1
  -5  -7   9 127.184 50.4589   1
  -5  -7   8 141.264 50.3891   1
  -5  -7   7 181.370 51.8459   1
  -5  -7   6 563.158 58.5133   1
  -5  -7   5 32.3553 49.0237   1
  -5  -7   4 2859.44 95.2237   1
  -5  -7   3 557.062 61.0982   1
  -5  -7   2 884.427 67.6902   1
  -5  -7   1 15.6077 50.6710   1
  -5  -7   0 686.218 66.8339   1
  -5  -7  -1 161.350 59.9779   1
  -5  -7  -2 3987.87 122.108   1
  -5  -7  -3 208.240 66.1472   1
  -5  -7  -4 1989.01 95.8428   1
  -5  -7  -5 272.169 67.7689   1
  -5  -7  -6 1135.37 82.7634   1
  -5  -7  -7 107.993 64.3710   1
  -5  -7  -8 3.74492 65.4036   1
  -5  -7  -9 118.750 65.8704   1
  -5  -7 -10 34.6481 65.0747   1
  -5  -7 -11-23.6350 69.2351   1
  -5  -7 -12 1276.81 95.5953   1
  -5  -7 -13 18.6648 71.7279   1
  -5  -7 -14 182.636 76.7772   1
  -5  -7 -15 16.6567 44.5503   1
  -5  -7 -16-24.0511 45.4151   1
   5   7  17 0.55691 54.2381   1
   5   7  18 90.2578 53.1842   1
   5   7  19 48.9533 55.0637   1
  -5  -8  11 551.246 59.4805   1
  -5  -8  10 18.6411 47.7879   1
  -5  -8   9 0.32485 49.1102   1
  -5  -8   8 7.87492 47.9436   1
  -5  -8   7 242.070 56.6886   1
  -5  -8   6 34.6437 52.0514   1
  -5  -8   5 722.637 68.6941   1
  -5  -8   4 42.5711 52.6751   1
  -5  -8   3 8.35183 51.6116   1
  -5  -8   2 0.34646 51.9010   1
  -5  -8   1 17.7514 49.9599   1
  -5  -8   0 30.2498 55.8808   1
  -5  -8  -1 2338.28 97.8924   1
  -5  -8  -2 131.135 63.4742   1
  -5  -8  -3 486.467 71.7320   1
  -5  -8  -4 114.903 66.6821   1
  -5  -8  -5 2173.24 101.624   1
  -5  -8  -6 47.3960 61.2690   1
  -5  -8  -7 298.320 69.4016   1
  -5  -8  -8-28.1576 66.3018   1
  -5  -8  -9 40.6757 70.2988   1
  -5  -8 -10 79.8571 70.3052   1
  -5  -8 -11 1079.27 92.6018   1
  -5  -8 -12 259.572 79.5888   1
  -5  -8 -13 194.914 77.5263   1
  -5  -8 -14 154.607 73.1468   1
  -5  -8 -15-68.6097 45.6226   1
  -5  -8 -16 99.0237 45.1098   1
   5   8  17-32.2761 53.8602   1
   5   8  18 3.97769 50.3816   1
   5   8  19 80.5213 53.4384   1
  -5  -9  11 34.3920 50.3156   1
  -5  -9  10 51.2469 52.7654   1
  -5  -9   9 20.1547 50.8411   1
  -5  -9   8 5.98704 49.5638   1
  -5  -9   7 16.9936 52.4535   1
  -5  -9   6 902.246 71.6795   1
  -5  -9   5 58.1218 56.0655   1
  -5  -9   4 326.370 63.5434   1
  -5  -9   3 19.1777 57.0995   1
  -5  -9   2 549.505 67.5864   1
  -5  -9   1 11.5120 55.4673   1
  -5  -9   0 56.7192 57.1974   1
  -5  -9  -1 57.0353 57.6441   1
  -5  -9  -2 2578.34 105.497   1
  -5  -9  -3 12.3697 63.9911   1
  -5  -9  -4 1445.20 90.3851   1
  -5  -9  -5 53.3985 66.3435   1
  -5  -9  -6 1371.57 90.1150   1
  -5  -9  -7 42.7956 64.8459   1
  -5  -9  -8 190.744 71.9405   1
  -5  -9  -9-0.30103 67.9988   1
  -5  -9 -10 91.4538 71.8115   1
  -5  -9 -11 78.9773 72.0106   1
  -5  -9 -12 79.9383 74.2316   1
  -5  -9 -13 2.38868 72.0442   1
  -5  -9 -14 80.1684 78.3832   1
   5   9  15-41.2097 55.1969   1
   5   9  16-39.0622 51.1959   1
   5   9  17 12.2672 48.8412   1
   5   9  18 19.2866 49.5003   1
  -5 -10  11-6.41960 56.0492   1
  -5 -10  10-14.9421 54.9697   1
  -5 -10   9 9.36044 57.7173   1
  -5 -10   8 9.91549 56.9656   1
  -5 -10   7 585.985 69.9776   1
  -5 -10   6 10.2690 56.5681   1
  -5 -10   5 1205.96 82.5631   1
  -5 -10   4 123.058 60.0735   1
  -5 -10   3 1225.83 81.9892   1
  -5 -10   2-14.4865 56.2564   1
  -5 -10   1 397.151 68.1551   1
  -5 -10   0 50.4469 60.9050   1
  -5 -10  -1 988.319 81.1020   1
  -5 -10  -2 3.04019 59.2815   1
  -5 -10  -3 1048.99 86.1091   1
  -5 -10  -4 224.406 66.7102   1
  -5 -10  -5 198.149 66.6395   1
  -5 -10  -6 211.901 69.0634   1
  -5 -10  -7 248.625 73.5950   1
  -5 -10  -8 30.6681 68.2802   1
  -5 -10  -9-8.83830 68.8464   1
  -5 -10 -10 51.6260 71.6724   1
  -5 -10 -11 1859.58 110.184   1
  -5 -10 -12 91.3129 75.1344   1
   5  10  15 242.879 57.9969   1
  -5 -11  10 15.4019 59.9104   1
  -5 -11   9-38.5123 58.1105   1
  -5 -11   8 29.9348 60.1655   1
  -5 -11   7-12.2924 62.8667   1
  -5 -11   6 278.944 69.0410   1
  -5 -11   5-13.1917 63.8135   1
  -5 -11   4 31.9983 62.1286   1
  -5 -11   3 5.18090 61.2601   1
  -5 -11   2 157.269 66.5688   1
  -5 -11   1 22.9224 64.6694   1
  -5 -11   0 1092.90 90.5725   1
  -5 -11  -1 73.9410 64.5519   1
  -5 -11  -2-19.5103 64.7792   1
  -5 -11  -3-15.1804 62.6197   1
  -5 -11  -4 55.0391 64.0344   1
  -5 -11  -5 24.7684 63.1612   1
  -5 -11  -6 147.520 69.8904   1
  -5 -11  -7 7.85061 68.0577   1
  -5 -11  -8 421.127 84.2557   1
  -5 -11  -9 63.4822 76.0188   1
  -5 -11 -10 772.219 91.7877   1
  -5 -12   6-26.9104 65.2788   1
  -5 -12   5 9.60115 68.5139   1
  -5 -12   4 6.36219 62.9281   1
  -5 -12   3 18.9109 66.6402   1
  -5 -12   2 49.4854 61.3423   1
  -5 -12   1 150.654 68.4370   1
  -5 -12   0 44.6843 69.5181   1
  -5 -12  -1 962.453 89.7549   1
  -5 -12  -2 26.7055 66.5335   1
  -5 -12  -3 418.013 75.7889   1
  -5 -12  -4 46.1484 65.9651   1
  -5 -12  -5 134.370 70.0528   1
  -5 -12  -6 7.66970 66.9774   1
   6  12  -1 174.168 89.4466  -2
   6  -8   6 174.168 89.4466   1
   6  11  -3 4.55655 89.9219  -2
   6  -7   8 4.55655 89.9219   1
  -6 -10  -2 99.3200 70.8706  -2
  -6   6  -3 99.3200 70.8706   1
  -6 -10  -1-45.1186 76.0511  -2
  -6   6  -4-45.1186 76.0511   1
  -6 -10   0 150.724 82.3998  -2
  -6   6  -5 150.724 82.3998   1
  -6 -10   1 928.085 99.7582  -2
  -6   6  -6 928.085 99.7582   1
  -6 -10   2 156.920 86.2448  -2
  -6   6  -7 156.920 86.2448   1
  -6 -10   3 410.876 91.9038  -2
  -6   6  -8 410.876 91.9038   1
  -6 -10   4 232.460 66.2678  -2
  -6   6  -9 232.460 66.2678   1
  -6  -9  -5 106.705 64.9712  -2
  -6   5   0 106.705 64.9712   1
  -6  -9  -4 371.928 71.8097  -2
  -6   5  -1 371.928 71.8097   1
  -6  -9  -3 321.449 70.6688  -2
  -6   5  -2 321.449 70.6688   1
  -6  -9  -2 238.269 73.9549  -2
  -6   5  -3 238.269 73.9549   1
  -6  -9  -1-5.13285 72.9384  -2
  -6   5  -4-5.13285 72.9384   1
  -6  -9   0 816.323 89.0370  -2
  -6   5  -5 816.323 89.0370   1
  -6  -9   1 413.941 84.8702  -2
  -6   5  -6 413.941 84.8702   1
  -6  -9   2 840.754 93.2855  -2
  -6   5  -7 840.754 93.2855   1
  -6  -9   3 82.6416 79.5385  -2
  -6   5  -8 82.6416 79.5385   1
  -6  -9   4 47.8039 81.9967  -2
  -6   5  -9 47.8039 81.9967   1
  -6  -9   5 38.7872 63.9321  -2
  -6   5 -10 38.7872 63.9321   1
  -6  -8  -6 160.146 62.6273  -2
  -6   4   1 160.146 62.6273   1
  -6  -8  -5 372.269 66.3647  -2
  -6   4   0 372.269 66.3647   1
  -6  -8  -4 207.502 66.0788  -2
  -6   4  -1 207.502 66.0788   1
  -6  -8  -3 428.946 78.2862  -2
  -6   4  -2 428.946 78.2862   1
  -6  -8  -2 1064.17 91.1024  -2
  -6   4  -3 1064.17 91.1024   1
  -6  -8  -1 794.697 87.6190  -2
  -6   4  -4 794.697 87.6190   1
  -6  -8   0 631.386 91.9017  -2
  -6   4  -5 631.386 91.9017   1
  -6  -8   1 1193.66 100.700  -2
  -6   4  -6 1193.66 100.700   1
  -6  -8   2 678.609 91.9264  -2
  -6   4  -7 678.609 91.9264   1
  -6  -8   3 88.2179 87.7367  -2
  -6   4  -8 88.2179 87.7367   1
  -6  -8   4 24.4474 87.0289  -2
  -6   4  -9 24.4474 87.0289   1
  -6  -8   5-84.1070 84.9471  -2
  -6   4 -10-84.1070 84.9471   1
  -6  -8   6 250.712 94.3038  -2
  -6   4 -11 250.712 94.3038   1
  -6  -7  -7 27.7960 61.0106  -2
  -6   3   2 27.7960 61.0106   1
  -6  -7  -6 154.668 64.3169  -2
  -6   3   1 154.668 64.3169   1
  -6  -7  -5 271.865 66.4788  -2
  -6   3   0 271.865 66.4788   1
  -6  -7  -4 590.527 77.2705  -2
  -6   3  -1 590.527 77.2705   1
  -6  -7  -3 69.5739 74.0689  -2
  -6   3  -2 69.5739 74.0689   1
  -6  -7  -2 328.846 79.2004  -2
  -6   3  -3 328.846 79.2004   1
  -6  -7  -1 110.843 78.3523  -2
  -6   3  -4 110.843 78.3523   1
  -6  -7   0 1742.67 106.125  -2
  -6   3  -5 1742.67 106.125   1
  -6  -7   1 251.585 87.3463  -2
  -6   3  -6 251.585 87.3463   1
  -6  -7   2 685.217 92.8506  -2
  -6   3  -7 685.217 92.8506   1
  -6  -7   3 166.944 88.0142  -2
  -6   3  -8 166.944 88.0142   1
  -6  -7   4 466.631 94.4051  -2
  -6   3  -9 466.631 94.4051   1
  -6  -7   5 143.036 91.4251  -2
  -6   3 -10 143.036 91.4251   1
  -6  -7   6 92.8317 90.5590  -2
  -6   3 -11 92.8317 90.5590   1
  -6  -7   7 731.969 108.561  -2
  -6   3 -12 731.969 108.561   1
  -6  -6  -8 445.063 63.7026  -2
  -6   2   3 445.063 63.7026   1
  -6  -6  -7 1293.95 76.4432  -2
  -6   2   2 1293.95 76.4432   1
  -6  -6  -6 275.605 64.8880  -2
  -6   2   1 275.605 64.8880   1
  -6  -6  -5 167.305 66.3301  -2
  -6   2   0 167.305 66.3301   1
  -6  -6  -4 299.697 71.3345  -2
  -6   2  -1 299.697 71.3345   1
  -6  -6  -3 52.3684 70.6330  -2
  -6   2  -2 52.3684 70.6330   1
  -6  -6  -2 141.681 74.0973  -2
  -6   2  -3 141.681 74.0973   1
  -6  -6  -1 1084.76 90.6196  -2
  -6   2  -4 1084.76 90.6196   1
  -6  -6   0 2986.65 116.368  -2
  -6   2  -5 2986.65 116.368   1
  -6  -6   1 793.383 88.5452  -2
  -6   2  -6 793.383 88.5452   1
  -6  -6   2 209.905 81.9986  -2
  -6   2  -7 209.905 81.9986   1
  -6  -6   3 619.114 89.7580  -2
  -6   2  -8 619.114 89.7580   1
  -6  -6   4 63.1535 84.1849  -2
  -6   2  -9 63.1535 84.1849   1
  -6  -6   5 125.112 86.9423  -2
  -6   2 -10 125.112 86.9423   1
  -6  -6   6 73.3390 90.5425  -2
  -6   2 -11 73.3390 90.5425   1
  -6  -6   7 286.299 96.8079  -2
  -6   2 -12 286.299 96.8079   1
  -6  -6   8 243.630 99.9183  -2
  -6   2 -13 243.630 99.9183   1
  -6  -5  -8 2076.36 82.2895  -2
  -6   1   3 2076.36 82.2895   1
  -6  -5  -7 270.030 65.6106  -2
  -6   1   2 270.030 65.6106   1
  -6  -5  -6 182.934 64.6740  -2
  -6   1   1 182.934 64.6740   1
  -6  -5  -5 108.711 66.8953  -2
  -6   1   0 108.711 66.8953   1
  -6  -5  -4 345.867 74.9634  -2
  -6   1  -1 345.867 74.9634   1
  -6  -5  -3 362.119 76.6976  -2
  -6   1  -2 362.119 76.6976   1
  -6  -5  -2 1745.91 103.823  -2
  -6   1  -3 1745.91 103.823   1
  -6  -5  -1 2089.30 111.981  -2
  -6   1  -4 2089.30 111.981   1
  -6  -5   0 679.728 92.4395  -2
  -6   1  -5 679.728 92.4395   1
  -6  -5   1 932.350 97.1008  -2
  -6   1  -6 932.350 97.1008   1
  -6  -5   2 109.114 81.4422  -2
  -6   1  -7 109.114 81.4422   1
  -6  -5   3 144.478 84.0971  -2
  -6   1  -8 144.478 84.0971   1
  -6  -5   4 750.842 96.7633  -2
  -6   1  -9 750.842 96.7633   1
  -6  -5   5 332.436 91.8680  -2
  -6   1 -10 332.436 91.8680   1
  -6  -5   6 284.612 93.4307  -2
  -6   1 -11 284.612 93.4307   1
  -6  -5   7 1041.10 107.108  -2
  -6   1 -12 1041.10 107.108   1
  -6  -5   8 1163.99 111.524  -2
  -6   1 -13 1163.99 111.524   1
  -6  -4  -9 1385.78 76.2180  -2
  -6   0   4 1385.78 76.2180   1
  -6  -4  -8 729.923 71.5285  -2
  -6   0   3 729.923 71.5285   1
  -6  -4  -7 219.739 64.7152  -2
  -6   0   2 219.739 64.7152   1
  -6  -4  -6 639.175 72.1844  -2
  -6   0   1 639.175 72.1844   1
  -6  -4  -5 361.445 70.7753  -2
  -6   0   0 361.445 70.7753   1
  -6  -4  -4 143.459 70.3304  -2
  -6   0  -1 143.459 70.3304   1
  -6  -4  -3 973.826 89.3020  -2
  -6   0  -2 973.826 89.3020   1
  -6  -4  -2 1322.60 98.3664  -2
  -6   0  -3 1322.60 98.3664   1
  -6  -4  -1-50.2362 78.6752  -2
  -6   0  -4-50.2362 78.6752   1
  -6  -4   0 120.734 81.8367  -2
  -6   0  -5 120.734 81.8367   1
  -6  -4   1 112.094 81.4139  -2
  -6   0  -6 112.094 81.4139   1
  -6  -4   2 121.651 79.0625  -2
  -6   0  -7 121.651 79.0625   1
  -6  -4   3 274.302 84.8310  -2
  -6   0  -8 274.302 84.8310   1
  -6  -4   4 379.241 90.0244  -2
  -6   0  -9 379.241 90.0244   1
  -6  -4   5 284.949 91.4685  -2
  -6   0 -10 284.949 91.4685   1
  -6  -4   6 235.321 93.9191  -2
  -6   0 -11 235.321 93.9191   1
  -6  -4   7 321.290 101.009  -2
  -6   0 -12 321.290 101.009   1
  -6  -4   8 590.669 111.016  -2
  -6   0 -13 590.669 111.016   1
  -6  -4   9 278.501 105.467  -2
  -6   0 -14 278.501 105.467   1
  -6  -3 -10 292.850 65.1955  -2
  -6  -1   5 292.850 65.1955   1
  -6  -3  -9 1088.04 80.9100  -2
  -6  -1   4 1088.04 80.9100   1
  -6  -3  -8 2335.14 97.8302  -2
  -6  -1   3 2335.14 97.8302   1
  -6  -3  -7 1827.49 91.2016  -2
  -6  -1   2 1827.49 91.2016   1
  -6  -3  -6 341.857 73.0814  -2
  -6  -1   1 341.857 73.0814   1
  -6  -3  -5 461.128 77.5103  -2
  -6  -1   0 461.128 77.5103   1
  -6  -3  -4 375.467 79.1289  -2
  -6  -1  -1 375.467 79.1289   1
  -6  -3  -3 35.2554 77.8427  -2
  -6  -1  -2 35.2554 77.8427   1
  -6  -3  -2 32.2958 80.4726  -2
  -6  -1  -3 32.2958 80.4726   1
  -6  -3  -1 1468.38 105.602  -2
  -6  -1  -4 1468.38 105.602   1
  -6  -3   0 1094.36 100.942  -2
  -6  -1  -5 1094.36 100.942   1
  -6  -3   1 136.535 85.2607  -2
  -6  -1  -6 136.535 85.2607   1
  -6  -3   2-44.5732 80.9964  -2
  -6  -1  -7-44.5732 80.9964   1
  -6  -3   3-42.0025 83.9481  -2
  -6  -1  -8-42.0025 83.9481   1
  -6  -3   4-6.00807 86.6245  -2
  -6  -1  -9-6.00807 86.6245   1
  -6  -3   5 763.811 102.962  -2
  -6  -1 -10 763.811 102.962   1
  -6  -3   6 209.947 94.8714  -2
  -6  -1 -11 209.947 94.8714   1
  -6  -3   7 25.6144 92.1981  -2
  -6  -1 -12 25.6144 92.1981   1
  -6  -3   8 211.064 99.4190  -2
  -6  -1 -13 211.064 99.4190   1
  -6  -3   9 83.8655 98.7712  -2
  -6  -1 -14 83.8655 98.7712   1
  -6  -2 -10 207.255 69.1794  -2
  -6  -2   5 207.255 69.1794   1
  -6  -2  -9 154.707 70.8594  -2
  -6  -2   4 154.707 70.8594   1
  -6  -2  -8 59.6824 66.2833  -2
  -6  -2   3 59.6824 66.2833   1
  -6  -2  -7 436.845 72.5967  -2
  -6  -2   2 436.845 72.5967   1
  -6  -2  -6 1327.63 88.7566  -2
  -6  -2   1 1327.63 88.7566   1
  -6  -2  -5 2947.04 114.384  -2
  -6  -2   0 2947.04 114.384   1
  -6  -2  -4 2091.70 109.859  -2
  -6  -2  -1 2091.70 109.859   1
  -6  -2  -3 8287.36 179.500  -2
  -6  -2  -2 8287.36 179.500   1
  -6  -2  -2 7465.06 168.486  -2
  -6  -2  -3 7465.06 168.486   1
  -6  -2  -1 1998.76 113.676  -2
  -6  -2  -4 1998.76 113.676   1
  -6  -2   0 3040.32 126.784  -2
  -6  -2  -5 3040.32 126.784   1
  -6  -2   1 1608.49 109.206  -2
  -6  -2  -6 1608.49 109.206   1
  -6  -2   2 542.941 93.5056  -2
  -6  -2  -7 542.941 93.5056   1
  -6  -2   3 96.9500 86.0797  -2
  -6  -2  -8 96.9500 86.0797   1
  -6  -2   4 407.687 94.9652  -2
  -6  -2  -9 407.687 94.9652   1
  -6  -2   5 437.901 99.8393  -2
  -6  -2 -10 437.901 99.8393   1
  -6  -2   6 1405.33 120.196  -2
  -6  -2 -11 1405.33 120.196   1
  -6  -2   7 378.224 103.245  -2
  -6  -2 -12 378.224 103.245   1
  -6  -2   8 407.258 105.292  -2
  -6  -2 -13 407.258 105.292   1
  -6  -2   9 213.371 101.217  -2
  -6  -2 -14 213.371 101.217   1
  -6  -1 -11 162.479 59.8820  -2
  -6  -3   6 162.479 59.8820   1
  -6  -1 -10 703.678 70.3950  -2
  -6  -3   5 703.678 70.3950   1
  -6  -1  -9 116.911 60.1571  -2
  -6  -3   4 116.911 60.1571   1
  -6  -1  -8 91.9924 60.2654  -2
  -6  -3   3 91.9924 60.2654   1
  -6  -1  -7-31.3253 61.6270  -2
  -6  -3   2-31.3253 61.6270   1
  -6  -1  -6 242.605 69.2417  -2
  -6  -3   1 242.605 69.2417   1
  -6  -1  -5 1250.76 89.0680  -2
  -6  -3   0 1250.76 89.0680   1
  -6  -1  -4 1728.76 101.703  -2
  -6  -3  -1 1728.76 101.703   1
  -6  -1  -3 136.196 76.1470  -2
  -6  -3  -2 136.196 76.1470   1
  -6  -1  -2 183.611 82.4609  -2
  -6  -3  -3 183.611 82.4609   1
  -6  -1  -1 412.584 85.9987  -2
  -6  -3  -4 412.584 85.9987   1
  -6  -1   0 645.867 91.4067  -2
  -6  -3  -5 645.867 91.4067   1
  -6  -1   1 383.324 85.4589  -2
  -6  -3  -6 383.324 85.4589   1
  -6  -1   2 1691.18 113.685  -2
  -6  -3  -7 1691.18 113.685   1
  -6  -1   3 2381.89 130.658  -2
  -6  -3  -8 2381.89 130.658   1
  -6  -1   4 1363.95 115.909  -2
  -6  -3  -9 1363.95 115.909   1
  -6  -1   5 316.258 102.399  -2
  -6  -3 -10 316.258 102.399   1
  -6  -1   6 1209.01 116.748  -2
  -6  -3 -11 1209.01 116.748   1
  -6  -1   7 1507.00 124.709  -2
  -6  -3 -12 1507.00 124.709   1
  -6  -1   8 456.025 110.551  -2
  -6  -3 -13 456.025 110.551   1
  -6  -1   9 77.3265 102.556  -2
  -6  -3 -14 77.3265 102.556   1
  -6   0 -11 237.463 65.1442  -2
  -6  -4   6 237.463 65.1442   1
  -6   0 -10 268.137 68.4772  -2
  -6  -4   5 268.137 68.4772   1
  -6   0  -9 328.023 70.5870  -2
  -6  -4   4 328.023 70.5870   1
  -6   0  -8 304.280 70.6119  -2
  -6  -4   3 304.280 70.6119   1
  -6   0  -7 214.043 70.9086  -2
  -6  -4   2 214.043 70.9086   1
  -6   0  -6 177.197 71.6411  -2
  -6  -4   1 177.197 71.6411   1
  -6   0  -5 183.055 78.3117  -2
  -6  -4   0 183.055 78.3117   1
  -6   0  -4-12.5531 75.2197  -2
  -6  -4  -1-12.5531 75.2197   1
  -6   0  -3 1405.34 108.946  -2
  -6  -4  -2 1405.34 108.946   1
  -6   0  -2 801.842 94.5137  -2
  -6  -4  -3 801.842 94.5137   1
  -6   0  -1 191.121 83.5995  -2
  -6  -4  -4 191.121 83.5995   1
  -6   0   0 333.292 84.7139  -2
  -6  -4  -5 333.292 84.7139   1
  -6   0   1 820.684 97.1285  -2
  -6  -4  -6 820.684 97.1285   1
  -6   0   2 231.543 86.7759  -2
  -6  -4  -7 231.543 86.7759   1
  -6   0   3 855.583 106.496  -2
  -6  -4  -8 855.583 106.496   1
  -6   0   4 1355.36 116.341  -2
  -6  -4  -9 1355.36 116.341   1
  -6   0   5 10.5749 94.9059  -2
  -6  -4 -10 10.5749 94.9059   1
  -6   0   6 484.740 110.097  -2
  -6  -4 -11 484.740 110.097   1
  -6   0   7 569.190 113.786  -2
  -6  -4 -12 569.190 113.786   1
  -6   0   8 286.466 107.191  -2
  -6  -4 -13 286.466 107.191   1
  -6   0   9 488.663 116.777  -2
  -6  -4 -14 488.663 116.777   1
  -6   1 -12 1103.89 82.5664  -2
  -6  -5   7 1103.89 82.5664   1
  -6   1 -11 186.542 67.9763  -2
  -6  -5   6 186.542 67.9763   1
  -6   1 -10 303.431 74.0062  -2
  -6  -5   5 303.431 74.0062   1
  -6   1  -9 580.985 78.9069  -2
  -6  -5   4 580.985 78.9069   1
  -6   1  -8 11.2032 68.2240  -2
  -6  -5   3 11.2032 68.2240   1
  -6   1  -7 63.8376 69.4386  -2
  -6  -5   2 63.8376 69.4386   1
  -6   1  -6 923.442 91.6062  -2
  -6  -5   1 923.442 91.6062   1
  -6   1  -5 587.582 90.8821  -2
  -6  -5   0 587.582 90.8821   1
  -6   1  -4 2187.86 120.424  -2
  -6  -5  -1 2187.86 120.424   1
  -6   1  -3 1427.40 107.521  -2
  -6  -5  -2 1427.40 107.521   1
  -6   1  -2 471.788 89.6535  -2
  -6  -5  -3 471.788 89.6535   1
  -6   1  -1 356.260 88.3880  -2
  -6  -5  -4 356.260 88.3880   1
  -6   1   0 42.7538 80.4352  -2
  -6  -5  -5 42.7538 80.4352   1
  -6   1   1 163.504 86.2612  -2
  -6  -5  -6 163.504 86.2612   1
  -6   1   2 330.007 93.2588  -2
  -6  -5  -7 330.007 93.2588   1
  -6   1   3 1902.29 124.117  -2
  -6  -5  -8 1902.29 124.117   1
  -6   1   4 340.865 99.1842  -2
  -6  -5  -9 340.865 99.1842   1
  -6   1   5 612.948 106.635  -2
  -6  -5 -10 612.948 106.635   1
  -6   1   6 386.510 105.984  -2
  -6  -5 -11 386.510 105.984   1
  -6   1   7 588.585 109.346  -2
  -6  -5 -12 588.585 109.346   1
  -6   1   8-15.2632 106.645  -2
  -6  -5 -13-15.2632 106.645   1
  -6   2 -12 319.913 74.0057  -2
  -6  -6   7 319.913 74.0057   1
  -6   2 -11 241.804 74.4393  -2
  -6  -6   6 241.804 74.4393   1
  -6   2 -10 190.881 76.3302  -2
  -6  -6   5 190.881 76.3302   1
  -6   2  -9 220.262 73.8501  -2
  -6  -6   4 220.262 73.8501   1
  -6   2  -8 496.887 83.6521  -2
  -6  -6   3 496.887 83.6521   1
  -6   2  -7 197.559 78.1955  -2
  -6  -6   2 197.559 78.1955   1
  -6   2  -6 936.222 99.6627  -2
  -6  -6   1 936.222 99.6627   1
  -6   2  -5 2972.10 136.668  -2
  -6  -6   0 2972.10 136.668   1
  -6   2  -4 1073.13 105.785  -2
  -6  -6  -1 1073.13 105.785   1
  -6   2  -3 165.149 83.3134  -2
  -6  -6  -2 165.149 83.3134   1
  -6   2  -2 118.180 84.2302  -2
  -6  -6  -3 118.180 84.2302   1
  -6   2  -1 402.065 91.4360  -2
  -6  -6  -4 402.065 91.4360   1
  -6   2   0 230.039 88.4491  -2
  -6  -6  -5 230.039 88.4491   1
  -6   2   1 216.702 87.7906  -2
  -6  -6  -6 216.702 87.7906   1
  -6   2   2 1184.88 115.561  -2
  -6  -6  -7 1184.88 115.561   1
  -6   2   3 357.336 101.549  -2
  -6  -6  -8 357.336 101.549   1
  -6   2   4 1293.30 120.512  -2
  -6  -6  -9 1293.30 120.512   1
  -6   2   5 383.437 100.854  -2
  -6  -6 -10 383.437 100.854   1
  -6   2   6 475.215 103.855  -2
  -6  -6 -11 475.215 103.855   1
  -6   2   7 205.561 102.185  -2
  -6  -6 -12 205.561 102.185   1
  -6   2   8 481.905 114.277  -2
  -6  -6 -13 481.905 114.277   1
  -6   3 -12 738.479 86.5849  -2
  -6  -7   7 738.479 86.5849   1
  -6   3 -11 230.756 74.2097  -2
  -6  -7   6 230.756 74.2097   1
  -6   3 -10 369.273 81.1818  -2
  -6  -7   5 369.273 81.1818   1
  -6   3  -9 631.459 86.5725  -2
  -6  -7   4 631.459 86.5725   1
  -6   3  -8 172.485 76.3288  -2
  -6  -7   3 172.485 76.3288   1
  -6   3  -7 852.060 95.7020  -2
  -6  -7   2 852.060 95.7020   1
  -6   3  -6 197.667 85.0331  -2
  -6  -7   1 197.667 85.0331   1
  -6   3  -5 1444.10 108.694  -2
  -6  -7   0 1444.10 108.694   1
  -6   3  -4 214.392 85.2774  -2
  -6  -7  -1 214.392 85.2774   1
  -6   3  -3 359.509 92.7711  -2
  -6  -7  -2 359.509 92.7711   1
  -6   3  -2 160.572 86.2260  -2
  -6  -7  -3 160.572 86.2260   1
  -6   3  -1 531.128 96.0222  -2
  -6  -7  -4 531.128 96.0222   1
  -6   3   0 340.770 94.3462  -2
  -6  -7  -5 340.770 94.3462   1
  -6   3   1 178.005 96.1536  -2
  -6  -7  -6 178.005 96.1536   1
  -6   3   2 62.0889 94.0010  -2
  -6  -7  -7 62.0889 94.0010   1
  -6   3   3 39.4194 96.7480  -2
  -6  -7  -8 39.4194 96.7480   1
  -6   3   4 127.567 95.4484  -2
  -6  -7  -9 127.567 95.4484   1
  -6   3   5 193.842 101.239  -2
  -6  -7 -10 193.842 101.239   1
  -6   3   6 386.805 107.780  -2
  -6  -7 -11 386.805 107.780   1
  -6   3   7 38.1109 99.5608  -2
  -6  -7 -12 38.1109 99.5608   1
  -6   4 -13 651.563 81.6638  -2
  -6  -8   8 651.563 81.6638   1
  -6   4 -12 425.348 80.9684  -2
  -6  -8   7 425.348 80.9684   1
  -6   4 -11 437.505 79.8516  -2
  -6  -8   6 437.505 79.8516   1
  -6   4 -10 54.6600 77.1307  -2
  -6  -8   5 54.6600 77.1307   1
  -6   4  -9 208.222 79.8182  -2
  -6  -8   4 208.222 79.8182   1
  -6   4  -8 352.062 88.7477  -2
  -6  -8   3 352.062 88.7477   1
  -6   4  -7 950.573 101.662  -2
  -6  -8   2 950.573 101.662   1
  -6   4  -6 1189.36 111.149  -2
  -6  -8   1 1189.36 111.149   1
  -6   4  -5 737.926 101.396  -2
  -6  -8   0 737.926 101.396   1
  -6   4  -4 924.068 103.209  -2
  -6  -8  -1 924.068 103.209   1
  -6   4  -3 1189.41 110.445  -2
  -6  -8  -2 1189.41 110.445   1
  -6   4  -2 630.899 99.7936  -2
  -6  -8  -3 630.899 99.7936   1
  -6   4  -1 321.507 97.6231  -2
  -6  -8  -4 321.507 97.6231   1
  -6   4   0 547.098 105.622  -2
  -6  -8  -5 547.098 105.622   1
  -6   4   1 142.893 98.3627  -2
  -6  -8  -6 142.893 98.3627   1
  -6   4   2 1185.44 119.261  -2
  -6  -8  -7 1185.44 119.261   1
  -6   4   3 126.413 98.6767  -2
  -6  -8  -8 126.413 98.6767   1
  -6   4   4 176.269 97.3843  -2
  -6  -8  -9 176.269 97.3843   1
  -6   4   5 116.138 98.1977  -2
  -6  -8 -10 116.138 98.1977   1
  -6   5 -13-87.8772 72.6820  -2
  -6  -9   8-87.8772 72.6820   1
  -6   5 -12-31.4806 76.6034  -2
  -6  -9   7-31.4806 76.6034   1
  -6   5 -11 12.1790 78.3177  -2
  -6  -9   6 12.1790 78.3177   1
  -6   5 -10 97.4054 78.1143  -2
  -6  -9   5 97.4054 78.1143   1
  -6   5  -9 111.260 82.7363  -2
  -6  -9   4 111.260 82.7363   1
  -6   5  -8 260.072 82.7458  -2
  -6  -9   3 260.072 82.7458   1
  -6   5  -7 904.642 102.497  -2
  -6  -9   2 904.642 102.497   1
  -6   5  -6 514.857 99.8102  -2
  -6  -9   1 514.857 99.8102   1
  -6   5  -5 835.435 109.524  -2
  -6  -9   0 835.435 109.524   1
  -6   5  -4 16.6630 90.7700  -2
  -6  -9  -1 16.6630 90.7700   1
  -6   5  -3 131.119 92.9765  -2
  -6  -9  -2 131.119 92.9765   1
  -6   5  -2 327.817 98.5195  -2
  -6  -9  -3 327.817 98.5195   1
  -6   5  -1 232.654 96.6872  -2
  -6  -9  -4 232.654 96.6872   1
  -6   5   0 148.402 96.6286  -2
  -6  -9  -5 148.402 96.6286   1
  -6   5   1 2073.93 136.754  -2
  -6  -9  -6 2073.93 136.754   1
  -6   5   2 714.962 116.694  -2
  -6  -9  -7 714.962 116.694   1
  -6   5   3 448.131 109.648  -2
  -6  -9  -8 448.131 109.648   1
  -6   6 -12 0.46392 76.9817  -2
  -6 -10   7 0.46392 76.9817   1
  -6   6 -11 8.31081 78.8725  -2
  -6 -10   6 8.31081 78.8725   1
  -6   6 -10 173.484 83.8306  -2
  -6 -10   5 173.484 83.8306   1
  -6   6  -9 170.090 83.9601  -2
  -6 -10   4 170.090 83.9601   1
  -6   6  -8 307.698 90.6326  -2
  -6 -10   3 307.698 90.6326   1
  -6   6  -7 117.830 88.7505  -2
  -6 -10   2 117.830 88.7505   1
  -6   6  -6 787.235 105.906  -2
  -6 -10   1 787.235 105.906   1
  -6   6  -5 240.902 93.6100  -2
  -6 -10   0 240.902 93.6100   1
  -6   6  -4 3.85830 90.3966  -2
  -6 -10  -1 3.85830 90.3966   1
  -6   6  -3 4.09631 97.8741  -2
  -6 -10  -2 4.09631 97.8741   1
  -6   6  -2 300.784 100.887  -2
  -6 -10  -3 300.784 100.887   1
  -6   6  -1 35.0560 99.4169  -2
  -6 -10  -4 35.0560 99.4169   1
  -6   6   0 260.585 101.739  -2
  -6 -10  -5 260.585 101.739   1
  -6   6   1 163.938 100.518  -2
  -6 -10  -6 163.938 100.518   1
  -7   5  -4 73.6457 60.1730   1
  -7   5  -6-1.28056 69.6575   1
  -7  -9  -3 168.459 78.3315  -2
  -7   4  -3 168.459 78.3315   1
  -7   4  -4-23.4699 63.9246   1
  -7   4  -5-0.06557 65.2578   1
  -7   4  -6 38.2994 72.0423   1
  -7   4  -7 18.7297 74.7617   1
  -7  -8  -4 325.252 85.0255  -2
  -7   3  -2 325.252 85.0255   1
  -7   3  -3 93.6910 63.5942   1
  -7   3  -4 37.6823 62.8168   1
  -7   3  -5-44.0981 69.7176   1
  -7   3  -6-66.0793 72.1028   1
  -7   3  -7 3.66455 73.1300   1
  -7   3  -8-15.5553 75.8831   1
  -7   2  -1 82.7958 57.3963   1
  -7   2  -2 127.315 62.8413   1
  -7   2  -3-22.3214 62.8729   1
  -7   2  -4 257.046 68.0309   1
  -7   2  -5-31.1944 69.9516   1
  -7   2  -6 99.4715 69.3142   1
  -7   2  -7-50.4968 69.1403   1
  -7  -7   2 502.792 103.924  -2
  -7   2  -8 502.792 103.924   1
  -7   1  -1 232.299 59.4196   1
  -7   1  -2 12.4842 58.1436   1
  -7   1  -3 54.7042 61.3712   1
  -7   1  -4 158.590 65.5192   1
  -7   1  -5 225.085 67.0440   1
  -7   1  -6 76.9394 68.6490   1
  -7   1  -7 31.0459 68.0514   1
  -7   1  -8 64.3386 72.2749   1
  -7   1  -9 86.1977 71.1125   1
  -7   0   0 9.00929 59.7478   1
  -7   0  -1-16.8900 60.0761   1
  -7   0  -2 303.634 68.2159   1
  -7   0  -3 88.3520 65.0701   1
  -7   0  -4 93.3453 67.2605   1
  -7   0  -5 9.21474 67.3194   1
  -7   0  -6 31.7940 71.7044   1
  -7   0  -7 89.0863 71.2105   1
  -7   0  -8 233.175 78.3385   1
  -7   0  -9-46.5142 76.2513   1
  -7  -1   1 144.349 60.4576   1
  -7  -1   0 142.842 61.8509   1
  -7  -1  -1 634.402 71.9218   1
  -7  -1  -2-18.1103 61.5798   1
  -7  -1  -3-24.9633 64.1447   1
  -7  -1  -4 29.0293 66.3530   1
  -7  -1  -5 351.835 74.5773   1
  -7  -1  -6 36.4716 67.6139   1
  -7  -1  -7 677.182 84.2551   1
  -7  -1  -8-16.4838 72.0597   1
  -7  -1  -9 401.550 83.1443   1
  -7  -2   1-94.4444 60.2208   1
  -7  -2   0 473.220 71.2294   1
  -7  -2  -1 74.8361 64.4211   1
  -7  -2  -2 26.1349 63.3817   1
  -7  -2  -3 40.9255 67.4015   1
  -7  -2  -4 329.930 76.3635   1
  -7  -2  -5 128.764 73.5397   1
  -7  -2  -6 39.8337 72.2134   1
  -7  -2  -7 47.0740 73.9430   1
  -7  -2  -8 7.44885 76.4487   1
  -7  -2  -9 298.752 84.8657   1
  -7  -3   2 322.198 68.0523   1
  -7  -3   1 21.4993 61.9952   1
  -7  -3   0-59.9774 65.1177   1
  -7  -3  -1 476.488 75.4792   1
  -7  -3  -2 116.008 67.5229   1
  -7  -3  -3 96.9449 70.7700   1
  -7  -3  -4-61.4752 70.9537   1
  -7  -3  -5 65.9296 72.3744   1
  -7  -3  -6-30.7806 73.4196   1
  -7  -3  -7 483.717 83.0967   1
  -7  -2   2 132.013 104.891  -2
  -7  -3  -8 132.013 104.891   1
  -7  -3  -9 80.4610 80.3010   1
  -7  -4   3-23.2678 56.4257   1
  -7  -4   2 128.395 63.4917   1
  -7  -4   1 52.9281 59.9468   1
  -7  -4   0 242.281 67.4254   1
  -7  -4  -1 58.3541 66.5737   1
  -7  -4  -2 67.8555 68.4323   1
  -7  -4  -3 165.701 70.1872   1
  -7  -4  -4-35.6637 67.3050   1
  -7  -4  -5-5.63120 73.2025   1
  -7  -4  -6 486.304 84.7192   1
  -7  -4  -7-59.4358 77.1387   1
  -7  -4  -8 10.6340 80.6167   1
  -7  -4  -9-15.2429 80.8644   1
  -7  -5   3 72.0335 57.1458   1
  -7  -5   2-12.6768 60.5441   1
  -7  -5   1 1.44601 60.5494   1
  -7  -5   0 90.1914 61.4598   1
  -7  -5  -1 406.547 73.8768   1
  -7  -5  -2 105.283 65.5720   1
  -7  -5  -3-17.0740 69.1256   1
  -7  -5  -4-21.0871 68.2118   1
  -7  -5  -5 170.799 73.1803   1
  -7   0   0 283.241 98.3157  -2
  -7  -5  -6 283.241 98.3157   1
  -7   0   1 110.976 100.519  -2
  -7  -5  -7 110.976 100.519   1
  -7   0   2 5.83390 104.095  -2
  -7  -5  -8 5.83390 104.095   1
  -7  -6   3 18.1515 65.2903   1
  -7  -6   2 271.996 70.5718   1
  -7  -6   1-21.7110 65.1142   1
  -7  -6   0 255.712 73.8870   1
  -7  -6  -1-51.2953 67.0306   1
  -7  -6  -2 515.375 80.5922   1
  -7  -6  -3-28.4390 69.4981   1
  -7  -6  -4-22.7216 68.3254   1
  -7  -6  -5 9.48355 68.6255   1
  -7  -6  -6 76.7353 71.1823   1
  -7  -6  -7 136.645 73.9822   1
  -7  -7   4 100.143 66.9232   1
  -7  -7   3 192.275 70.4190   1
  -7  -7   2-3.69832 65.5312   1
  -7  -7   1 92.4600 70.5888   1
  -7  -7   0 238.927 74.1915   1
  -7  -7  -1 588.192 82.2326   1
  -7  -7  -2 98.4089 72.1299   1
  -7  -7  -3-17.1617 69.6189   1
  -7  -7  -4 33.6561 70.0275   1
  -7  -7  -5-24.2038 73.4244   1
  -7  -8   4 102.759 70.0299   1
  -7  -8   3 97.2993 70.8325   1
  -7  -8   2 27.8164 73.6933   1
  -7  -8   1 142.939 72.9083   1
  -7  -8   0 344.593 80.5170   1
  -7  -8  -1-11.7739 71.6879   1
  -7  -8  -2-6.44052 72.6161   1
  -1  15   9 27.0849 63.1749   2
  -1  15   8 86.3646 64.6519   2
  -1  15   7 15.4210 62.6506   2
  -1  14  11 39.3820 61.5410   2
  -1  14  10 23.3194 61.4565   2
  -1  14   9 11.6320 58.0106   2
   1 -14  -8 46.8137 42.1507   2
   1 -14  -7 250.610 58.0855   2
   1 -14  -3 266.382 58.0185   2
   1 -14  -2 61.5538 54.7905   2
   1 -14  -1 181.437 57.4249   2
   1 -14   0 141.780 57.2625   2
   1 -14   1 172.059 56.7509   2
   1 -14   3 1204.47 69.1205   2
   1 -14   7 4.53637 55.4525   2
   1 -14   8 172.283 61.2790   2
   1 -14   9 89.7488 63.3602   2
  -1  13  12 15.1229 58.7275   2
  -1  13  11 122.980 60.5255   2
  -1  13  10 103.542 57.9279   2
  -1  13   9 23.6219 53.6474   2
  -1  13   8 60.1659 53.9506   2
   1 -13  -6 404.765 55.8467   2
   1 -13  -5 225.546 53.1516   2
   1 -13  -4 152.066 50.5734   2
   1 -13  -3 338.346 51.8365   2
   1 -13  -2 362.642 52.8761   2
   1 -13  -1 53.5223 48.5421   2
   1 -13   0 595.063 57.1274   2
   1 -13   1 560.483 56.5183   2
   1 -13   3 124.714 52.4437   2
   1 -13   4 226.150 54.2977   2
   1 -13   5 27.7386 51.5174   2
   1 -12 -16 39.7688 59.2544   2
   1 -12 -15 156.327 44.7441   2
   1 -12 -14 7.06850 51.3008   2
   1 -12 -13 28.9836 37.5952   2
   1 -12 -12 114.085 37.3586   2
   1 -12 -11 51.2148 35.6661   2
   1 -12 -10 24.7549 32.1462   2
  -1  12   9 119.591 26.3911   2
   1 -12  -8 302.017 27.5838   2
   1 -12  -7 1249.95 37.1996   2
   1 -12  -6 168.811 27.1060   2
   1 -12  -5 412.108 49.1190   2
   1 -12  -4 163.277 25.7280   2
   1 -12  -3 818.532 52.5425   2
   1 -12  -2 59.9934 42.8680   2
   1 -12  -1 76.6234 42.4833   2
   1 -12   0 78.2911 42.9724   2
   1 -12   1 327.930 45.8290   2
   1 -12   2 861.605 54.2869   2
   1 -12   3 1298.25 59.2455   2
   1 -12   4 92.8803 45.4964   2
   1 -12   5 312.979 50.3109   2
   1 -11 -17 90.4667 60.9294   2
   1 -11 -16 221.517 59.1595   2
   1 -11 -15 68.0109 53.9768   2
   1 -11 -14 417.739 55.0899   2
  -1  11  13 319.308 41.1625   2
   1 -11 -12 116.417 36.5030   2
   1 -11 -11 57.0004 33.0979   2
   1 -11 -10 127.589 31.6650   2
   1 -11  -9 65.5078 24.5586   2
  -1  11   8 749.910 34.9704   2
   1 -11  -7 123.176 26.1186   2
   1 -11  -6 106.828 24.4999   2
   1 -11  -5 51.7082 39.9045   2
   1 -11  -4 155.924 21.5764   2
   1 -11  -3 16.4327 20.3016   2
   1 -11  -2 208.593 21.5678   2
   1 -11  -1 52.6357 41.1570   2
   1 -11   0 372.395 19.5908   2
   1 -11   1 719.096 23.7222   2
   1 -11   2 2261.11 34.4551   2
   1 -11   3 88.4080 22.4746   2
   1 -11   4 71.2341 23.5437   2
   1 -11   5 27.0900 23.4825   2
   1 -11   6 212.831 32.9750   2
   1 -10 -17 92.3473 56.2963   2
   1 -10 -16 63.1821 52.4634   2
   1 -10 -15 240.367 51.9526   2
   1 -10 -14 176.097 51.0835   2
  -1  10  13 585.049 42.4507   2
  -1  10  12 1659.69 48.9026   2
  -1  10  11 2297.54 50.3380   2
   1 -10 -10 62.5345 29.4073   2
  -1  10   9 1291.46 32.1182   2
  -1  10   8 1763.08 33.9009   2
   1 -10  -7 205.134 25.9135   2
   1 -10  -6 1304.24 32.1685   2
   1 -10  -4 97.4200 23.2089   2
   1 -10  -3 34.9262 20.4001   2
   1 -10  -2 57.0327 19.2464   2
   1 -10  -1 3207.41 23.5418   2
   1 -10   0 1309.13 25.8213   2
   1 -10   1 1507.52 30.7998   2
   1 -10   2 17.3719 23.4838   2
   1 -10   3 604.013 30.6159   2
   1 -10   4 193.392 29.3642   2
   1 -10   5-29.9137 29.9450   2
   1 -10   6 491.259 29.1662   2
   1 -10   7 46.2402 33.6320   2
   1  -9 -17 195.658 53.6833   2
   1  -9 -16 217.501 50.3406   2
   1  -9 -15 94.2761 48.0570   2
   1  -9 -14 200.370 47.2850   2
  -1   9  12 302.778 32.0541   2
   1  -9 -11 39.2658 27.8464   2
   1  -9 -10 50.0089 22.4648   2
  -1   9   9 1101.35 30.6811   2
  -1   9   8 2511.25 46.7977   2
  -1   9   7 2719.87 48.8779   2
   1  -9  -6 3302.40 65.3391   2
   1  -9  -5 2779.67 62.5733   2
   1  -9  -4 2577.66 60.8315   2
   1  -9  -3 670.061 45.2607   2
   1  -9  -2 47.9418 10.6571   2
   1  -9  -1 3397.74 22.8833   2
   1  -9   0 317.374 12.4815   2
   1  -9   1 448.474 22.9823   2
   1  -9   2 1058.68 29.1838   2
   1  -9   3 453.165 27.7033   2
   1  -9   4 59.8718 26.1048   2
   1  -9   5 322.035 31.2352   2
   1  -9   6 1.60218 29.6800   2
   1  -9   7 344.581 35.1582   2
   1  -9   8 54.1541 34.5952   2
   1  -8 -19 80.9962 53.0959   2
   1  -8 -18 98.8889 48.9685   2
   1  -8 -17 189.966 49.8059   2
   1  -8 -13 1485.48 45.1762   2
  -1   8  12 853.205 34.0104   2
   1  -8 -11 71.8017 26.3103   2
   1  -8 -10 1523.32 38.5084   2
   1  -8  -9 9196.59 72.9760   2
   1  -8  -8 556.100 31.3847   2
   1  -8  -7 464.733 29.5495   2
   1  -8  -6 700.137 41.5983   2
   1  -8  -5 3869.58 65.0040   2
   1  -8  -4 211.219 9.92861   2
   1  -8  -3 117.429 33.1855   2
   1  -8  -2 199.773 14.3271   2
   1  -8  -1 121.233 15.6583   2
   1  -8   0 4163.63 33.8324   2
   1  -8   1 1454.03 15.1077   2
   1  -8   2 31.6318 17.7379   2
   1  -8   3 93.3118 18.5770   2
   1  -8   4 120.945 25.6199   2
   1  -8   5 1599.62 37.2865   2
   1  -8   6 1492.40 38.9587   2
   1  -8   7 156.521 29.5836   2
   1  -8   8 1540.42 45.8715   2
  -1   7  18 35.1665 47.9416   2
   1  -7 -14 728.607 36.5160   2
   1  -7 -13 1929.47 45.7449   2
   1  -7 -12 3274.10 55.3461   2
   1  -7 -11 436.902 20.9896   2
   1  -7 -10 3409.13 31.9814   2
   1  -7  -9 1710.25 23.4997   2
  -1   7   8 376.269 15.6990   2
  -1   7   7 3643.26 25.7482   2
  -1   7   6 353.253 13.3139   2
   1  -7  -5 23.2545 12.0758   2
   1  -7  -4 3243.72 57.9538   2
   1  -7  -3 225.393 33.6484   2
   1  -7  -2 18935.9 121.824   2
   1  -7  -1 7662.04 81.7292   2
   1  -7   0 10433.3 93.2185   2
   1  -7   1 104.443 32.6820   2
   1  -7   2 1170.96 23.9671   2
   1  -7   3 43.6479 17.7748   2
   1  -7   4 431.988 21.2619   2
   1  -7   5 2482.98 32.8530   2
   1  -7   6 190.886 27.0865   2
   1  -6 -14 629.687 44.2445   2
   1  -6 -13 1796.66 44.3716   2
   1  -6 -12 1906.09 37.0053   2
   1  -6 -11 611.649 20.7976   2
   1  -6 -10 336.681 18.4028   2
  -1   6   9 661.374 18.4929   2
  -1   6   8 883.588 18.7515   2
  -1   6   7 522.160 15.3944   2
  -1   6   6 1629.64 20.6277   2
   1  -6  -5 575.638 17.0991   2
   1  -6  -4 136.388 29.6994   2
   1  -6  -3 4898.16 64.2956   2
   1  -6  -2 20999.4 120.932   2
   1  -6  -1 1853.11 46.9805   2
   1  -6   0 322.776 33.5732   2
   1  -6   1 6150.51 70.7652   2
   1  -6   2 4103.53 60.5939   2
   1  -6   3 1434.12 42.1750   2
   1  -6   4 205.723 20.1460   2
   1  -6   5 106.096 24.3000   2
  -1   6 -10 982.473 52.4195   2
  -1   6 -11 32.4592 37.7007   2
   1  -6  15 27.4379 26.5669   2
   1  -6  16 318.112 26.1985   2
  -1   6 -17 197.752 48.2104   2
  -1   6 -18 47.7083 47.7001   2
  -1   6 -19-27.0095 50.1865   2
   1  -5 -15 1159.15 55.5180   2
   1  -5 -14 438.715 45.3616   2
   1  -5 -13 1301.32 45.9076   2
  -1   5  12-15.7263 34.5252   2
  -1   5  11 1275.38 52.5425   2
  -1   5  10 5978.12 48.5758   2
  -1   5   9 5604.33 45.7756   2
  -1   5   8 38.8009 15.9452   2
  -1   5   7 36.6173 14.3235   2
  -1   5   6 77.2877 14.5275   2
  -1   5   5 89.8307 27.0087   2
   1  -5  -2 2928.20 49.8766   2
   1  -5  -1 8582.58 76.4177   2
   1  -5   0 5.38312 28.5933   2
   1  -5   1 1574.41 41.4616   2
   1  -5   2 253.521 31.7212   2
   1  -5   3 1182.78 42.5386   2
   1  -5   4 7438.61 31.4704   2
   1  -5   5 17494.7 71.0913   2
  -1   5 -10 102.593 34.3586   2
  -1   5 -11 1779.95 36.5896   2
  -1   5 -12 1085.07 34.9561   2
  -1   5 -13 189.945 29.5245   2
  -1   5 -14 211.226 31.2814   2
   1  -5  15 82.1986 21.5976   2
   1  -5  16 250.028 24.9712   2
  -1   5 -17 781.482 59.9619   2
  -1   5 -18 149.343 53.0468   2
  -1   5 -19 12.2020 54.8227   2
  -1   5 -20-41.0040 56.7535   2
  -1   5 -21 44.8573 59.4189   2
  -1   5 -22-97.2000 61.0380   2
  -1   4  13 3484.02 48.5918   2
  -1   4  12 1109.94 49.3146   2
  -1   4  11 8061.74 104.087   2
  -1   4  10 5630.32 85.9471   2
  -1   4   9 928.175 25.7125   2
  -1   4   8 11500.5 59.4633   2
  -1   4   7 3709.41 35.2911   2
  -1   4   6-11.0015 14.8892   2
  -1   4   5 120.028 26.8273   2
  -1   4   4 158.318 26.7573   2
   1  -4   1 347.569 27.7504   2
   1  -4   2 5403.84 58.2773   2
   1  -4   3 8620.05 70.8354   2
   1  -4   4 8798.79 38.1737   2
   1  -4   5 151.149 12.1585   2
  -1   4  -9 71.8526 18.7130   2
  -1   4 -10 2682.58 39.6749   2
  -1   4 -11 407.118 24.8905   2
  -1   4 -12 11928.7 79.4609   2
  -1   4 -13 91.2939 25.9525   2
   1  -4  14 1234.54 23.0733   2
   1  -4  15 3818.29 34.0693   2
  -1   4 -16 5760.95 40.9075   2
  -1   4 -17 77.7968 49.4537   2
  -1   4 -18 877.715 61.4591   2
  -1   4 -19 186.564 56.2136   2
  -1   4 -20 28.6766 57.0738   2
  -1   4 -21-57.1184 58.4013   2
  -1   4 -22 213.383 69.5432   2
  -1   4 -23-16.6279 70.0176   2
  -1   4 -24 60.4387 72.1880   2
   1  -3 -17 3.01396 39.9891   2
   1  -3 -16 745.861 54.0351   2
   1  -3 -15 2900.43 74.9317   2
   1  -3 -14 801.251 49.3565   2
   1  -3 -13 160.639 25.9716   2
   1  -3 -12 384.249 27.3385   2
   1  -3 -11 71.9013 23.8452   2
   1  -3 -10 4052.69 51.4427   2
   1  -3  -9 3492.89 46.5673   2
   1  -3  -8 9402.49 69.4721   2
   1  -3  -7 129.367 17.0701   2
  -1   3   6 6040.28 43.3065   2
  -1   3   5 1323.78 38.8783   2
  -1   3   4 35.7875 23.2395   2
  -1   3   3 39100.7 172.197   2
   1  -3   3 2106.14 36.8412   2
   1  -3   4 2530.75 23.8717   2
   1  -3   5 1169.87 18.9006   2
  -1   3  -8 1099.44 36.0902   2
  -1   3  -9 35.3432 18.5428   2
  -1   3 -10 606.033 23.4171   2
  -1   3 -11 5580.70 52.1216   2
  -1   3 -12 1446.15 33.6301   2
  -1   3 -13 820.572 29.7201   2
   1  -3  14 576.700 16.6275   2
   1  -3  15 2155.49 23.9348   2
  -1   3 -16 359.012 31.3893   2
  -1   3 -17 829.074 37.0622   2
  -1   3 -18 6.53600 30.7048   2
  -1   3 -19 555.639 58.9958   2
  -1   3 -20 250.125 58.7536   2
  -1   3 -21 62.8074 58.1261   2
  -1   3 -22-50.0515 62.3894   2
  -1   3 -23 815.740 79.0325   2
  -1   3 -24 97.6261 74.7929   2
  -1   2  21 61.9151 45.4247   2
   1  -2 -17 2663.83 78.9935   2
   1  -2 -16 1841.29 67.6299   2
  -1   2  15 49.6554 26.4129   2
   1  -2 -14 554.309 14.3944   2
   1  -2 -13 4.40513 23.9799   2
   1  -2 -12 2338.51 43.3845   2
   1  -2 -11 6273.24 62.2671   2
   1  -2 -10 10403.3 76.0892   2
   1  -2  -9 2928.72 41.9095   2
   1  -2  -8 96.9567 20.1138   2
   1  -2  -7 2548.99 37.7442   2
   1  -2  -6 3977.24 42.5718   2
   1  -2  -5 17744.7 81.4294   2
   1  -2  -4 531.171 20.1829   2
  -1   2   3 3865.11 53.4441   2
  -1   2   2 54.6268 20.6568   2
   1  -2   4 20737.7 60.9089   2
  -1   2  -7 1571.61 38.3540   2
  -1   2  -8 87.4783 16.8903   2
  -1   2  -9 33.9525 16.0109   2
  -1   2 -10 774.649 23.1597   2
  -1   2 -11 1625.02 30.7460   2
  -1   2 -12 4526.21 66.1464   2
  -1   2 -13 263.263 22.9119   2
   1  -2  14 720.859 12.9418   2
  -1   2 -15 243.782 27.5321   2
  -1   2 -16 1415.18 53.9476   2
  -1   2 -17-12.1190 37.3904   2
  -1   2 -18 657.697 48.9764   2
  -1   2 -19 64.4913 49.8192   2
  -1   2 -21 31.9999 53.9897   2
  -1   2 -22 376.970 67.4305   2
  -1   2 -23 36.9286 64.5757   2
   1  -1 -17 433.616 55.5136   2
   1  -1 -16 331.080 48.6000   2
   1  -1 -15 2497.22 74.1016   2
   1  -1 -14 574.251 32.0244   2
   1  -1 -13 1089.55 35.2389   2
   1  -1 -12 1333.22 35.6094   2
   1  -1 -11 1988.65 39.0162   2
   1  -1 -10 152.548 23.1699   2
   1  -1  -9 7141.06 61.2699   2
   1  -1  -8 8310.55 63.2222   2
   1  -1  -7 9341.43 63.8796   2
   1  -1  -6 212.283 18.4454   2
   1  -1  -5 1783.03 29.0547   2
   1  -1  -4 78192.1 213.748   2
   1  -1  -3 66882.5 138.715   2
   1  -1  -2 15007.7 93.5439   2
   1  -1  -1 50863.6 160.094   2
   1  -1   4 8361.60 56.1577   2
   1  -1   5 6023.27 46.4913   2
  -1   1  -6 9206.94 71.9993   2
  -1   1  -7 4502.27 36.4937   2
  -1   1  -8 1348.70 23.9537   2
  -1   1  -9 1176.50 24.5022   2
  -1   1 -10 37.4826 16.0510   2
  -1   1 -11 5521.85 62.8697   2
  -1   1 -12 328.684 26.7283   2
  -1   1 -13 1128.35 38.3681   2
  -1   1 -14 606.666 35.7880   2
  -1   1 -15 3730.26 49.9334   2
  -1   1 -16-25.3874 33.8680   2
  -1   1 -17 427.684 39.6107   2
  -1   1 -18 89.4499 36.4190   2
  -1   1 -20 159.075 49.3741   2
   1   0 -16 1140.56 60.3240   2
  -1   0  15 17.9301 26.1057   2
   1   0 -14 826.865 34.3842   2
   1   0 -13 1180.65 35.7059   2
   1   0 -12 181.140 24.2508   2
   1   0 -11 1234.69 33.2198   2
   1   0 -10 8074.38 66.9520   2
   1   0  -9 6753.73 59.3447   2
   1   0  -8 920.749 29.0076   2
   1   0  -7 1035.92 27.1465   2
   1   0  -6 17768.1 81.4080   2
   1   0  -5 443.317 19.0119   2
   1   0  -4 36658.7 105.242   2
   1   0  -3 24651.2 117.143   2
   1   0  -2 92573.5 851.045   2
   1   0  -1 173.034 19.5052   2
   1   0   0 66950.4 615.356   2
   1   0   1 40060.5 110.467   2
  -1   0  -2 61599.0 508.242   2
   1   0   4 54093.9 541.111   2
   1   0   5 3287.91 27.7010   2
  -1   0  -6 3367.78 26.5205   2
  -1   0  -7 3157.07 27.6963   2
  -1   0  -8 1935.14 30.4372   2
  -1   0  -9 8395.61 48.4632   2
  -1   0 -10 4099.37 37.5648   2
  -1   0 -11 241.762 23.0907   2
  -1   0 -12 473.875 27.0258   2
  -1   0 -14 5147.22 68.7908   2
  -1   0 -15 1121.62 41.4874   2
  -1   0 -16 173.077 30.3245   2
  -1   0 -17 43.2840 30.8760   2
  -1   0 -18 566.608 43.0680   2
   1   1 -16 25.0208 43.1079   2
   1   1 -15 16.4671 27.3504   2
   1   1 -14 239.539 29.5236   2
   1   1 -13 674.840 32.4148   2
   1   1 -12 2683.26 45.4591   2
   1   1 -11 1406.57 33.8880   2
   1   1 -10 29.8703 10.9431   2
   1   1  -9 928.843 27.8091   2
   1   1  -8 3121.57 41.8830   2
   1   1  -7 4644.18 46.7169   2
   1   1  -6 1118.69 25.3972   2
   1   1  -5 1138.22 24.0744   2
   1   1  -4 11182.1 59.1856   2
   1   1  -3 16430.6 96.5792   2
   1   1  -2 390.483 22.2895   2
   1   1  -1 26502.2 107.302   2
   1   1   0 9877.29 42.5822   2
   1   1   1 1352.39 16.2158   2
   1   1   2 7553.61 28.3841   2
   1   1   4 38322.7 118.910   2
   1   1   5 62329.2 621.151   2
   1   1   6 752.355 23.9620   2
  -1  -1  -7 5148.84 32.4644   2
  -1  -1  -8 4449.59 36.5758   2
  -1  -1  -9 41719.9 119.653   2
  -1  -1 -10 1469.85 29.2334   2
   1   1  11 9619.79 37.2310   2
  -1  -1 -12 294.158 10.0820   2
  -1  -1 -13 3405.49 50.9138   2
  -1  -1 -14 10.0720 24.1467   2
  -1  -1 -15 2894.46 53.7510   2
  -1  -1 -16 118.205 28.5005   2
  -1  -1 -18 38.1495 30.0909   2
   1   2 -15 62.3082 28.5191   2
   1   2 -14 55.5248 28.8713   2
   1   2 -13 462.536 31.0421   2
   1   2 -12 722.597 31.1191   2
   1   2 -11 398.428 27.0100   2
   1   2 -10 1264.60 33.2730   2
   1   2  -9 3262.38 44.5554   2
   1   2  -8 10369.1 43.7809   2
   1   2  -7 3731.40 28.6280   2
   1   2  -6 10704.7 65.5115   2
   1   2  -5 10230.1 60.2187   2
   1   2  -4 9867.37 81.2812   2
   1   2  -3 6999.53 65.3069   2
   1   2  -2 31897.8 126.882   2
   1   2  -1 17082.2 61.5598   2
   1   2   0 81464.4 498.802   2
   1   2   1 1645.55 18.7817   2
   1   2   2 20025.5 47.4261   2
   1   2   3 15083.5 30.6036   2
   1   2   4 29433.2 111.014   2
   1   2   5 34338.1 123.684   2
   1   2   6 3167.94 42.4988   2
   1   2   8 10503.9 62.5627   2
  -1  -2  -9 8560.12 33.3077   2
  -1  -2 -10 17529.4 47.8399   2
  -1  -2 -11 675.061 14.0590   2
  -1  -2 -12 25.3760 17.7051   2
  -1  -2 -13 293.677 22.2743   2
  -1  -2 -14 5571.32 59.2214   2
  -1  -2 -15 19.2191 21.7348   2
  -1  -2 -16 100.686 23.5934   2
  -1  -2 -17 21.8563 24.6140   2
  -1  -2 -18 836.467 36.8522   2
   1   3 -20 381.509 43.9725   2
  -1  -3  15 1686.05 62.9386   2
   1   3 -14 618.793 36.8447   2
   1   3 -13 39.2198 27.2470   2
   1   3 -12 1374.64 38.0131   2
   1   3 -11 11525.3 86.7842   2
   1   3 -10 52.9137 22.7084   2
   1   3  -9 1550.15 34.8770   2
   1   3  -8 2070.25 36.9071   2
   1   3  -7 76.0459 13.4775   2
   1   3  -6 1923.82 26.0175   2
   1   3  -5 5048.74 38.3265   2
   1   3  -4 2500.83 23.5165   2
   1   3  -3 10115.5 41.2369   2
   1   3  -2 986.037 20.4029   2
   1   3  -1 222998. 739.778   2
   1   3   0 29151.4 83.7785   2
   1   3   1 34491.5 85.4758   2
   1   3   2 13117.7 50.2591   2
   1   3   3 100518. 429.769   2
   1   3   4 2188.38 16.7944   2
   1   3   5 2029.29 21.6774   2
   1   3   6 3200.78 18.6511   2
   1   3   7 5996.81 22.8273   2
   1   3   8 7714.29 40.5948   2
   1   3   9 1303.24 13.2884   2
   1   3  10 1103.50 13.5538   2
   1   3  11 11731.3 45.0203   2
   1   3  13 2852.67 28.4466   2
   1   4 -23 82.1248 53.0675   2
   1   4 -22 269.096 55.2285   2
   1   4 -21 60.0710 48.0139   2
  -1  -4  15 318.819 48.7754   2
  -1  -4  14 142.301 45.8542   2
  -1  -4  13 118.304 42.8009   2
   1   4 -12 3047.58 53.7216   2
   1   4 -11 64.8184 25.2191   2
   1   4 -10 169.468 24.0862   2
   1   4  -9 156.073 22.1252   2
   1   4  -8 1635.62 35.4219   2
   1   4  -7 2014.55 26.8240   2
   1   4  -6 9190.74 51.4218   2
   1   4  -5 45.3800 15.5828   2
   1   4  -4 18691.9 57.2624   2
   1   4  -3 4478.69 28.7472   2
   1   4  -2 60.7553 9.85145   2
   1   4  -1 4351.91 27.8931   2
   1   4   0 77967.2 869.205   2
   1   4   1 2472.92 40.5604   2
   1   4   2 37909.0 76.8086   2
   1   4   3 834.136 14.7752   2
   1   4   4 7836.04 43.2594   2
  -1  -4  -5 1092.79 17.9811   2
   1   4   6 732.198 13.8570   2
   1   4   7 2445.23 17.0286   2
   1   4   8 33390.1 65.1166   2
   1   4   9 1626.78 21.5644   2
   1   4  10 9432.85 43.5118   2
   1   4  11 1268.20 18.8159   2
   1   4  12 4233.69 28.9596   2
   1   4  13-4.34334 12.4179   2
  -1  -4 -14 1545.85 37.9390   2
   1   4  15 35.9741 39.8865   2
   1   5 -22 96.5205 52.3339   2
   1   5 -21 131.065 48.6397   2
   1   5 -20 47.8638 43.4813   2
   1   5 -11 199.344 42.7552   2
   1   5 -10 421.449 43.0244   2
   1   5  -9 15933.7 146.579   2
   1   5  -8 169.555 32.1617   2
   1   5  -7 1238.86 45.1614   2
   1   5  -6 1672.47 49.6697   2
   1   5  -5 17459.2 62.4308   2
   1   5  -4 371.203 16.7272   2
   1   5  -3 1870.91 21.9438   2
   1   5  -2 224.043 13.8450   2
   1   5  -1 2034.94 25.5304   2
   1   5   0 1235.08 19.1374   2
   1   5   1 406.936 16.3166   2
   1   5   2 15.0377 14.1613   2
   1   5   3 961.848 28.8753   2
   1   5   4 52.6630 14.9597   2
   1   5   5 1436.44 19.4187   2
   1   5   6 2186.07 21.9391   2
   1   5   7 3057.00 24.8752   2
   1   5   8 31.5924 12.7704   2
   1   5   9 3501.03 26.6937   2
   1   5  10 326.631 15.4445   2
   1   5  11 883.824 19.1491   2
   1   5  12 93.2724 15.1166   2
   1   5  13 842.412 18.5060   2
   1   5  14 96.7707 14.4137   2
   1   5  15 116.735 15.8424   2
   1   5  16 189.031 40.5720   2
   1   6 -21 120.756 47.0630   2
   1   6 -20 62.0820 43.1159   2
   1   6 -19 181.371 41.7291   2
   1   6  -9 2212.50 63.5073   2
   1   6  -8 408.995 38.9363   2
   1   6  -7 441.889 37.3235   2
   1   6  -6 6450.95 56.8234   2
   1   6  -5 53.0465 21.2503   2
   1   6  -4 8215.82 57.4205   2
   1   6  -3 144.147 17.9142   2
   1   6  -2 66642.5 111.271   2
   1   6  -1 3753.75 28.8487   2
   1   6   0 16794.6 45.5164   2
   1   6   1 51.3476 11.6421   2
   1   6   2 59727.0 85.4557   2
   1   6   3 657.850 17.4967   2
   1   6   4 2051.67 30.2321   2
  -1  -6  -5 392.239 20.3125   2
   1   6   6 2.90881 11.0468   2
   1   6   7 520.427 14.3911   2
   1   6   8 5.86198 14.4440   2
  -1  -6  -9 76.5853 12.0925   2
   1   6  10 3142.50 27.2425   2
   1   6  11 561.918 18.0383   2
   1   6  12 62.2334 14.8353   2
   1   6  13 29.9356 14.7909   2
   1   6  14 90.0299 16.8277   2
   1   6  15 33.1515 15.5622   2
   1   6  16 3580.64 33.9254   2
  -1  -6 -17 137.799 50.6120   2
   1   7 -19 435.105 46.1734   2
   1   7 -18 60.6032 37.6238   2
   1   7  -8 2072.12 58.8659   2
   1   7  -7 404.906 28.8844   2
   1   7  -6 272.821 25.5164   2
   1   7  -5 6509.10 56.6998   2
   1   7  -4 778.223 25.8423   2
   1   7  -3 5468.72 38.5834   2
  -1  -7   2 658.180 18.8537   2
  -1  -7   1 17963.6 47.9610   2
  -1  -7   0 138.824 11.2354   2
  -1  -7  -1 13088.5 35.4595   2
  -1  -7  -2 1958.93 16.3858   2
  -1  -7  -3 2279.67 17.3052   2
  -1  -7  -4 1302.81 29.7126   2
   1   7   5 44.4697 20.2322   2
   1   7   6 185.420 7.71668   2
   1   7   7 11947.4 35.5009   2
  -1  -7  -8 273.160 38.4103   2
  -1  -7  -9 3613.61 29.2807   2
   1   7  10 39.8277 13.5745   2
   1   7  11 2952.78 28.5128   2
   1   7  12 211.871 16.1406   2
   1   7  13 51.7026 16.6468   2
   1   7  14 27.3166 17.0159   2
   1   7  15 425.877 20.2052   2
  -1  -7 -16 62.7820 49.5202   2
  -1  -7 -17 157.667 53.1288   2
   1   8 -16 465.144 38.6963   2
   1   8  -8 513.336 46.8034   2
   1   8  -7 1430.37 35.6086   2
   1   8  -6 1600.92 35.5277   2
   1   8  -5 16.7268 19.7509   2
   1   8  -4 2440.55 32.0782   2
  -1  -8   3 13.2255 15.6572   2
  -1  -8   2 486.357 12.1358   2
  -1  -8   1 17.0056 9.53688   2
  -1  -8   0 976.731 13.5001   2
  -1  -8  -1 1369.94 18.1963   2
  -1  -8  -2 1388.19 17.5844   2
   1   8   3 567.935 30.9109   2
   1   8   4 290.227 26.5364   2
  -1  -8  -5 912.552 30.8836   2
   1   8   6 1913.44 36.0528   2
   1   8   7 254.109 20.8440   2
  -1  -8  -8 2774.82 68.3418   2
  -1  -8  -9 118.525 44.8031   2
   1   8  10 442.095 17.1203   2
   1   8  11 34.9560 16.1171   2
   1   8  12 558.855 19.5663   2
   1   8  13 95.8461 18.5086   2
   1   8  14 49.3798 24.5591   2
   1   8  15 24.4348 23.2790   2
  -1  -8 -16 182.230 55.5099   2
  -1  -8 -17 26.9134 53.9825   2
  -1  -8 -18 15.6594 56.1106   2
   1   9 -13 102.970 26.6713   2
   1   9  -8 204.811 44.6638   2
   1   9  -7 2370.80 43.4496   2
   1   9  -6 205.014 28.1863   2
   1   9  -5 1007.33 32.9548   2
  -1  -9   4 30.8345 9.33888   2
  -1  -9   3 7376.05 49.4115   2
   1   9  -2 142.602 18.3532   2
  -1  -9   1 1899.03 24.9343   2
   1   9   0 116.308 23.7689   2
   1   9   1 10236.0 64.6254   2
   1   9   2 2084.86 43.1351   2
   1   9   3 183.476 29.5203   2
   1   9   4-0.74812 28.1703   2
  -1  -9  -5 75.4972 28.9487   2
  -1  -9  -6 804.980 34.3229   2
  -1  -9  -7 1371.83 57.0073   2
  -1  -9  -8 6.24017 39.9433   2
  -1  -9  -9 280.422 48.4274   2
  -1  -9 -10 146.648 52.5943   2
   1   9  11 483.216 30.1596   2
  -1  -9 -12 8.20755 23.9009   2
   1   9  13 89.9428 28.7242   2
   1   9  14 40.7625 27.3956   2
  -1  -9 -15 1402.99 73.3921   2
  -1  -9 -16 71.5890 57.6621   2
  -1  -9 -17 298.923 63.7713   2
  -1  -9 -18-11.3953 59.9358   2
   1  10  -9 15.7588 14.3017   2
   1  10  -7 88.6693 43.5132   2
   1  10  -6 607.329 50.6757   2
   1  10  -5-4.97643 31.0889   2
   1  10  -4 2246.66 48.0114   2
   1  10  -3 29.7333 32.1549   2
   1  10  -2 2868.58 51.6020   2
   1  10  -1 219.587 34.1328   2
   1  10   0 1113.99 41.0537   2
   1  10   1 648.423 30.1870   2
   1  10   2 1247.88 42.5545   2
  -1 -10  -3 713.891 37.5943   2
  -1 -10  -4 844.284 38.8813   2
  -1 -10  -5 822.205 39.0045   2
  -1 -10  -6 3120.42 51.6387   2
  -1 -10  -7 697.222 57.4970   2
  -1 -10 -10 44.0294 50.7252   2
  -1 -10 -11-12.7823 27.2373   2
  -1 -10 -12 35.8166 29.7665   2
   1  10  13 77.3759 30.1141   2
  -1 -10 -14 1674.96 84.6152   2
  -1 -10 -15 96.9669 65.1266   2
  -1 -10 -16 120.486 66.6402   2
  -1 -10 -17-53.0763 68.0521   2
  -1 -10 -18 191.209 72.7501   2
   1  11  -7 675.776 57.2363   2
   1  11  -6 7.29031 47.9796   2
   1  11  -5 1586.71 47.3481   2
   1  11  -4 24.5772 35.0540   2
   1  11  -3 2.69171 34.0500   2
  -1 -11   2 56.0209 35.1442   2
  -1 -11   1 900.893 42.4817   2
  -1 -11   0 31.1399 35.7020   2
  -1 -11  -1 544.331 39.7541   2
  -1 -11  -2 738.724 41.3163   2
   1  11   3 189.036 36.2760   2
   1  11   4 78.4579 33.6552   2
  -1 -11  -5 14.1876 33.1855   2
  -1 -11  -6 879.198 59.9152   2
  -1 -11  -7 817.455 61.2551   2
   1  11  11 4.58646 37.5277   2
   1  11  12 64.0811 39.6282   2
  -1 -11 -13 1201.01 76.7814   2
  -1 -11 -14 37.2493 61.4038   2
  -1 -11 -15 203.960 65.7944   2
  -1 -11 -16 56.8882 68.1624   2
  -1 -11 -17 47.2875 67.2910   2
  -1 -11 -18 27.8070 71.4136   2
   1  12  -6 972.379 65.1945   2
   1  12  -5 30.2334 53.3498   2
   1  12  -4-47.5219 38.4918   2
   1  12  -3 43.3368 38.1119   2
   1  12  -2 1055.58 46.5643   2
  -1 -12   1 59.4902 37.9312   2
  -1 -12   0 267.301 40.4404   2
  -1 -12  -1 94.0413 39.2598   2
   1  12   2-52.8157 38.0187   2
  -1 -12  -3 264.937 38.7612   2
  -1 -12  -4-25.1619 53.8592   2
  -1 -12  -5-42.5207 52.7802   2
  -1 -12  -6 276.292 57.4176   2
   1  12  11-45.2426 42.6200   2
   1  12  12 74.2925 40.8762   2
   1  13  -5 1133.05 73.6152   2
   1  13  -4 22.5614 59.4285   2
  -1 -13   3 390.308 46.1364   2
   1  13  -2 8.59559 42.7271   2
   1  13  -1 355.372 45.7923   2
  -1 -13   0-47.3922 43.3599   2
  -1 -13  -1 189.181 43.9455   2
  -1 -13  -2-8.96477 41.0784   2
  -1 -13  -3-29.5357 57.2845   2
  -1 -13  -4-20.0879 58.9075   2
  -1 -13  -5 479.141 64.2172   2
   1  14  -6 740.350 74.8430   2
   1  14  -5-77.2373 67.7575   2
   1  14  -4-111.317 67.5941   2
   1  14  -3-61.4315 66.9133   2
   1  14  -2 141.409 69.8754   2
   1  14  -1-33.0890 65.6352   2
   1  14   0 703.960 72.2117   2
  -1 -14  -1-38.9963 64.9450   2
   1  15  -3 17.6644 70.8823   2
   2 -13   5 285.737 57.4895   2
   2 -13   6 103.937 57.0944   2
   2 -13   7 28.6012 55.6758   2
   2 -13   8 239.728 55.5790   2
   2 -13   9 16.1419 53.6774   2
   2 -13  10 9.36420 54.4689   2
   2 -13  11 85.8904 54.9157   2
   2 -13  12 87.8633 58.6479   2
   2 -12 -14 100.648 52.7365   2
   2 -12 -13 144.860 51.0663   2
   2 -12 -12 78.0003 47.6195   2
   2 -12 -11 207.973 45.9652   2
   2 -12 -10 77.2469 39.0769   2
   2 -12  -9 74.3907 38.0420   2
   2 -12  -8 89.7758 35.7568   2
   2 -12  -7 114.421 32.8820   2
   2 -12   9 74.8068 51.3356   2
   2 -12  10 140.848 50.9344   2
   2 -12  11 77.7062 50.4280   2
   2 -12  12 15.5801 50.9099   2
   2 -12  13 54.1922 53.5201   2
   2 -12  14 34.1086 54.2359   2
   2 -11  12 257.701 49.5408   2
   2 -11  13 87.9319 48.4618   2
   2 -11  14 628.376 55.8298   2
  -2  10  12 43.0910 58.2961   2
  -2  10  11 282.396 62.9167   2
  -2  10   9 46.2853 51.6337   2
  -2  10   7 24.7242 51.9566   2
  -2  10   6 21.0543 48.1363   2
  -2  10   5 348.235 56.2523   2
   2 -10   1 1012.65 37.9847   2
   2 -10   2 28.0275 30.5460   2
   2 -10   3 26.4317 31.0084   2
   2 -10   4 205.053 34.7925   2
   2 -10   5 62.0683 33.7436   2
   2 -10   6 76.2651 33.2682   2
   2 -10  13 660.629 54.5876   2
   2 -10  14 65.3462 42.9851   2
   2 -10  15 9.46285 42.8686   2
  -2   9  14 131.826 61.4965   2
  -2   9  13 7.08990 52.5210   2
  -2   9  12 309.037 60.4157   2
  -2   9  11 15.6779 54.6793   2
  -2   9  10 28.9557 49.2901   2
  -2   9   9 18.2665 48.2102   2
  -2   9   8 88.8245 53.2095   2
  -2   9   7 562.858 59.5120   2
  -2   9   6 3263.84 92.8575   2
  -2   9   5 33.2143 48.4140   2
   2  -9   4 809.867 39.9210   2
   2  -9   5 138.694 35.4354   2
   2  -9   6 2105.62 52.6855   2
   2  -9   7 26.3566 36.1301   2
   2  -9  15 13.3392 39.2805   2
  -2   8  17 614.723 67.9575   2
  -2   8  15 73.0581 32.3783   2
  -2   8  14 84.7309 53.4264   2
  -2   8  13 440.166 60.6070   2
  -2   8  12 33.2069 51.4028   2
  -2   8  11 801.471 66.6418   2
  -2   8  10 124.324 53.4918   2
  -2   8   9 881.404 64.0560   2
  -2   8   8 16.6131 47.5533   2
  -2   8   7 3504.71 94.5301   2
  -2   8   6 210.163 47.5371   2
  -2   8   5 1353.23 65.7797   2
  -2   8   4 113.806 48.2364   2
   2  -8   4 121.303 23.4527   2
   2  -8   5 1544.48 23.2669   2
   2  -8   6 2.90634 33.4206   2
   2  -8   7-28.3996 34.9004   2
   2  -8  16 31.2502 34.8844   2
  -2   7  18 28.3295 58.0899   2
  -2   7  17-29.8750 56.6019   2
  -2   7  15-11.5621 52.8418   2
  -2   7  14 91.7195 51.7132   2
  -2   7  13 135.871 52.6787   2
  -2   7  12 2828.69 91.5919   2
  -2   7  11 8.73831 47.9833   2
  -2   7  10 1304.98 70.9071   2
  -2   7   9 821.747 62.2272   2
  -2   7   8 1309.14 66.3071   2
  -2   7   7 71.3826 42.5540   2
  -2   7   6 4308.42 96.6959   2
  -2   7   5 255.953 44.9242   2
  -2   7   4 3045.28 84.5011   2
   2  -7  -2 186.826 41.8159   2
   2  -7  -1 1576.29 56.8993   2
   2  -7   0 13492.7 121.076   2
   2  -7   1 35.3169 40.6341   2
   2  -7   2 86.0706 41.3564   2
   2  -7   3 2770.06 65.9447   2
   2  -7   5 99.1482 22.0973   2
   2  -7   6 5359.25 44.3751   2
   2  -7   8 1041.29 47.5205   2
  -2   6  16 37.9678 25.7351   2
  -2   6  15 388.948 55.1314   2
  -2   6  14 64.9649 50.0541   2
  -2   6  13 331.340 55.4078   2
  -2   6  12-0.92153 48.5362   2
  -2   6  11 418.059 55.1847   2
  -2   6  10 28.6647 48.8913   2
  -2   6   9 237.533 48.6766   2
  -2   6   8 979.645 57.6767   2
  -2   6   7 2930.35 78.2479   2
  -2   6   6 19.9906 37.9545   2
  -2   6   5 5597.65 103.031   2
  -2   6   4 3168.35 79.1992   2
  -2   6   3 416.738 44.1586   2
   2  -6   2 285.167 42.1541   2
   2  -6   3 528.913 44.4800   2
   2  -6   4 2366.98 58.5980   2
   2  -6   5 9078.50 55.7004   2
   2  -6   6 721.015 23.1104   2
   2  -6   7 21.1928 17.4391   2
   2  -6   8 1058.92 49.7946   2
   2  -6   9 104.459 28.6379   2
  -2   5  17-9.86568 57.0899   2
  -2   5  16-72.3311 55.8289   2
  -2   5  15 3.30695 48.7679   2
  -2   5  14-30.3809 47.4687   2
  -2   5  13 55.2464 48.8655   2
  -2   5  12 268.757 52.2734   2
  -2   5  11 23.7270 46.6667   2
  -2   5  10 4916.25 105.020   2
  -2   5   9 388.735 51.1183   2
  -2   5   8 1959.65 68.8704   2
  -2   5   7 13.5597 35.9377   2
  -2   5   6 401.556 42.6115   2
  -2   5   5 33.2867 35.9643   2
  -2   5   4 76.6629 37.6469   2
   2  -5   4 1050.59 42.5561   2
   2  -5   5 540.306 38.2418   2
   2  -5   6 130.227 19.2817   2
   2  -5   7 676.325 22.0012   2
   2  -5   8 3081.99 34.1028   2
   2  -5   9 3102.04 60.9070   2
   2  -5  10 308.789 37.7631   2
   2  -5  11 246.692 36.4801   2
  -2   5 -13 1182.77 58.9171   2
  -2   4  20 128.309 55.1931   2
  -2   4  18 465.261 64.4122   2
  -2   4  17 102.903 56.3107   2
  -2   4  16 77.8473 54.0248   2
  -2   4  15 538.111 57.9926   2
  -2   4  14 33.4936 45.9215   2
  -2   4  13 6188.84 113.536   2
  -2   4  12 14.5633 45.5673   2
  -2   4  11 1836.97 74.8407   2
  -2   4  10 2576.27 77.4679   2
  -2   4   9 8579.34 123.752   2
  -2   4   8 147.945 39.3295   2
  -2   4   7 2133.48 66.3856   2
  -2   4   6 1986.84 62.0748   2
  -2   4   5 1762.33 59.1612   2
   2  -4   6 501.720 22.9936   2
   2  -4   7 1.41211 16.7467   2
   2  -4   8 1816.93 28.7287   2
   2  -4   9 43.9407 17.1225   2
   2  -4  10 4146.98 62.4717   2
   2  -4  11 1860.52 47.1749   2
  -2   4 -12 299.201 38.7630   2
  -2   4 -13 21.6391 34.9518   2
  -2   4 -14 588.098 45.9962   2
  -2   4 -15 2974.44 74.9736   2
  -2   4 -16 804.784 54.6692   2
  -2   3  21 141.337 57.6068   2
  -2   3  20 605.691 64.7271   2
  -2   3  19 174.301 59.8564   2
  -2   3  18 740.248 64.9688   2
  -2   3  17 844.930 65.0705   2
  -2   3  16 1550.48 73.6659   2
  -2   3  15 250.086 50.4307   2
  -2   3  14 4192.04 99.3160   2
  -2   3  13 2381.83 79.1206   2
   2  -3 -12 932.246 44.1362   2
   2  -3 -11 257.883 37.1390   2
   2  -3 -10 6226.92 74.5989   2
   2  -3  -9 1.87476 27.3714   2
   2  -3  -8 5616.04 67.4169   2
   2  -3  -7 516.299 30.7695   2
   2  -3  -6 1806.84 42.2102   2
   2  -3   6 6169.31 66.9523   2
   2  -3   7 77.4642 18.6645   2
   2  -3   8 2380.85 31.7918   2
   2  -3   9 2135.64 29.8594   2
   2  -3  10 6097.55 68.9325   2
   2  -3  11 781.482 34.4860   2
  -2   3 -12 1921.20 33.8064   2
  -2   3 -13 1789.69 53.8668   2
  -2   3 -14 736.159 46.0858   2
  -2   3 -15 2244.33 64.9168   2
  -2   3 -16 1137.58 54.3435   2
  -2   3 -17 79.5276 38.5635   2
  -2   2  21 181.347 58.5064   2
  -2   2  19 2476.66 87.1063   2
  -2   2  18 25.0424 50.7601   2
  -2   2  17 218.773 52.7890   2
  -2   2  16 293.060 51.2342   2
  -2   2  15 127.120 50.0922   2
  -2   2  14 1314.56 68.9432   2
   2  -2 -13 3442.36 64.0518   2
   2  -2 -12 2226.38 55.8078   2
   2  -2 -11 10570.9 95.5637   2
   2  -2 -10 3362.21 57.0556   2
   2  -2  -9 13037.7 97.6938   2
   2  -2  -8 3705.29 54.9932   2
   2  -2  -7 7433.79 72.8133   2
   2  -2  -6 49.6661 26.3634   2
   2  -2  -5 5062.87 84.4609   2
   2  -2  -4 1497.91 51.5262   2
   2  -2  -3 21093.7 158.040   2
  -2   2  -1 1347.32 42.6256   2
   2  -2   6 1227.55 39.3426   2
   2  -2   7 5149.84 62.1800   2
   2  -2   8 1675.90 27.6311   2
   2  -2   9 203.108 17.5563   2
   2  -2  10 486.128 19.6589   2
   2  -2  11 394.346 28.4614   2
  -2   2 -12 207.049 29.9350   2
  -2   2 -13 1250.74 44.9361   2
  -2   2 -14 279.063 36.5338   2
  -2   2 -15 2178.09 56.9479   2
  -2   2 -16 1472.06 49.7306   2
  -2   2 -17 1145.33 48.8807   2
   2  -1 -22 69.2614 73.9198   2
  -2   1  21-23.6810 56.0110   2
  -2   1  20 163.243 58.4395   2
  -2   1  19 339.524 56.0551   2
  -2   1  18 115.488 48.0758   2
  -2   1  17-5.10545 47.4405   2
  -2   1  16 22.6714 47.2959   2
  -2   1  15 422.286 51.1238   2
  -2   1  14 6231.91 110.891   2
  -2   1  13 132.412 36.6349   2
   2  -1 -12 8855.28 91.6219   2
   2  -1 -11 12925.8 103.503   2
   2  -1 -10 4780.95 47.9672   2
   2  -1  -9 1029.84 27.8727   2
   2  -1  -8 11611.8 89.5957   2
   2  -1  -7 10441.6 83.0082   2
   2  -1  -6 20152.7 157.578   2
   2  -1  -5 3710.67 71.3927   2
   2  -1  -4 130.638 30.8462   2
   2  -1  -3 37.9650 30.3263   2
   2  -1  -2 29600.3 174.480   2
   2  -1  -1 301.299 28.2370   2
   2  -1   0 22010.5 98.5704   2
  -2   1  -1 17075.3 118.721   2
  -2   1  -2 5216.70 66.9560   2
  -2   1  -3 4868.56 63.6638   2
   2  -1   6 512.796 32.7282   2
   2  -1   7 610.672 31.9893   2
   2  -1   8 860.975 30.7704   2
   2  -1   9 1698.22 27.2794   2
   2  -1  10 2228.05 28.6848   2
   2  -1  11 108.469 15.8827   2
  -2   1 -12 24.3966 23.6843   2
  -2   1 -13 141.114 27.9403   2
  -2   1 -14 9612.35 87.1605   2
  -2   1 -15 5704.50 73.5860   2
  -2   1 -16 1961.30 49.5897   2
  -2   1 -17 55.3415 31.4344   2
  -2   0  22-0.26859 58.7656   2
  -2   0  19 205.424 54.8492   2
  -2   0  18 300.170 53.2247   2
  -2   0  17 162.645 47.8040   2
  -2   0  16 38.1907 42.3229   2
  -2   0  15 1138.92 63.6146   2
  -2   0  14 842.430 60.7221   2
  -2   0  13 88.4579 34.7773   2
   2   0 -12 681.108 40.5366   2
   2   0 -11 3876.80 60.4794   2
   2   0 -10 144.618 21.9669   2
   2   0  -9 195.947 20.6930   2
   2   0  -8 511.019 22.7183   2
   2   0  -7 1345.72 51.4633   2
   2   0  -6 20646.6 156.878   2
   2   0  -5 123.397 33.4055   2
   2   0  -4 9830.66 105.650   2
   2   0  -3 40184.2 201.837   2
   2   0  -2 25329.5 154.543   2
   2   0  -1 526.133 22.4290   2
   2   0   0 1902.71 30.0319   2
   2   0   1 192.231 16.5133   2
   2   0   2 5762.03 44.9670   2
  -2   0  -3 5516.67 59.6135   2
  -2   0  -4 8051.03 68.9459   2
  -2   0  -5 8982.83 68.3323   2
   2   0   6 792.460 34.3791   2
   2   0   7 5458.12 64.9398   2
   2   0   8 1925.77 41.2553   2
   2   0   9 6502.16 69.1518   2
   2   0  10 1720.12 20.5720   2
   2   0  11 1374.12 21.4738   2
  -2   0 -12 734.403 26.5698   2
  -2   0 -13 34.1776 21.0290   2
  -2   0 -14 2117.77 41.7581   2
  -2   0 -15 2407.32 46.6712   2
  -2   0 -16-9.51930 25.2856   2
  -2   0 -17 340.355 28.4694   2
  -2  -1  20 1030.04 74.4506   2
  -2  -1  19 421.097 58.9623   2
  -2  -1  18 88.7364 50.6310   2
  -2  -1  17 52.7681 48.4461   2
  -2  -1  16 451.393 54.7348   2
   2   1 -15-2.00418 14.1081   2
  -2  -1  14 603.651 52.0704   2
  -2  -1  13 390.963 36.0593   2
   2   1 -12 2432.49 54.8244   2
   2   1 -11 1255.12 41.9811   2
   2   1 -10 5191.27 49.6855   2
   2   1  -9 3.01978 18.6514   2
   2   1  -8 1141.78 34.4297   2
   2   1  -7 226.830 36.3210   2
   2   1  -6 3283.04 68.2421   2
   2   1  -5 8015.63 97.0553   2
   2   1  -4 6949.38 88.0348   2
   2   1  -3 2632.79 56.3985   2
   2   1  -2 6749.39 57.8573   2
   2   1  -1 1930.99 31.9283   2
   2   1   0 317.928 18.1230   2
   2   1   1 3068.15 34.5279   2
   2   1   2 1752.42 25.2761   2
   2   1   3 1225.09 20.8251   2
  -2  -1  -4 3865.46 44.8747   2
  -2  -1  -5 5318.31 48.4162   2
  -2  -1  -6 8077.14 44.8091   2
  -2  -1  -7 25606.0 74.0870   2
  -2  -1  -8 328.908 15.5679   2
   2   1   9 71.8837 9.20311   2
   2   1  10 281.613 26.0994   2
   2   1  11 4427.39 26.7248   2
  -2  -1 -12 1185.33 23.5248   2
  -2  -1 -13 429.182 20.5845   2
  -2  -1 -14 2164.18 33.4159   2
  -2  -1 -15 956.010 27.5061   2
  -2  -1 -16 387.299 22.8548   2
  -2  -1 -17 236.642 21.9304   2
  -2  -2  18 392.371 57.8651   2
  -2  -2  17 1063.38 67.4579   2
  -2  -2  16 45.0954 50.1161   2
  -2  -2  15 2841.03 83.4025   2
   2   2 -14 762.765 22.4531   2
   2   2 -13 1517.09 29.3237   2
   2   2 -12 3865.99 49.5246   2
   2   2 -11 5063.72 51.0930   2
   2   2 -10 454.373 23.7438   2
   2   2  -9 1632.99 40.3709   2
   2   2  -8 181.863 24.1836   2
   2   2  -7 8742.37 107.956   2
   2   2  -6 2218.96 58.5893   2
   2   2  -5 747.671 40.4968   2
   2   2  -4 6251.30 84.0906   2
   2   2  -3 12389.9 111.117   2
   2   2  -2 26.3894 19.2064   2
   2   2  -1 2795.34 37.1237   2
   2   2   0 15756.0 76.4395   2
   2   2   1 6753.70 48.6852   2
   2   2   2 142.063 14.3235   2
   2   2   3 11125.1 52.7314   2
   2   2   4 361.813 13.6307   2
   2   2   5 6712.01 33.1108   2
  -2  -2  -6 2651.12 23.8064   2
   2   2   7 1457.39 41.2914   2
   2   2  11 855.674 19.5720   2
  -2  -3  22 486.734 71.8621   2
  -2  -3  19 280.684 58.6610   2
  -2  -3  18 50.3441 49.8700   2
  -2  -3  17 723.918 62.5043   2
  -2  -3  16 1372.18 70.6135   2
  -2  -3  15 495.547 56.3732   2
   2   3 -14 928.870 22.6860   2
   2   3 -13 4807.12 42.8658   2
   2   3 -12 2159.33 31.2765   2
   2   3 -11 242.125 19.0354   2
   2   3 -10 2242.60 37.1325   2
   2   3  -9 1280.62 37.6370   2
   2   3  -8 986.153 48.2557   2
   2   3  -7 2562.00 65.1862   2
   2   3  -6 14.6170 31.4917   2
   2   3  -5 238.592 35.4762   2
   2   3  -4 3891.46 70.4643   2
   2   3  -3 391.860 35.1167   2
   2   3  -2 6217.15 79.9856   2
   2   3  -1 112.881 19.0821   2
   2   3   0 16802.7 81.3750   2
   2   3   1 30172.5 101.584   2
   2   3   2 8336.37 51.1351   2
   2   3   3 2752.42 28.5370   2
   2   3   4 389.837 21.6539   2
   2   3   5 179.624 15.5967   2
   2   3   6 5850.98 24.8795   2
   2   3   9 607.903 35.0220   2
  -2  -4  21 697.203 74.6213   2
   2   4 -20 453.246 52.4180   2
  -2  -4  19 111.607 59.4824   2
  -2  -4  18 310.620 58.5163   2
  -2  -4  17 788.790 65.3267   2
  -2  -4  16 190.692 52.2074   2
  -2  -4  15 1272.02 45.9563   2
  -2  -4  14 1364.15 48.0404   2
   2   4 -13 692.546 23.9222   2
   2   4 -12 3052.89 34.8902   2
   2   4 -11 2778.68 33.0860   2
   2   4 -10 797.651 21.6779   2
   2   4  -9 1268.03 24.1662   2
   2   4  -8 3948.36 35.5901   2
   2   4  -7 412.570 40.6474   2
   2   4  -6 1811.79 56.7543   2
   2   4  -5 3883.37 74.5885   2
   2   4  -4 4008.01 73.6760   2
   2   4  -3 82.3075 30.5507   2
   2   4  -2 17.9414 19.4942   2
   2   4  -1 3082.22 41.0996   2
   2   4   0 14169.8 77.8032   2
   2   4   1 1694.04 30.7552   2
   2   4   2 2495.88 32.8359   2
   2   4   3 15.1076 14.9016   2
   2   4   4 2191.53 25.6717   2
   2   4   5 21246.1 97.4380   2
   2   4   6 24812.8 77.1704   2
   2   4   7 10.7862 12.4220   2
  -2  -5  18 248.261 59.2462   2
  -2  -5  17-0.66550 53.9347   2
  -2  -5  16 461.866 42.3409   2
  -2  -5  15 174.676 37.5826   2
  -2  -5  14 367.052 40.1313   2
  -2  -5  13 2293.38 53.8334   2
  -2  -5  12 1154.90 44.2001   2
  -2  -5  11 15.0745 30.9228   2
  -2  -5  10-12.5978 29.1217   2
   2   5  -9 158.394 23.8211   2
   2   5  -8 3533.51 43.3218   2
   2   5  -7 6521.05 65.4916   2
   2   5  -6 115.134 24.1651   2
   2   5  -5 487.559 27.1695   2
   2   5  -4 1909.15 37.7907   2
   2   5  -3 2386.35 59.1776   2
   2   5  -2 950.620 42.3779   2
   2   5  -1 1572.02 34.3236   2
   2   5   0 4957.90 50.5437   2
   2   5   1 3400.43 41.5774   2
   2   5   2 1865.58 31.3573   2
   2   5   3 3753.49 56.1920   2
   2   5   4 331.745 25.6900   2
   2   5   5 6262.24 39.8922   2
   2   5   6 51.8031 13.8053   2
   2   5   7 10671.7 45.7266   2
   2   5   8 2036.30 22.5397   2
   2   5  11 263.503 16.2770   2
   2   6 -17 193.932 61.0046   2
   2   6 -16 51.8746 58.6553   2
  -2  -6  15 844.054 47.5175   2
  -2  -6  14 1303.84 49.5330   2
  -2  -6  13 356.536 39.0947   2
  -2  -6  12 349.849 38.4328   2
  -2  -6  11 1766.27 49.8638   2
   2   6 -10 458.126 22.8542   2
   2   6  -9 1408.15 28.2864   2
   2   6  -8 7507.33 51.0904   2
   2   6  -7 414.033 18.7339   2
   2   6  -6 2424.80 28.4700   2
   2   6  -5 896.727 23.4830   2
   2   6  -4 21.1243 16.4804   2
   2   6  -3 304.757 16.2802   2
   2   6  -2 816.960 28.1793   2
   2   6  -1 10008.9 106.426   2
   2   6   0 16397.5 130.874   2
   2   6   1 953.158 39.9261   2
   2   6   2 1522.60 43.6312   2
   2   6   3 1313.28 29.4210   2
   2   6   4 1499.63 38.6655   2
   2   6   5 348.068 19.8791   2
   2   6   6 3150.45 29.7060   2
   2   6   7 431.544 17.9418   2
   2   6   8 767.373 22.3616   2
   2   6  10 382.449 8.65826   2
   2   6  11 861.637 22.7287   2
   2   7 -17-4.74808 63.9561   2
   2   7 -16 488.942 62.3954   2
   2   7 -15 931.627 70.0878   2
   2   7 -14 63.7381 55.1295   2
   2   7 -13 219.402 54.8909   2
   2   7 -12 873.973 59.8472   2
   2   7 -11 12.5553 45.8665   2
   2   7 -10 1175.85 59.0127   2
   2   7  -9 95.8937 26.5255   2
   2   7  -8 38.7967 24.4021   2
   2   7  -7 5409.71 52.6126   2
   2   7  -6 3744.42 39.8078   2
   2   7  -5 919.207 25.5818   2
   2   7  -4 3527.44 36.2993   2
   2   7  -3 3845.72 35.9982   2
   2   7  -2 632.174 21.2280   2
   2   7  -1 26541.4 84.9158   2
   2   7   0 10990.9 114.590   2
   2   7   1 245.920 34.5394   2
   2   7   2 2093.36 37.1506   2
   2   7   3 185.490 23.0535   2
   2   7   4 1865.91 27.2084   2
   2   7   5 16355.0 66.0215   2
   2   7   6 1936.63 26.7037   2
   2   7   7 1084.98 25.2025   2
   2   7   8 423.000 23.8395   2
   2   7   9 124.308 19.1218   2
   2   7  10 80.6014 16.4004   2
   2   7  11 3408.15 20.1638   2
   2   8 -17 18.9616 39.7955   2
   2   8 -16 16.3984 37.3387   2
   2   8 -15 23.3088 61.2669   2
   2   8 -14 547.801 65.8272   2
   2   8 -13 5.25519 52.6537   2
   2   8 -12 168.467 51.3257   2
   2   8 -11 91.1384 48.2883   2
   2   8 -10 822.399 53.2982   2
   2   8  -9 2091.01 64.3246   2
   2   8  -8 160.943 46.5959   2
   2   8  -7 581.987 48.9545   2
   2   8  -6 3023.10 45.0234   2
   2   8  -5 1685.56 36.4544   2
   2   8  -4 234.523 21.8076   2
   2   8  -3 495.158 22.3267   2
   2   8  -2 5985.83 43.9052   2
   2   8  -1 1277.56 25.6672   2
   2   8   0 305.000 20.0495   2
   2   8   1 116.072 16.3082   2
   2   8   2 134.256 20.2462   2
   2   8   3 809.388 23.1400   2
   2   8   4 5600.65 43.2078   2
   2   8   5 646.154 21.4468   2
   2   8   6 3763.80 61.6234   2
   2   8   7 3210.38 54.5483   2
   2   8   8 1041.14 34.9094   2
   2   8   9 30.9223 22.6445   2
   2   8  10 2413.02 41.2948   2
   2   8  11 384.832 16.8395   2
   2   8  12 1984.31 20.7344   2
   2   8  13 261.126 8.07744   2
   2   8  14 2205.15 48.1264   2
   2   9 -19 79.1679 63.8773   2
   2   9 -17 17.5591 55.8087   2
   2   9 -16 91.0728 41.9745   2
   2   9 -15 252.815 40.8688   2
   2   9 -14 46.5229 37.0741   2
   2   9 -13 88.5963 56.2607   2
   2   9 -12 65.0440 53.6165   2
   2   9 -11 240.985 52.3166   2
   2   9 -10 229.107 47.7645   2
   2   9  -9 2192.66 63.8089   2
   2   9  -8 30.4419 41.2891   2
   2   9  -7 18.6165 39.3251   2
   2   9  -6 66.8699 40.8009   2
   2   9  -5 322.284 42.0869   2
   2   9  -4 144.226 38.9982   2
   2   9  -3 4537.97 62.0928   2
   2   9  -2 5212.65 58.4036   2
   2   9  -1 10492.0 66.2052   2
   2   9   0 410.381 22.7531   2
   2   9   1 8632.33 48.0473   2
   2   9   2 2803.55 30.5890   2
   2   9   3 4388.40 35.5128   2
   2   9   4 564.785 22.5057   2
   2   9   5 2122.91 36.2764   2
   2   9   6 144.632 32.7957   2
   2   9   7 513.518 35.5703   2
   2   9   8 16.6949 27.6699   2
   2   9   9 815.074 36.3937   2
   2   9  10 449.067 19.1531   2
   2   9  11 3438.58 31.1944   2
   2   9  12 248.145 25.9893   2
   2   9  13 27.6633 21.8203   2
   2  10 -17 120.891 64.4563   2
   2  10 -16 471.240 63.6675   2
   2  10 -15 14.0145 40.3854   2
   2  10 -14 4.61005 40.4234   2
   2  10 -13 204.267 39.7062   2
   2  10 -12-7.69102 35.3635   2
   2  10 -11 49.4338 33.3413   2
   2  10 -10 156.728 32.9535   2
   2  10  -9 55.1178 44.4919   2
   2  10  -8 1199.91 53.9715   2
   2  10  -7 385.024 43.6548   2
   2  10  -6 44.8792 38.3737   2
   2  10  -5 91.5362 37.0368   2
   2  10  -4 441.996 41.7780   2
   2  10  -3 40.1684 34.2175   2
   2  10  -2 3869.30 39.5182   2
   2  10  -1 844.725 24.6340   2
   2  10   0 207.258 19.8588   2
   2  10   1 17.4672 15.2891   2
   2  10   2 61.5117 14.3954   2
   2  10   3 223.903 15.2127   2
   2  10   4 5271.04 36.7932   2
   2  10   5 168.319 16.0914   2
   2  10   6 924.466 17.6407   2
   2  10   7-3.05805 11.3885   2
   2  10   8 73.6067 9.03101   2
   2  10   9 308.961 10.9907   2
   2  10  10 2519.33 54.1285   2
   2  10  12 389.510 31.2628   2
   2  11 -14 116.355 59.3528   2
   2  11 -13 27.7083 40.3601   2
   2  11 -12 64.7464 38.8387   2
   2  11 -11 134.667 38.0977   2
   2  11 -10 176.649 37.2644   2
   2  11  -9 595.223 38.1833   2
   2  11  -8 29.6892 31.0116   2
   2  11  -7 605.693 34.6821   2
   2  11  -6 255.324 30.8841   2
   2  11  -5 109.844 28.6551   2
   2  11  -4 51.3064 26.9626   2
   2  11  -3 1859.97 27.2268   2
   2  11  -2 476.582 20.4450   2
   2  11  -1 629.055 20.2625   2
   2  11   0 72.7819 15.6288   2
   2  11   1 57.7131 15.4145   2
   2  11   2 68.2229 18.1044   2
   2  11   3 596.497 18.5291   2
   2  11   4 293.975 14.2423   2
   2  11   5 872.764 53.3379   2
   2  11   6 67.5956 38.0638   2
   2  11   7 46.2605 37.2225   2
   2  11   8 18.8038 36.4893   2
   2  12 -12 534.341 67.6707   2
   2  12 -11 347.967 63.7592   2
   2  12 -10 948.724 44.7955   2
   2  12  -9 66.7000 35.7233   2
   2  12  -8 823.980 41.0464   2
   2  12  -7 210.080 33.6439   2
   2  12  -6 12.7869 30.9224   2
   2  12  -5 59.3065 29.4566   2
   2  12  -4 35.9248 27.7032   2
   2  12  -3 171.348 27.5325   2
   2  12  -2 1655.71 36.6965   2
   2  12  -1 69.8705 26.6156   2
   2  12   0 683.435 29.3701   2
   2  12   1 401.695 24.4247   2
   2  12   2 1619.31 67.5962   2
   2  12   3 30.6322 48.9109   2
   2  13  -9 474.894 66.5382   2
   2  13  -8 64.5641 58.8090   2
   2  13  -7 367.022 62.4150   2
   2  13  -6 224.014 61.2855   2
   2  13  -5 126.729 59.0806   2
   2  13  -4 186.965 61.5379   2
   2  13  -3 3359.71 91.7748   2
   2  13  -2 444.565 63.6727   2
   2  13  -1 138.894 59.8513   2
   2  13   0 38.6519 57.0697   2
   2  13   1 480.624 62.4675   2
   2  13   2 43.9417 54.1820   2
   2  13   4 37.6472 52.3702   2
   2  14  -6 207.248 67.6704   2
   2  14  -5 64.7790 62.9958   2
   2  14  -4 520.410 68.7509   2
   2  14  -3 17.2765 62.5083   2
   2  14  -2 291.523 67.3909   2
   2  14  -1 67.1710 62.6377   2
   2  14   0 17.6899 61.8705   2
   2  14   1 101.701 62.2769   2
   2  14   2 1253.03 73.7036   2
   2  15  -2 7.94403 66.2281   2
   2  15  -1 237.275 70.9315   2
   2  15   0 2.03232 68.0556   2
   2  15   1 244.360 70.4159   2
   2  15   2-56.4919 66.6059   2
   2  15   3 22.1479 64.9174   2
  -3  10  15 272.333 83.4915   2
   3  -7 -15 83.0235 41.5541   2
   3  -6   7 3417.98 64.6853   2
   3  -5  -9-65.9649 44.3978   2
   3  -5   8 3525.82 67.7835   2
   3  -4   9 1776.29 51.1864   2
   3  -3 -12 8136.47 105.730   2
   3  -3 -10 464.851 53.9599   2
   3  -3   8 3119.32 64.5953   2
   3  -3   9 45.5958 31.8311   2
   3  -3  10 211.673 30.9837   2
  -3   3 -16 44.3411 39.8169   2
   3  -2 -10 208.763 52.0293   2
   3  -2   8-13.7131 32.4047   2
   3  -2   9 154.991 33.0461   2
  -3   2 -14 69.5073 38.6257   2
  -3   2 -15 62.1976 33.7524   2
   3  -1 -12 157.219 51.6785   2
   3  -1 -10 25523.7 182.714   2
   3  -1  -9 307.206 61.5257   2
   3  -1   8 1122.58 44.9426   2
   3  -1   9 228.731 32.9738   2
  -3   1 -14 189.549 33.3856   2
  -3   1 -15 37.7193 30.4662   2
   3   0 -20 37.7558 63.1490   2
   3   0 -12 352.429 51.3662   2
   3   0  -9 8923.28 120.176   2
   3   0   2 40.2992 25.6175   2
   3   0   8 6.59273 29.1494   2
   3   0   9 95.7098 30.1110   2
   3   0  10 499.952 33.7199   2
   3   0  11 28.5205 28.7607   2
  -3   0 -14 75.8361 26.8124   2
  -3   0 -15 560.683 27.3628   2
   3   1  -9 1416.20 68.7416   2
   3   1   3 1139.14 38.9729   2
   3   1   4 730.897 33.5793   2
   3   1   8 269.007 32.6776   2
   3   1   9 97.7556 30.6393   2
   3   1  10-3.00388 27.6904   2
   3   1  11 891.632 40.2650   2
  -3  -1 -13 38.3887 18.1537   2
  -3  -1 -15 31.9869 10.5569   2
  -3  -2  21 159.725 69.3570   2
   3   2  -9 580.688 56.8925   2
   3   2  -8 1479.59 66.7837   2
   3   2   3 6205.17 74.8944   2
   3   2   4 3593.46 56.1905   2
   3   2   5 3601.92 52.6276   2
   3   2   8 415.123 36.7668   2
   3   2   9 1075.71 43.3000   2
  -3  -2 -10 358.648 14.9222   2
   3   2  14 133.090 26.1303   2
   3   3 -10 275.341 52.2590   2
   3   3  -8 4895.13 93.7886   2
   3   3   5 1003.79 33.7864   2
   3   3   6 1459.85 33.7705   2
  -3  -3  -7 44.4774 16.1370   2
  -3  -3  -8 1838.68 24.7722   2
  -3  -3  -9 3152.35 24.6215   2
   3   3  10 682.972 40.8940   2
   3   3  14 4146.44 41.0640   2
   3   4  -7 3820.35 84.7075   2
  -3  -4  -1 558.047 39.6474   2
  -3  -4  -5 262.126 23.3884   2
   3   4   6 1912.83 25.7971   2
   3   4   7 335.339 12.2688   2
   3   4   8 51.2002 12.5660   2
   3   4   9 828.364 43.4589   2
   3   5 -18 869.563 71.7472   2
   3   5  -6 1226.12 62.9095   2
  -3  -5  -5 248.567 21.3241   2
   3   5   6 2451.33 32.2970   2
   3   5   7 207.502 18.9476   2
   3   5   8 2318.38 29.7261   2
   3   5   9 265.412 38.5391   2
   3   6 -13 1811.28 49.8149   2
   3   6   6 106.263 38.3863   2
   3   6   7 146.384 37.5579   2
   3   6   8 464.550 20.9834   2
   3   6   9 232.214 17.7202   2
   3   6  14 150.136 13.2832   2
   3   7   5 334.208 43.7889   2
   3   7   6 809.053 48.6588   2
   3   7   9 1345.32 33.3113   2
   3   7  10 865.982 21.8011   2
   3   7  13 67.7555 19.0584   2
   3   8   5 2118.74 64.1585   2
   3   8  10 325.256 25.5200   2
   3   8  13 194.379 23.5241   2
   3   9   0 5589.10 105.701   2
  -4  11   1 30.4619 70.3475   2
  -4  11   0 75.9807 65.9469   2
  -4  11  -1 57.3933 63.5227   2
  -4  11  -2 87.2418 64.7768   2
  -4  11  -3-38.1989 63.5240   2
  -4  10   7 84.2517 72.1749   2
  -4  10   6 85.3454 68.1081   2
  -4  10   5 195.160 69.3560   2
  -4  10   4 333.740 70.4553   2
  -4  10   3 92.7604 63.4754   2
  -4  10   2 71.1414 68.9619   2
  -4  10   1 73.0775 62.8872   2
  -4  10   0 11.5830 59.3705   2
  -4  10  -1 412.738 65.5606   2
  -4  10  -2 8.55930 60.5068   2
  -4  10  -3 28.9521 60.5646   2
  -4   9  10 591.966 85.8195   2
  -4   9   9 235.487 77.8575   2
  -4   9   8 102.498 73.1887   2
  -4   9   7 366.352 79.9765   2
  -4   9   6 365.362 72.8524   2
  -4   9   5 24.7324 62.4297   2
  -4   9   4 47.6083 60.9726   2
  -4   9   3 301.705 67.3161   2
  -4   9   2 52.9729 60.5094   2
  -4   9   1 109.421 60.8499   2
  -4   9   0 159.000 58.1173   2
  -4   9  -1 367.117 62.3173   2
  -4   9  -2 216.999 60.9150   2
  -4   9  -3 2.60028 55.8088   2
  -4   9  -4-32.4352 59.0919   2
  -4   8  12 180.768 76.5968   2
  -4   8  11 431.334 80.1151   2
  -4   8  10 78.2204 73.6067   2
   4  -8  -9 159.664 43.2556   2
  -4   8   8 365.952 76.3127   2
  -4   8   7 860.657 84.9786   2
  -4   8   6 68.3907 64.6504   2
  -4   8   5 810.306 78.3324   2
  -4   8   4 28.0032 59.5332   2
  -4   8   3 1.87159 54.3072   2
  -4   8   2 1029.62 78.3688   2
  -4   8   1 393.670 66.0928   2
  -4   8   0 48.1117 54.0318   2
  -4   8  -1 2.04632 51.7859   2
  -4   8  -2 36.4765 50.7967   2
  -4   8  -3 52.6719 55.0000   2
  -4   8  -4-15.2340 53.5190   2
  -4   7  14 57.6085 74.9174   2
  -4   7  13-19.5253 70.2991   2
  -4   7  12 255.670 40.8312   2
  -4   7  11 31.0377 39.3173   2
  -4   7  10 786.026 50.0754   2
  -4   7   9 787.911 85.0049   2
  -4   7   8 1076.14 89.5792   2
  -4   7   7 541.918 76.8099   2
  -4   7   6 551.247 75.8737   2
  -4   7   5 53.4169 60.1462   2
  -4   7   4 202.705 63.8313   2
  -4   7   3 345.267 58.1810   2
  -4   7   2 19.6258 54.7002   2
  -4   7   1 868.487 69.6024   2
  -4   7   0 3136.79 102.942   2
  -4   7  -1 49.8558 52.8186   2
  -4   7  -2 468.080 61.0744   2
  -4   7  -3 1976.65 86.9913   2
  -4   7  -4 1683.61 81.0580   2
  -4   7  -5 360.908 59.6308   2
  -4   6  15 292.138 44.3595   2
  -4   6  14 189.988 40.0450   2
  -4   6  13 64.0232 39.0318   2
  -4   6  12 145.517 39.5173   2
  -4   6  11 624.639 47.1765   2
  -4   6  10 25.8187 41.2478   2
  -4   6   9 60.4504 68.1597   2
  -4   6   8 51.1257 64.1420   2
  -4   6   7 279.657 68.6354   2
  -4   6   6 12.7217 60.3482   2
  -4   6   5 983.768 78.6020   2
  -4   6   4 120.242 58.2265   2
  -4   6   3 284.259 56.7327   2
  -4   6   2 31.1004 50.9564   2
  -4   6   1 1292.08 72.1226   2
  -4   6   0 581.064 60.9606   2
  -4   6  -1 243.111 55.8128   2
  -4   6  -2 398.154 58.1471   2
  -4   6  -3 61.1938 49.4017   2
  -4   6  -4 346.521 55.5929   2
  -4   6  -5-7.46521 45.8120   2
  -4   6  -6 39.5849 49.2309   2
   4  -6   8 399.614 47.2940   2
   4  -6   9-42.3941 43.0288   2
   4  -5 -17 55.3996 59.1668   2
  -4   5  16-2.49643 44.8394   2
  -4   5  15 131.670 41.2521   2
  -4   5  14 92.2030 40.1058   2
  -4   5  13 359.926 42.8702   2
  -4   5  12 686.311 47.5849   2
  -4   5  11 14.4518 42.0827   2
  -4   5  10 111.063 44.1211   2
  -4   5   9 706.264 77.6057   2
  -4   5   8 381.929 72.9413   2
  -4   5   7 30.4605 58.3891   2
  -4   5   6 590.362 68.6544   2
  -4   5   5 147.231 58.0044   2
  -4   5   4 1024.22 75.0557   2
  -4   5   3 546.260 59.6136   2
  -4   5   2 38.2680 48.4017   2
  -4   5   1 7.66290 47.3537   2
  -4   5   0 278.787 50.1212   2
  -4   5  -1 411.530 56.7232   2
  -4   5  -2 2622.26 91.3650   2
  -4   5  -3-21.3264 48.4349   2
  -4   5  -4 1302.88 66.8167   2
  -4   5  -5 1749.56 71.9985   2
  -4   5  -6 2118.30 81.4531   2
  -4   5  -7 156.581 53.7565   2
   4  -5   9 175.956 50.6226   2
   4  -5  10-15.8908 45.2753   2
   4  -4 -18 159.970 65.6662   2
  -4   4  17 117.097 47.6283   2
  -4   4  16 990.591 54.9484   2
  -4   4  15 476.162 46.4149   2
  -4   4  14 17.0620 40.3377   2
  -4   4  13 817.036 49.1382   2
  -4   4  12 145.841 41.8802   2
  -4   4  11 636.679 48.9684   2
  -4   4  10 845.145 79.0347   2
  -4   4   9 3283.38 114.178   2
  -4   4   8 218.597 62.0548   2
  -4   4   7 106.809 57.7337   2
  -4   4   6 78.7283 54.8485   2
  -4   4   5-18.5306 53.4486   2
  -4   4   4 149.855 54.0804   2
  -4   4   3 222.757 48.9278   2
  -4   4   2 479.527 59.3930   2
  -4   4   1 2282.77 82.4381   2
  -4   4   0 270.686 51.4672   2
  -4   4  -1 2982.47 91.1693   2
  -4   4  -2 2531.68 85.9971   2
  -4   4  -3 425.109 53.8373   2
  -4   4  -4 31.6515 44.3138   2
  -4   4  -5 785.941 56.9563   2
  -4   4  -6 42.0050 44.4025   2
  -4   4  -7 1630.26 72.6251   2
  -4   4  -8 92.9366 47.5297   2
   4  -4   9 279.492 35.5578   2
   4  -3 -18 402.709 68.4988   2
  -4   3  17 36.4361 47.2054   2
  -4   3  16 606.713 50.9484   2
  -4   3  15 38.4850 40.8961   2
  -4   3  14 146.307 41.9304   2
  -4   3  13 42.0868 41.0597   2
  -4   3  12 736.874 50.2677   2
  -4   3  11 50.5855 43.4896   2
  -4   3  10 604.339 73.6214   2
  -4   3   9 35.7533 58.4009   2
  -4   3   8 171.609 56.8852   2
  -4   3   7 967.067 71.2368   2
  -4   3   6 604.496 63.3657   2
  -4   3   5 92.8673 52.9372   2
  -4   3   4 22.1225 50.1322   2
  -4   3   3 512.413 57.0807   2
  -4   3   2 2479.58 88.6448   2
  -4   3   1 1643.77 72.3394   2
  -4   3   0 782.867 62.3323   2
  -4   3  -1 183.494 50.2554   2
  -4   3  -2 194.267 49.2350   2
  -4   3  -3 1882.11 69.7165   2
  -4   3  -4 2546.75 76.4098   2
  -4   3  -5 286.053 48.0173   2
  -4   3  -6 3647.27 93.0855   2
  -4   3  -7 55.8238 41.9090   2
  -4   3  -8 366.667 43.3108   2
  -4   3  -9 10.9804 29.4765   2
  -4   3 -10 576.848 49.6584   2
  -4   3 -11 30.1960 38.0857   2
  -4   3 -12 740.410 53.7874   2
  -4   2  18 29.9844 47.7938   2
  -4   2  17 34.1379 46.0519   2
  -4   2  16 30.5004 42.8433   2
  -4   2  15 24.7180 41.0028   2
  -4   2  14 633.395 47.8032   2
  -4   2  13 3345.53 70.8440   2
  -4   2  12 31.2552 42.9169   2
  -4   2  11 33.5248 44.5659   2
  -4   2  10 69.2550 60.1178   2
  -4   2   9 2222.89 90.0043   2
  -4   2   8 26.8095 50.6189   2
  -4   2   7 1154.45 72.3348   2
  -4   2   6 539.821 61.1625   2
  -4   2   5 837.672 64.3114   2
  -4   2   4 233.982 51.6127   2
  -4   2   3 1330.32 69.2589   2
  -4   2   2 1008.00 60.9381   2
  -4   2   1 397.667 51.5588   2
  -4   2   0 510.535 55.7371   2
  -4   2  -1 1882.21 75.7469   2
  -4   2  -2 40.5534 44.3412   2
  -4   2  -3 2331.93 73.8266   2
  -4   2  -4 1045.60 58.8168   2
  -4   2  -5 3222.59 82.1812   2
  -4   2  -6 25.0259 35.2543   2
  -4   2  -7 651.825 46.8234   2
  -4   2  -8 119.303 37.3492   2
  -4   2  -9 86.7687 35.2716   2
  -4   2 -10-9.02258 33.4148   2
  -4   2 -11 184.154 37.4888   2
  -4   2 -12 198.991 37.2378   2
  -4   2 -13 1731.28 44.3846   2
  -4   2 -14 11.4380 34.6685   2
  -4   2 -15 48.4592 34.7938   2
  -4   2 -16 9.66856 32.7495   2
  -4   1  18 63.2042 48.8287   2
  -4   1  17 149.046 46.3747   2
  -4   1  16 71.2660 41.6114   2
  -4   1  15 10.8687 40.2816   2
  -4   1  14 692.861 49.0394   2
  -4   1  13 1.55495 40.5316   2
  -4   1  12 3154.71 69.8459   2
  -4   1  11 751.865 50.2393   2
  -4   1  10 834.590 72.2272   2
  -4   1   9 230.774 58.1541   2
  -4   1   8 2237.44 86.9680   2
  -4   1   7 1082.54 68.6621   2
  -4   1   6 1572.04 74.9501   2
  -4   1   5 797.624 61.2947   2
  -4   1   4 148.221 47.8846   2
  -4   1   3 284.639 50.0955   2
   4  -1  -2 4969.55 73.3938   2
   4  -1  -1 305.691 34.4683   2
  -4   1   0 4475.75 100.855   2
  -4   1  -1 932.338 59.6650   2
  -4   1  -2 226.940 47.8863   2
  -4   1  -3 156.766 42.4990   2
  -4   1  -4 6854.96 110.466   2
  -4   1  -5 772.108 48.4250   2
  -4   1  -6 1976.54 60.8253   2
  -4   1  -7 122.527 33.0532   2
   4  -1  14-9.82827 47.2806   2
  -4   0  18 134.182 71.8459   2
  -4   0  17 172.212 48.1671   2
  -4   0  16 62.8628 41.2845   2
  -4   0  15 46.5639 40.5348   2
  -4   0  14 57.2694 40.2098   2
  -4   0  13 1582.19 56.1722   2
  -4   0  12 173.740 43.0367   2
  -4   0  11 25.8033 40.4681   2
  -4   0  10 978.368 51.7112   2
  -4   0   9 84.8893 55.2569   2
  -4   0   8 462.952 63.3550   2
  -4   0   7 4273.29 108.163   2
  -4   0   6 2365.66 85.7593   2
  -4   0   5 5324.95 112.542   2
  -4   0   4 21.5886 45.8100   2
   4   0  -3 4856.84 73.5878   2
   4   0  -2 2304.98 54.4421   2
   4   0  -1 1797.09 50.2156   2
   4   0   0 480.929 34.3072   2
   4   0   1 5.67953 27.6440   2
  -4   0  -2 943.137 55.1911   2
  -4   0  -3 120.529 41.0834   2
  -4   0  -4 204.427 42.3988   2
  -4   0 -11 2385.44 57.3910   2
  -4   0 -12 50.8562 27.6220   2
  -4   0 -13 31.8381 26.3627   2
  -4   0 -14 298.302 30.1303   2
  -4   0 -15 29.3889 24.6841   2
  -4  -1  18-9.81412 67.7125   2
  -4  -1  17 55.5058 44.2638   2
  -4  -1  16 32.3470 41.7047   2
  -4  -1  15 67.0371 42.1029   2
  -4  -1  14 1329.85 54.6097   2
  -4  -1  13 30.1588 40.6088   2
  -4  -1  12 136.044 40.5425   2
  -4  -1  11 164.013 40.4131   2
  -4  -1  10-17.7383 39.6153   2
  -4  -1   9 738.520 65.7614   2
  -4  -1   8 184.810 54.0815   2
  -4  -1   7 453.049 58.8714   2
  -4  -1   6 4395.91 106.102   2
  -4  -1   5 3456.84 95.0423   2
  -4  -1   4 160.084 48.3800   2
   4   1  -3 412.566 35.4055   2
   4   1  -2 2752.65 57.3205   2
   4   1  -1 464.596 34.9095   2
   4   1   0 8921.54 86.3429   2
   4   1   1 2.02841 25.4792   2
   4   1   2 1240.03 37.8619   2
   4   1   3 449.715 28.9549   2
  -4  -1  -8 51.1891 27.1130   2
  -4  -1  -9 181.133 31.3139   2
  -4  -1 -10 1049.94 41.3282   2
  -4  -1 -11 516.214 33.1789   2
  -4  -1 -12 1573.83 41.8520   2
  -4  -1 -13 14.8971 21.7050   2
  -4  -1 -14 723.949 20.7538   2
  -4  -1 -15 172.181 19.8005   2
  -4  -2  17 142.761 47.3139   2
  -4  -2  16 64.6107 43.2558   2
  -4  -2  15 277.574 43.2575   2
  -4  -2  14 111.342 41.6962   2
  -4  -2  13 530.066 45.7680   2
  -4  -2  12 9.90792 39.1787   2
  -4  -2  11 79.8860 39.9112   2
  -4  -2  10 5.91637 38.0969   2
  -4  -2   9 264.456 55.7689   2
  -4  -2   8 153.582 52.3886   2
  -4  -2   7 2321.59 85.2389   2
  -4  -2   6 1893.73 79.1965   2
  -4  -2   5 53.5763 47.7464   2
  -4  -2   4 113.334 46.0944   2
   4   2  -3 540.183 37.3223   2
   4   2  -2 581.630 39.0747   2
   4   2  -1 2797.25 55.9506   2
   4   2   0 131.239 28.4925   2
   4   2   1 3232.49 53.2942   2
   4   2   2-1.70982 23.5443   2
   4   2   3 6594.74 94.4853   2
   4   2   4 337.635 36.1452   2
   4   2   5 7203.29 91.3889   2
  -4  -2  -6 403.436 34.4710   2
  -4  -2  -7 64.7865 26.6548   2
  -4  -2  -8 786.289 36.2794   2
  -4  -2  -9 999.527 37.7225   2
  -4  -2 -10 25.7500 23.4938   2
  -4  -2 -11 1134.37 33.1507   2
  -4  -2 -12 139.390 21.2486   2
  -4  -2 -13 280.889 17.6362   2
  -4  -3  17 4.82372 66.2227   2
  -4  -3  16 457.490 50.5366   2
  -4  -3  15 96.7453 42.2921   2
  -4  -3  14 3278.31 69.2506   2
  -4  -3  13 209.837 41.9598   2
  -4  -3  12 673.036 45.1302   2
  -4  -3  11 302.133 41.4501   2
  -4  -3  10 679.458 45.6211   2
  -4  -3   9 92.5147 40.4679   2
  -4  -3   8 1438.70 73.6240   2
  -4  -3   7 35.5278 48.4919   2
  -4  -3   6 3584.43 94.9911   2
  -4  -3   5 722.513 58.1092   2
  -4  -3   4 577.864 53.1798   2
  -4  -3   3 84.7735 30.0986   2
   4   3  -2 4573.98 69.2032   2
   4   3  -1 505.190 35.1122   2
   4   3   0 2165.29 48.5484   2
  -4  -3  -1 197.194 28.3851   2
   4   3   2 207.727 26.5939   2
   4   3   3 600.259 42.9102   2
   4   3   4 10818.7 111.906   2
   4   3   5 69.2524 29.4157   2
   4   3   6 453.055 24.0687   2
  -4  -3  -7 1498.54 45.0390   2
  -4  -3  -8 777.644 35.6409   2
  -4  -3  -9 450.101 29.1837   2
  -4  -3 -10 5648.44 56.4902   2
  -4  -3 -11 334.041 19.3733   2
  -4  -4  16 5.19127 45.9988   2
  -4  -4  15 1933.40 62.9232   2
  -4  -4  14 93.9787 42.2575   2
  -4  -4  13 330.611 44.5244   2
  -4  -4  12 71.6676 39.8246   2
  -4  -4  11 137.169 39.9482   2
  -4  -4  10 58.5022 39.0766   2
  -4  -4   9 1158.71 51.3397   2
  -4  -4   8 44.6996 39.9269   2
  -4  -4   7 1910.14 78.3034   2
  -4  -4   6 97.7841 48.7434   2
  -4  -4   5 2906.82 87.3522   2
  -4  -4   4 342.033 49.2594   2
  -4  -4   3 2571.42 79.6000   2
   4   4  -2 238.355 32.3260   2
   4   4  -1 2035.95 49.5563   2
   4   4   0 256.882 30.2535   2
  -4  -4  -1 275.476 28.2286   2
   4   4   2 25.8925 23.9984   2
   4   4   3 6936.30 99.5710   2
   4   4   4 730.070 45.4117   2
   4   4   5 529.834 36.9522   2
   4   4   6 213.578 21.1146   2
   4   4   7 1037.38 26.3526   2
  -4  -4  -8 2975.51 48.6743   2
  -4  -4  -9 1565.33 33.5699   2
  -4  -4 -10 6.13218 16.7147   2
  -4  -5  16 371.620 74.3789   2
  -4  -5  15 205.834 47.3603   2
  -4  -5  14 832.290 50.8578   2
  -4  -5  13 33.5556 41.3035   2
  -4  -5  12 1525.25 56.5779   2
  -4  -5  11 222.333 42.4216   2
  -4  -5  10 907.745 48.7566   2
  -4  -5   9 90.6209 41.0019   2
  -4  -5   8 4637.39 76.4091   2
  -4  -5   7 129.770 50.6517   2
  -4  -5   6 361.328 52.7116   2
  -4  -5   5 142.206 46.4858   2
  -4  -5   4 1316.55 64.1173   2
  -4  -5   3 49.9074 41.9482   2
   4   5  -2 154.248 31.8396   2
   4   5  -1 101.237 28.9947   2
   4   5   0 868.166 36.7911   2
   4   5   1 264.449 28.7152   2
   4   5   2 1365.43 39.6245   2
   4   5   3 565.835 44.0823   2
   4   5   4 1024.59 44.3862   2
   4   5   5-11.0237 29.7423   2
   4   5   6 1880.98 35.0293   2
   4   5   7 171.695 18.0103   2
   4   5   8 52.5301 14.9847   2
  -4  -5  -9 1078.44 29.9200   2
  -4  -6  15 2715.87 71.9749   2
  -4  -6  14 49.8989 43.4769   2
  -4  -6  13 178.451 43.2772   2
  -4  -6  12 238.529 43.7286   2
  -4  -6  11 1201.43 53.8854   2
  -4  -6  10 160.692 42.9452   2
  -4  -6   9 3165.66 67.2391   2
  -4  -6   8 10.6010 40.6510   2
  -4  -6   7 2259.16 60.3074   2
  -4  -6   6 38.0447 48.8218   2
  -4  -6   5 331.708 53.2696   2
  -4  -6   4-32.6348 47.9330   2
  -4  -6   3 6580.09 117.055   2
  -4  -6   2 23.5671 45.3521   2
   4   6  -1 3027.80 58.7442   2
   4   6   0 291.190 32.6397   2
   4   6   1 3601.05 58.9500   2
   4   6   2 86.3250 28.9927   2
   4   6   3 7462.02 74.6027   2
   4   6   4 163.522 35.5124   2
   4   6   5 362.428 35.7351   2
   4   6   6 31.1379 28.1672   2
   4   6   7 220.589 18.4243   2
   4   6   8 202.731 25.8624   2
   4   6   9 818.177 30.5178   2
  -4  -7  14 141.174 45.2544   2
  -4  -7  13 286.102 45.4310   2
  -4  -7  12 180.935 41.3817   2
  -4  -7  11 250.370 42.5603   2
  -4  -7  10 549.350 47.6752   2
  -4  -7   9 542.681 46.6594   2
  -4  -7   8 3095.10 65.7852   2
  -4  -7   7 86.3614 40.8609   2
  -4  -7   6 1111.76 49.8705   2
  -4  -7   5 167.989 51.5889   2
  -4  -7   4 4427.66 102.056   2
  -4  -7   3 73.7450 48.4608   2
  -4  -7   2 1104.02 62.8996   2
  -4  -7   1 217.386 48.2319   2
   4   7   0 192.520 33.9533   2
   4   7   1 256.367 33.5369   2
   4   7   2 6102.96 72.2464   2
   4   7   3 68.2207 27.6413   2
   4   7   4 1036.22 34.9839   2
   4   7   5 161.692 35.2817   2
   4   7   6 20.3402 30.5368   2
   4   7   7 391.274 35.5910   2
   4   7   8 1202.64 40.9880   2
   4   7   9 35.1074 22.2064   2
   4   7  10 122.822 20.1883   2
   4   8 -14 86.4373 61.6594   2
  -4  -8  13 809.495 52.0816   2
  -4  -8  12 124.137 44.1079   2
  -4  -8  11 213.568 41.5359   2
  -4  -8  10 387.240 44.3847   2
  -4  -8   9 1593.55 54.6122   2
  -4  -8   8 1234.93 50.2316   2
  -4  -8   7 50.2929 37.1123   2
  -4  -8   6 492.090 42.1309   2
  -4  -8   5 243.216 38.8401   2
  -4  -8   4 103.230 36.7740   2
  -4  -8   3 704.277 57.2536   2
  -4  -8   2 166.149 49.1232   2
  -4  -8   1 1028.35 60.8413   2
  -4  -8   0 952.896 58.9472   2
   4   8   1 1577.68 48.2303   2
   4   8   2 42.5850 32.9338   2
   4   8   3 622.202 35.5512   2
   4   8   4 415.493 44.6612   2
   4   8   5 1918.62 61.2311   2
   4   8   6 230.727 37.6327   2
   4   8   7 600.333 41.2247   2
   4   8   8 34.7926 30.6448   2
   4   8   9 290.228 30.6085   2
   4   9 -13 110.724 61.3644   2
  -4  -9  12 753.435 52.2631   2
  -4  -9  11 71.1391 43.2605   2
  -4  -9  10 1058.06 50.1731   2
  -4  -9   9 225.185 40.9506   2
  -4  -9   8 342.346 42.7839   2
  -4  -9   7 193.800 40.4692   2
  -4  -9   6 29.2923 36.8709   2
  -4  -9   5 246.099 40.1791   2
  -4  -9   4 1152.72 47.8099   2
  -4  -9   3 43.4236 35.0820   2
  -4  -9   2 2429.01 80.9898   2
  -4  -9   1 177.733 49.0768   2
   4   9   3 135.034 48.1574   2
   4   9   4 151.930 44.2798   2
   4   9   5 706.482 49.7466   2
   4   9   6 220.707 39.4724   2
   4   9   7 468.059 41.4038   2
   4  10 -12 19.7370 58.7349   2
   4  10 -11 249.631 59.2711   2
   4  10 -10 5.80730 55.2015   2
   4  10  -9 853.180 61.8390   2
   4  10  -8 74.1088 51.9968   2
   4  10  -7 553.863 57.4553   2
   4  10  -6 29.6035 50.7726   2
   4  10  -5 1232.70 65.1484   2
   4  10  -4 82.7432 50.6727   2
   4  10  -3 68.8520 49.2162   2
   4  10  -2 23.2649 48.3537   2
   4  10  -1-17.6610 50.6839   2
   4  10   4 488.012 53.2420   2
   4  10   5 515.975 51.7334   2
   4  11 -11-9.57143 57.2597   2
   4  11 -10 222.816 58.9700   2
   4  11  -9 263.805 59.1635   2
   4  11  -8 6.32692 54.5666   2
   4  11  -7 24.5348 48.3228   2
   4  11  -6 96.3283 48.1723   2
   4  11  -5 54.0951 50.0858   2
   4  11  -4 346.686 54.2798   2
   4  11  -3 29.3772 44.1498   2
   4  11  -2 91.9927 43.2381   2
   4  11  -1 302.221 47.0825   2
   4  11   0 823.502 55.1389   2
   4  11   1 217.954 51.1053   2
   4  11  11 90.7136 38.3462   2
   4  12 -10 86.9617 52.8371   2
   4  12  -9 70.6327 53.1399   2
   4  12  -8 116.630 55.2157   2
   4  12  -7 57.2745 50.9917   2
   4  12  -6-39.2310 49.0441   2
   4  12  -5 130.512 50.2478   2
   4  12  -4 113.511 47.5600   2
   4  12  -3 96.8718 46.5711   2
   4  12  -2 144.054 44.6852   2
   4  12  -1 68.2378 39.9933   2
   4  12   0 121.366 41.0762   2
   4  12   1 63.2680 42.7946   2
   4  12   2-41.3788 42.3379   2
   4  12   3-2.81466 43.0466   2
   4  12   9 96.4024 42.9059   2
   4  12  10 63.3199 42.8691   2
   4  13  -9 114.261 50.7724   2
   4  13  -8 51.1461 50.3971   2
   4  13  -7 43.8520 47.6887   2
   4  13  -6 333.654 53.5379   2
   4  13  -5 5.47542 46.2624   2
   4  13  -4 86.6020 47.3055   2
   4  13  -3-12.8895 44.1714   2
   4  13   6 119.534 49.3237   2
   4  13   7 49.3582 47.2518   2
   4  13   8 7.69645 47.9147   2
   4  13   9 52.8477 46.2641   2
   4  14   1-11.5067 56.6540   2
   4  14   2 103.051 55.4990   2
   4  14   3 112.165 56.1555   2
   4  14   4 153.002 55.8174   2
   4  14   5 94.9884 56.5049   2
   4  14   6 120.432 56.5818   2
   4  14   7 133.155 54.8973   2
   4  14   8-23.2953 51.1518   2
   4  15   4 121.282 63.2346   2
   4  15   5 71.6043 62.8217   2
   4  15   6 319.287 64.4950   2
   4  15   7 37.1724 56.6454   2
  -5   9   0 185.726 67.7436   2
  -5   9  -1-2.02892 63.5337   2
  -5   9  -2 3.98776 64.8877   2
  -5   9  -3 281.513 73.7272   2
  -5   9  -4 220.838 72.9126   2
  -5   9  -5 21.0554 63.0032   2
  -5   9  -6-10.2447 61.0311   2
  -5   9  -7 23.9058 62.6255   2
  -5   9  -8 8.75028 64.5464   2
  -5   8   5 40.3736 73.4174   2
  -5   8   4 1505.45 103.889   2
  -5   8   3 251.526 79.5146   2
  -5   8   2 74.8020 63.3621   2
  -5   8   1 27.1884 62.2829   2
  -5   8   0 564.541 74.0262   2
  -5   8  -1 121.513 63.9004   2
  -5   8  -2 265.303 70.5437   2
  -5   8  -3-2.12970 63.2634   2
  -5   8  -4 54.5952 66.8340   2
  -5   8  -5 607.028 74.9699   2
  -5   8  -6 1001.18 80.9388   2
  -5   8  -7 12.6933 61.3629   2
  -5   8  -8 94.5476 66.3352   2
  -5   8  -9-8.07305 64.7135   2
  -5   8 -10-17.4927 63.6211   2
  -5   8 -11-45.3566 57.9973   2
  -5   8 -12-157.383 55.5711   2
  -5   8 -13-5.40392 56.5210   2
  -5   8 -14-15.8667 57.9168   2
   5  -7 -10-40.3700 62.5429   2
  -5   7   7 152.742 81.8153   2
  -5   7   6 492.876 86.9955   2
  -5   7   5 470.173 81.9093   2
  -5   7   4 209.800 73.9039   2
  -5   7   3 180.637 70.1205   2
  -5   7   2 766.488 82.9931   2
  -5   7   1 229.494 68.4506   2
  -5   7   0 11.5040 60.9439   2
  -5   7  -1 95.7450 63.4590   2
  -5   7  -2 24.3666 59.4678   2
  -5   7  -3 566.247 72.9992   2
  -5   7  -4 277.966 63.7796   2
  -5   7  -5 448.138 68.0238   2
  -5   7  -6 3.66425 56.8571   2
  -5   7  -7 115.494 65.5417   2
  -5   7  -8 3.75443 62.8166   2
  -5   7  -9 163.368 63.5572   2
  -5   7 -10 42.0562 56.0502   2
  -5   7 -11-25.7940 53.7084   2
  -5   7 -12-4.24546 56.7004   2
  -5   7 -13-14.7407 51.4939   2
  -5   7 -14-66.7985 54.3799   2
  -5   7 -15 36.3258 55.7294   2
   5  -6 -13 45.6923 55.4946   2
   5  -6 -12-64.2895 57.3896   2
   5  -6 -11-42.9019 59.9347   2
  -5   6   9 146.814 78.7724   2
  -5   6   8-19.6281 66.5689   2
  -5   6   7 170.788 76.0680   2
  -5   6   6 85.4542 69.9076   2
  -5   6   5 60.5259 70.1775   2
  -5   6   4 194.463 72.3501   2
  -5   6   3 733.202 77.9256   2
  -5   6   2 144.146 65.5361   2
  -5   6   1 390.083 70.3073   2
  -5   6   0 94.1750 60.2675   2
  -5   6  -1 43.6468 60.9298   2
  -5   6  -2 695.393 74.3023   2
  -5   6  -3 655.969 70.3543   2
  -5   6  -4 296.531 61.4764   2
  -5   6  -5 35.5009 52.2978   2
  -5   6  -6 10.1327 56.6529   2
  -5   6  -7-6.00080 58.8339   2
  -5   6  -8 70.8268 60.6417   2
  -5   6  -9 96.9845 59.4098   2
  -5   6 -10 19.9342 51.9408   2
  -5   6 -11 121.313 53.3429   2
  -5   6 -12 34.0422 50.1373   2
  -5   6 -13 54.6681 52.1934   2
  -5   6 -14 8.85897 51.0537   2
  -5   6 -15 2.72635 54.9495   2
   5  -5 -14 114.149 57.5202   2
   5  -5 -13 37.3980 57.8265   2
   5  -5 -12-52.8500 58.7108   2
  -5   5  11 97.2879 48.7303   2
  -5   5  10 92.0507 73.0719   2
  -5   5   9-38.6419 66.5097   2
  -5   5   8 95.4675 71.7232   2
  -5   5   7 19.7959 69.2988   2
  -5   5   6 328.961 76.8258   2
  -5   5   5 2463.24 110.958   2
  -5   5   4 304.408 70.0502   2
  -5   5   3-0.93263 60.8583   2
  -5   5   2 539.714 71.9078   2
  -5   5   1 271.226 66.1645   2
  -5   5   0 350.009 70.3640   2
  -5   5  -1 148.415 62.5827   2
  -5   5  -2 461.100 69.4443   2
  -5   5  -3 109.853 61.0795   2
  -5   5  -4 724.705 69.0263   2
  -5   5  -5 315.954 56.2023   2
  -5   5  -6 84.2397 53.9457   2
  -5   5  -7 122.610 58.3403   2
  -5   5  -8 24.1868 52.4073   2
  -5   5  -9 12.4585 50.3579   2
  -5   5 -10 374.572 59.1912   2
  -5   5 -11 213.250 53.3124   2
  -5   5 -12 33.2161 47.8797   2
  -5   5 -13 8.63123 47.5089   2
  -5   5 -14 23.1570 45.7521   2
  -5   5 -15-9.13629 48.0237   2
   5  -4 -15 311.019 66.7877   2
   5  -4 -14 257.068 63.1985   2
   5  -4 -13 1.28682 58.6479   2
  -5   4  12 240.809 50.5651   2
  -5   4  11 410.729 51.7405   2
  -5   4  10 11.8543 66.7720   2
  -5   4   9 221.197 72.7314   2
  -5   4   8 183.764 71.9055   2
  -5   4   7 68.4878 66.3115   2
  -5   4   6 485.767 74.0318   2
  -5   4   5 246.098 67.3517   2
  -5   4   4 13.7142 64.3143   2
  -5   4   3 128.581 62.1287   2
  -5   4   2-2.58407 60.6471   2
  -5   4   1 346.483 64.7022   2
  -5   4   0 522.458 71.6470   2
  -5   4  -1 304.915 70.0965   2
  -5   4  -2 3650.67 119.394   2
  -5   4  -3 2557.37 100.407   2
  -5   4  -4 2311.99 89.2070   2
  -5   4  -5-26.1082 50.4765   2
  -5   4  -6 1.38668 51.4863   2
  -5   4  -7 17.4479 46.1143   2
  -5   4  -8 334.508 56.0872   2
  -5   4  -9 36.9482 47.1396   2
  -5   4 -10-19.8469 46.0052   2
  -5   4 -11 140.026 46.4739   2
  -5   4 -12 96.8353 46.9046   2
  -5   4 -13 89.0576 47.5958   2
  -5   4 -14-22.6489 44.6706   2
  -5   4 -15 72.2049 46.8009   2
   5  -3 -15 82.6283 63.7399   2
   5  -3 -14 170.645 61.7433   2
  -5   3  13 171.612 49.8103   2
  -5   3  12 3.95285 46.9961   2
  -5   3  11 392.673 52.8244   2
  -5   3  10 936.913 86.0299   2
  -5   3   9 75.9233 65.0488   2
  -5   3   8 396.924 73.0939   2
  -5   3   7 126.478 64.9939   2
  -5   3   6 233.068 66.0786   2
  -5   3   5 212.226 64.7999   2
  -5   3   4 663.759 71.9902   2
  -5   3   3 327.590 64.1895   2
  -5   3   2-1.59730 53.7180   2
  -5   3   1 14.1563 57.4611   2
  -5   3   0 15.0946 58.7844   2
  -5   3  -1 264.868 63.4187   2
  -5   3  -2 1303.34 81.4647   2
  -5   3  -3 1972.60 88.6846   2
  -5   3  -4 33.1772 53.8259   2
  -5   3  -5 445.214 61.2591   2
  -5   3  -6 312.194 54.8068   2
  -5   3  -7 538.035 56.3275   2
  -5   3  -8 133.372 48.5792   2
  -5   3  -9 116.668 45.7095   2
  -5   3 -10 477.643 51.7725   2
  -5   3 -11 501.873 52.4687   2
  -5   3 -12 0.59907 40.3066   2
  -5   3 -13 6.15932 41.7593   2
  -5   3 -14 34.2893 40.9246   2
  -5   3 -15 125.581 43.6521   2
   5  -2 -14 45.0455 62.1389   2
  -5   2  13 40.2106 48.5633   2
  -5   2  12 734.549 56.0406   2
  -5   2  11 79.1502 48.4689   2
  -5   2  10 324.752 70.7944   2
  -5   2   9 1066.92 84.3540   2
  -5   2   8 49.1226 60.8642   2
  -5   2   7 376.968 65.9418   2
  -5   2   6 3345.92 111.337   2
  -5   2   5 2408.69 96.7318   2
  -5   2   4 24.4156 53.2970   2
  -5   2   3 42.5430 53.2905   2
  -5   2   2 8.22310 52.7320   2
  -5   2   1 35.0507 60.2114   2
  -5   2   0-23.7001 56.6091   2
  -5   2  -1 2.31356 54.7538   2
  -5   2  -2 158.549 62.9216   2
  -5   2  -3 15.4003 58.7436   2
  -5   2  -4 750.613 63.2451   2
  -5   2  -5 155.543 51.4283   2
  -5   2  -6 20.3779 45.9037   2
  -5   2  -7 143.508 50.5136   2
  -5   2  -8 432.391 51.4821   2
  -5   2  -9 864.841 57.2175   2
  -5   2 -10 167.187 42.2104   2
  -5   2 -11 0.62975 40.0828   2
  -5   2 -12 110.077 42.2449   2
  -5   2 -13-6.87175 38.3546   2
  -5   2 -14 115.918 41.1933   2
  -5   2 -15 93.8243 40.6483   2
   5  -1 -14 100.308 64.8028   2
  -5   1  13 498.591 53.2883   2
  -5   1  12 413.086 51.9666   2
  -5   1  11 103.288 47.9539   2
  -5   1  10 704.543 80.2949   2
  -5   1   9 505.420 73.0035   2
  -5   1   8 735.605 76.2802   2
  -5   1   7 1077.63 80.0726   2
  -5   1   6 1994.15 89.8863   2
  -5   1   5 435.511 61.8947   2
  -5   1   4 860.679 69.9317   2
  -5   1   3 85.4431 56.6939   2
  -5   1   2 88.4286 57.0278   2
  -5   1   1 429.427 65.5894   2
  -5   1   0-29.9628 53.6013   2
  -5   1  -1 4850.81 120.084   2
  -5   1  -2 3474.08 108.558   2
  -5   1  -3 1801.28 87.3296   2
  -5   1  -4-24.2556 52.7694   2
  -5   1  -5-4.82677 48.2525   2
  -5   1  -6 174.093 47.6465   2
  -5   1  -7 232.449 45.7427   2
  -5   1  -8 328.546 45.7398   2
  -5   1  -9 37.5409 39.9663   2
  -5   1 -10 136.636 41.6940   2
  -5   1 -11 259.840 43.2601   2
  -5   1 -12 428.127 45.9113   2
  -5   1 -13 324.237 43.8634   2
  -5   1 -14 99.4169 38.4685   2
  -5   0  14 202.151 76.1017   2
  -5   0  13 110.728 70.1210   2
  -5   0  12 33.8224 45.6692   2
  -5   0  11 774.077 55.5579   2
  -5   0  10-1.05888 64.3736   2
  -5   0   9 302.120 67.8284   2
  -5   0   8 16.7379 59.6054   2
  -5   0   7 47.6982 60.5134   2
  -5   0   6 305.277 64.5087   2
  -5   0   5 1693.62 86.2359   2
  -5   0   4 683.928 69.0110   2
  -5   0   3 2099.11 90.8518   2
  -5   0   2 702.079 70.5239   2
  -5   0   1 516.523 65.5675   2
  -5   0   0 66.8046 57.7063   2
  -5   0  -1 6542.72 133.300   2
  -5   0  -2 8078.47 144.735   2
  -5   0  -3 2164.82 85.5047   2
  -5   0  -4 1247.08 68.9397   2
  -5   0  -5 554.412 56.6629   2
  -5   0  -6 5.56415 42.8256   2
  -5   0  -7 202.280 43.5070   2
  -5   0  -8 10.6357 38.8717   2
  -5   0  -9 1250.36 58.2559   2
  -5   0 -10 487.845 44.4584   2
  -5   0 -11 2.55348 34.9928   2
  -5   0 -12 54.6731 34.8177   2
  -5  -1  14 346.324 78.1340   2
  -5  -1  13 510.232 76.6238   2
  -5  -1  12 343.373 72.3837   2
  -5  -1  11 273.086 70.7347   2
  -5  -1  10 1071.57 84.7127   2
  -5  -1   9 13.8664 61.6275   2
  -5  -1   8 325.325 67.6249   2
  -5  -1   7 3000.87 106.901   2
  -5  -1   6 504.856 68.4543   2
  -5  -1   5 213.484 61.1689   2
  -5  -1   4 219.122 63.9182   2
  -5  -1   3 91.5110 60.4557   2
  -5  -1   2 5053.05 125.547   2
  -5  -1   1 933.424 72.9163   2
  -5  -1   0 968.303 72.0769   2
  -5  -1  -1 50.7076 57.0574   2
  -5  -1  -2 1146.32 72.6294   2
  -5  -1  -3 333.080 58.5823   2
  -5  -1  -4 582.763 61.0594   2
  -5  -1  -5 99.4396 46.6800   2
  -5  -1  -6-9.49404 42.1739   2
  -5  -1  -7 12.4090 39.7810   2
  -5  -1  -8 1170.02 55.1648   2
  -5  -1  -9 645.090 45.8479   2
  -5  -1 -10 14.7438 30.7001   2
  -5  -2  13 84.2132 67.9976   2
  -5  -2  12 163.803 68.6764   2
  -5  -2  11 429.614 71.4012   2
  -5  -2  10-18.4543 58.9700   2
  -5  -2   9 1092.50 78.1038   2
  -5  -2   8 537.165 69.8626   2
  -5  -2   7 1815.26 90.2521   2
  -5  -2   6 4.74309 55.1515   2
  -5  -2   5 38.5670 58.0774   2
  -5  -2   4 673.285 69.9261   2
  -5  -2   3 885.259 73.7485   2
  -5  -2   2 410.537 62.9826   2
  -5  -2   1 2771.47 94.5087   2
  -5  -2   0 7398.52 133.961   2
  -5  -2  -1 4913.18 111.185   2
  -5  -2  -2 88.9471 51.6663   2
   5   2   3 4136.05 67.3982   2
   5   2   4 2121.96 53.3504   2
  -5  -2  -5 168.661 47.0573   2
  -5  -2  -6 2207.56 71.1952   2
  -5  -2  -7 3875.51 83.8691   2
  -5  -2  -8 364.181 41.4976   2
  -5  -2 -12 402.656 36.2752   2
  -5  -2 -13 610.638 34.1895   2
  -5  -3  13 88.8057 65.1189   2
  -5  -3  12 391.589 71.6736   2
  -5  -3  11-1.87166 64.9578   2
  -5  -3  10 69.9452 60.4546   2
  -5  -3   9 28.4860 57.4291   2
  -5  -3   8 33.9682 58.2564   2
  -5  -3   7-33.4193 57.1943   2
  -5  -3   6 216.387 59.4732   2
  -5  -3   5-18.2730 54.5350   2
  -5  -3   4 576.118 66.8374   2
  -5  -3   3-1.50622 56.2677   2
  -5  -3   2-22.6821 56.1294   2
  -5  -3   1-23.9100 52.9046   2
  -5  -3   0 1555.30 76.4436   2
  -5  -3  -1 2228.75 82.0524   2
   5   3   2 1703.54 51.4941   2
   5   3   3 2470.46 57.6698   2
   5   3   4 6709.78 79.5600   2
   5   3   5 502.389 34.0199   2
  -5  -3  -6 1163.83 58.9089   2
  -5  -3  -7 451.533 46.0772   2
  -5  -3 -11 268.578 31.6069   2
  -5  -3 -12 294.909 27.3675   2
  -5  -4  13 707.829 78.8963   2
  -5  -4  12-28.9248 62.2710   2
  -5  -4  11 608.275 72.9933   2
  -5  -4  10 71.3932 58.3377   2
  -5  -4   9 17.3835 55.5539   2
  -5  -4   8 516.767 68.7750   2
  -5  -4   7 856.418 73.2236   2
  -5  -4   6-27.0996 54.3593   2
  -5  -4   5 138.961 56.1175   2
  -5  -4   4 18.0201 52.0201   2
  -5  -4   3 1684.09 80.9126   2
  -5  -4   2 49.3850 53.5153   2
  -5  -4   1 1166.11 69.9511   2
  -5  -4   0 15.7676 50.4017   2
  -5  -4  -1 261.637 54.2517   2
   5   4   2 771.527 43.3829   2
   5   4   3 1747.10 51.0094   2
  -5  -4  -4 96.5779 31.5149   2
   5   4   5 279.495 31.3122   2
  -5  -4  -6 93.8535 25.5462   2
   5   4   7 1361.49 37.1320   2
  -5  -4 -10 323.344 30.8010   2
  -5  -4 -11 26.5462 25.1964   2
  -5  -5  12 257.925 73.2926   2
  -5  -5  11-7.91889 64.5649   2
  -5  -5  10 838.373 76.6807   2
  -5  -5   9 337.340 65.7040   2
  -5  -5   8 1120.99 77.7986   2
  -5  -5   7 47.2048 54.0537   2
  -5  -5   6 439.421 61.0838   2
  -5  -5   5 94.9359 51.4044   2
  -5  -5   4 1052.07 70.9397   2
  -5  -5   3 253.872 57.0464   2
  -5  -5   2 52.2379 52.4588   2
  -5  -5   1 495.809 60.9615   2
  -5  -5   0 2344.30 84.4411   2
  -5  -5  -1 14.9807 49.5803   2
  -5  -5  -2 887.985 66.0145   2
  -5  -5  -3 209.277 36.9196   2
  -5  -5  -4 127.726 31.2414   2
  -5  -5  -5 210.535 29.5271   2
   5   5   6 1085.09 36.3409   2
   5   5   7 190.721 33.9517   2
   5   5   8 112.949 30.0536   2
  -5  -5  -9 86.3369 26.9529   2
  -5  -5 -10 1016.44 36.6273   2
  -5  -5 -11 14.1639 24.4247   2
  -5  -6  12 90.2946 72.5504   2
  -5  -6  11 1159.69 88.0338   2
  -5  -6  10 163.512 66.6265   2
  -5  -6   9 43.6483 60.0054   2
  -5  -6   8 153.471 61.9196   2
  -5  -6   7-7.31639 57.3001   2
  -5  -6   6 34.4449 57.3398   2
  -5  -6   5 2252.75 91.6155   2
  -5  -6   4 7.16360 55.4473   2
  -5  -6   3 472.918 62.2742   2
  -5  -6   2 205.197 55.2056   2
  -5  -6   1 3904.54 101.579   2
  -5  -6   0 744.122 62.2338   2
  -5  -6  -1-40.5574 50.1955   2
  -5  -6  -2 32.1454 49.0567   2
   5   6   3 1598.98 48.6840   2
  -5  -6  -4 240.857 32.9792   2
   5   6   5 2566.39 51.4528   2
  -5  -6  -6 0.63213 25.2383   2
   5   6   7 502.924 26.9386   2
  -5  -6  -9 107.579 29.6082   2
  -5  -7  11 8.79171 64.1632   2
  -5  -7  10 166.713 62.7156   2
  -5  -7   9 129.236 62.8447   2
  -5  -7   8 137.154 63.2376   2
  -5  -7   7 189.038 63.1072   2
  -5  -7   6 665.285 70.0805   2
  -5  -7   5 24.2715 57.1164   2
  -5  -7   4 3127.65 102.714   2
  -5  -7   3 563.459 65.4823   2
  -5  -7   2 834.133 66.8288   2
  -5  -7   1 11.9864 52.9292   2
  -5  -7   0 563.841 62.5134   2
  -5  -7  -1 46.7097 56.0751   2
  -5  -7  -2 3287.42 91.7694   2
  -5  -7  -3 163.817 50.7619   2
   5   7   4 1673.23 47.8098   2
  -5  -7  -5 183.937 30.2246   2
   5   7   6 927.466 33.7517   2
  -5  -7  -7 136.714 37.6851   2
  -5  -8  10 24.2522 61.2363   2
  -5  -8   9 12.1545 60.2421   2
  -5  -8   8-17.2811 58.6594   2
  -5  -8   7 273.163 65.7432   2
  -5  -8   6 33.0206 59.9623   2
  -5  -8   5 721.352 71.1448   2
  -5  -8   4-30.8420 54.8142   2
  -5  -8   3 34.9232 53.3641   2
  -5  -8   2 5.11249 52.3880   2
  -5  -8   1 41.9463 52.6337   2
  -5  -8   0 58.7924 53.7111   2
  -5  -8  -1 2089.61 78.7865   2
  -5  -8  -2 65.2457 49.8020   2
  -5  -8  -3 426.904 53.8895   2
  -5  -8  -4 111.817 45.0002   2
  -5  -8  -5 1923.85 68.3638   2
  -5  -8  -6 22.3018 37.5191   2
  -5  -9   9 29.5535 61.9135   2
  -5  -9   8 46.4393 59.4021   2
  -5  -9   7-8.89576 57.6776   2
  -5  -9   6 1065.69 76.8160   2
  -5  -9   5 110.859 58.2099   2
  -5  -9   4 297.271 59.3318   2
  -5  -9   3 13.8722 54.4543   2
  -5  -9   2 468.997 61.7993   2
  -5  -9   1 40.4141 52.1831   2
  -5  -9   0 36.6438 52.1148   2
  -5  -9  -1 79.4577 48.4690   2
  -5  -9  -2 2747.29 90.2080   2
  -5  -9  -3 55.2439 48.8918   2
  -5 -10   8 20.6533 64.2982   2
  -5 -10   7 663.737 77.2263   2
  -5 -10   6 96.9154 62.7976   2
  -5 -10   5 1593.76 88.7119   2
  -5 -10   4 191.293 64.3054   2
  -5 -10   3 1159.76 81.2283   2
  -5 -10   2 25.6563 60.1719   2
   5  13  -5 120.503 51.5116   2
  -6   3 -13 208.019 59.2652   2
  -6   0 -12 103.313 45.5042   2
  -6  -2 -11 478.353 52.6987   2
  -7   4  -7 36.9678 69.1807   2
  -7   4  -8-20.9040 70.7341   2
  -7   4  -9-6.96656 63.2332   2
  -7   3  -2 65.1676 68.5150   2
  -7   3  -3 151.415 76.2833   2
  -7   3  -4 45.4989 64.5285   2
  -7   3  -5 8.63702 66.2104   2
  -7   3  -6 49.0867 64.7353   2
  -7   3  -7-17.9255 62.9482   2
  -7   3  -8-10.2356 58.1554   2
  -7   3  -9 316.528 68.3029   2
  -7   3 -10 56.2191 59.2244   2
  -7   2   0 13.4316 66.6668   2
  -7   2  -1 5.93206 63.3012   2
  -7   2  -2 48.8426 62.3213   2
  -7   2  -3 27.7912 69.3058   2
  -7   2  -4 138.775 67.1609   2
  -7   2  -5 7.91057 62.6625   2
  -7   2  -6 123.339 66.3086   2
  -7   2  -7 38.2026 61.0691   2
  -7   2  -8 242.911 64.2068   2
  -7   2  -9 36.9708 59.5348   2
  -7   2 -10 18.5996 59.3122   2
  -7   1   1 854.563 89.3014   2
  -7   1   0 246.639 79.4564   2
  -7   1  -1 94.9255 72.8940   2
  -7   1  -2 1.71914 67.6444   2
  -7   1  -3 64.8660 64.9229   2
  -7   1  -4 28.5663 66.0293   2
  -7   1  -5 236.856 69.2492   2
  -7   1  -6 65.4601 62.0305   2
  -7   1  -7-60.1159 60.8294   2
  -7   1  -8 6.63552 61.5487   2
  -7   1  -9-20.8256 61.4879   2
  -7   0  -1 27.1497 68.1153   2
  -7   0  -2 193.812 73.7620   2
  -7   0  -3 56.5449 70.1209   2
  -7   0  -4 39.7629 66.5717   2
  -7   0  -5-1.77829 65.7897   2
  -7   0  -6 53.2351 61.6820   2
  -7   0  -7 92.9721 62.8087   2
  -7   0  -8 166.491 59.6189   2
  -7   0  -9 3.25119 54.6238   2
  -7  -1   3-0.60208 78.9058   2
  -7  -1   2 55.9551 82.1491   2
  -7  -1   1 145.081 81.0514   2
  -7  -1   0 24.3106 76.5253   2
  -7  -1  -1 395.510 78.1330   2
  -7  -1  -2-54.8131 72.4463   2
  -7  -1  -3-27.1235 73.3981   2
  -7  -1  -4 2.12321 69.8097   2
  -7  -1  -5 347.498 72.1030   2
  -7  -1  -6 17.9038 61.4249   2
  -7  -1  -7 573.936 69.1234   2
  -7  -1  -8 41.5732 57.1845   2
  -7  -2   3 325.516 85.1755   2
  -7  -2   1 71.8472 76.2307   2
  -7  -2   0 453.909 83.4481   2
  -7  -2  -1 50.2299 71.1695   2
  -7  -2  -2-16.3246 71.2483   2
  -7  -2  -3 2.57182 70.1715   2
  -7  -2  -4 303.836 72.2674   2
  -7  -2  -5 171.689 70.7197   2
  -7  -2  -6 78.1705 65.3250   2
  -7  -2  -7 10.9693 62.8169   2
  -7  -2  -8-50.4174 62.0104   2
  -7  -3   3 37.4934 78.5116   2
  -7  -3   2 507.428 86.4137   2
  -7  -3   1 80.0545 77.3472   2
  -7  -3   0 16.1356 71.5947   2
  -7  -3  -1 535.843 81.3516   2
  -7  -3  -2 163.053 71.2927   2
  -7  -3  -3 121.966 69.0970   2
  -7  -3  -4 9.70336 64.3440   2
  -7  -3  -5 23.4363 64.7184   2
  -7  -3  -6-7.14523 62.5389   2
  -7  -3  -7 413.164 68.5439   2
  -7  -4   3-16.2251 73.3333   2
  -7  -4   2 81.8132 74.5188   2
  -7  -4   1 60.6452 72.8696   2
  -7  -4   0 308.703 74.8719   2
  -7  -4  -1 52.8099 68.7448   2
  -7  -4  -2 53.5357 66.6885   2
  -7  -4  -3 145.064 66.4540   2
  -7  -4  -4 13.0275 60.5861   2
  -7  -4  -5 47.5678 62.1455   2
  -7  -4  -6 501.777 68.2975   2
  -7  -4  -7 46.2244 56.6447   2
  -7  -5   3 184.011 74.4753   2
  -7  -5   2 36.6406 69.0608   2
  -7  -5   1 24.6528 67.1889   2
  -7  -5   0 75.3246 71.1420   2
  -7  -5  -1 369.831 74.4158   2
  -7  -5  -2 47.7017 64.7642   2
  -7  -5  -3 54.0944 66.5556   2
  -7  -5  -4 27.1198 64.4234   2
  -7  -5  -5 231.539 63.6196   2
  -7  -5  -6 177.127 61.3465   2
  -7  -6   2 175.495 71.5045   2
  -7  -6   1 39.4559 60.9541   2
  -7  -6   0 316.618 68.2710   2
  -7  -6  -1 25.3855 62.6142   2
  -7  -6  -2 489.952 72.7576   2
  -7  -6  -3 74.9802 60.5981   2
  -7  -6  -4 71.7213 61.5106   2
  -7  -6  -5 44.4345 53.2939   2
  -7  -7   1 110.561 68.3106   2
  -7  -7   0 319.221 75.7306   2
  -7  -7  -1 707.752 82.5596   2
  -7  -7  -2 93.4119 66.1170   2
  -7  -7  -3 0.89899 62.1457   2
  -7  -7  -4 10.4056 61.6747   2
  -7  -7  -5 5.60207 57.2023   2
  -7  -8   1 120.074 72.1806   2
  -7  -8   0 339.123 76.7336   2
  -7  -8  -1 49.9311 69.4122   2
  -7  -8  -2 45.7644 62.2014   2
  -7  -8  -3 28.6863 63.0364   2
  -7  -9   0 136.426 71.3992   2
  -7  -9  -1 327.783 69.7075   2
  -7  -9  -2-23.0645 60.9603   2
   0   0   0 0.00000 0.00000   0
TITL bmk2337c_twin1_hklf4 in P-1
REM P-1 (#2 in standard setting)
CELL 0.71073   5.676828  12.074696  18.191215  87.0711  82.1105  81.1102
ZERR    4.00   0.000324   0.000603   0.000853   0.0040   0.0043   0.0044
LATT  1
SFAC C H N O S
UNIT 40.00 48.00 16.00 8.00 4.00
SIZE 0.09 0.17 0.54
TREF
HKLF 5
BASF 0.43358
END
;
_shelx_hkl_checksum     69865
_shelx_res_file
;
TITL bmk2337c in P-1
    shelx.res
    created by SHELXL-2018/1 at 11:19:06 on 29-Jan-2024
CELL  0.71073   5.6768  12.0747  18.1912   87.071   82.110   81.110
ZERR     4.00   0.0003   0.0006   0.0009    0.004    0.004    0.004
LATT   1
SFAC  C    H    N    O    S
UNIT  56 52 4 4 4
MERG   2
MPLA C1 C2 C3 C4 C5 C6 S1
MPLA C7 C8 N1 O1
MPLA C9 C10 C11 C12 C13 C14
MPLA C15 C16 C17 C18 C19 C21 S2
MPLA C22 C23 N2 O2
MPLA C24 C25 C26 C27 C28 C29
eqiv $1  x+1, y, z
eqiv $2  x-1, y, z
htab n1 o1_$1
htab n2 o2_$2
FMAP   2
PLAN   10
SIZE     0.090   0.170   0.540
ACTA
BOND   $H
CONF
LIST   4
L.S.   4
WGHT    0.073700    0.551000
BASF   0.45074
FVAR       4.99157
C1    1    1.164123   -0.113049    0.110134    11.00000    0.04215    0.04849 =
         0.03491   -0.00664   -0.00479   -0.00880
C2    1    1.381500   -0.180593    0.088986    11.00000    0.04430    0.06522 =
         0.04926   -0.00498    0.00395   -0.01330
AFIX  43
H2    2    1.506625   -0.150022    0.060835    11.00000   -1.20000
AFIX   0
C3    1    1.412228   -0.291606    0.109340    11.00000    0.04659    0.06071 =
         0.06606   -0.00472    0.00166    0.00590
AFIX  43
H3    2    1.558973   -0.335965    0.095112    11.00000   -1.20000
AFIX   0
C4    1    1.229420   -0.339041    0.150620    11.00000    0.05695    0.05073 =
         0.06671   -0.00014   -0.00526   -0.00225
AFIX  43
H4    2    1.251613   -0.414900    0.164104    11.00000   -1.20000
AFIX   0
C5    1    1.014686   -0.272967    0.171508    11.00000    0.04920    0.05427 =
         0.06220   -0.00196    0.00473   -0.01142
AFIX  43
H5    2    0.890629   -0.304415    0.199571    11.00000   -1.20000
AFIX   0
C6    1    0.979187   -0.160776    0.151696    11.00000    0.03978    0.05349 =
         0.05645   -0.00613    0.00586   -0.00383
AFIX  43
H6    2    0.831850   -0.116989    0.166072    11.00000   -1.20000
AFIX   0
C7    1    0.838738    0.085907    0.109853    11.00000    0.05883    0.05379 =
         0.05071    0.00359   -0.00992   -0.00155
AFIX  23
H7A   2    0.807561    0.158969    0.085390    11.00000   -1.20000
H7B   2    0.741087    0.037878    0.090528    11.00000   -1.20000
AFIX   0
C8    1    0.750516    0.099350    0.192497    11.00000    0.05069    0.04083 =
         0.05004    0.00068   -0.00542   -0.00089
C9    1    0.878426    0.128283    0.313383    11.00000    0.04441    0.03804 =
         0.04808   -0.00176   -0.00254   -0.00997
C10   1    1.065478    0.092831    0.354183    11.00000    0.04241    0.05928 =
         0.05730   -0.00271   -0.00273   -0.00671
AFIX  43
H10   2    1.212546    0.058503    0.330670    11.00000   -1.20000
AFIX   0
C11   1    1.034971    0.108169    0.429850    11.00000    0.06277    0.08001 =
         0.05591   -0.00024   -0.01634   -0.01754
AFIX  43
H11   2    1.161619    0.084293    0.457099    11.00000   -1.20000
AFIX   0
C12   1    0.818040    0.158592    0.464895    11.00000    0.06942    0.09032 =
         0.05128   -0.01011    0.00116   -0.03078
AFIX  43
H12   2    0.796532    0.167685    0.515957    11.00000   -1.20000
AFIX   0
C13   1    0.634338    0.195261    0.424453    11.00000    0.05563    0.07665 =
         0.06500   -0.02459    0.00912   -0.01716
AFIX  43
H13   2    0.488293    0.230248    0.448232    11.00000   -1.20000
AFIX   0
C14   1    0.661836    0.181235    0.348682    11.00000    0.04711    0.05433 =
         0.06425   -0.01250   -0.00427   -0.00194
AFIX  43
H14   2    0.535726    0.207188    0.321611    11.00000   -1.20000
AFIX   0
C15   1    0.695377    0.625142    0.387394    11.00000    0.04217    0.05992 =
         0.04170   -0.01337    0.00689   -0.01089
C16   1    0.837892    0.699919    0.405613    11.00000    0.05802    0.06994 =
         0.05448   -0.01162   -0.00630   -0.02016
AFIX  43
H16   2    0.958419    0.676480    0.435258    11.00000   -1.20000
AFIX   0
C17   1    0.800002    0.809303    0.379540    11.00000    0.07258    0.06511 =
         0.06981   -0.01157   -0.00168   -0.02768
AFIX  43
H17   2    0.897550    0.859209    0.391344    11.00000   -1.20000
AFIX   0
C18   1    0.622306    0.846243    0.336703    11.00000    0.06046    0.05595 =
         0.07408   -0.00681    0.00979   -0.00520
AFIX  43
H18   2    0.598021    0.920754    0.320109    11.00000   -1.20000
AFIX   0
C19   1    0.479266    0.772311    0.318248    11.00000    0.04725    0.07637 =
         0.07342   -0.00346   -0.00703    0.00041
AFIX  43
H19   2    0.357922    0.796749    0.289068    11.00000   -1.20000
AFIX   0
C21   1    0.516605    0.661552    0.343246    11.00000    0.04547    0.06669 =
         0.06435   -0.01675   -0.00311   -0.01620
AFIX  43
H21   2    0.421285    0.611422    0.330344    11.00000   -1.20000
AFIX   0
C22   1    1.032556    0.430922    0.389163    11.00000    0.05706    0.06254 =
         0.04698    0.00187    0.00008   -0.00456
AFIX  23
H22A  2    1.133364    0.478430    0.407477    11.00000   -1.20000
H22B  2    1.070250    0.356802    0.411605    11.00000   -1.20000
AFIX   0
C23   1    1.105152    0.422038    0.306508    11.00000    0.04832    0.04096 =
         0.04753    0.00254    0.00110   -0.00460
C24   1    0.962788    0.390593    0.188391    11.00000    0.04107    0.03293 =
         0.04684   -0.00173    0.00131   -0.00941
C25   1    0.770669    0.425337    0.149922    11.00000    0.03809    0.05716 =
         0.06024    0.00004    0.00001   -0.00377
AFIX  43
H25   2    0.626080    0.460022    0.174787    11.00000   -1.20000
AFIX   0
C26   1    0.791280    0.409077    0.075047    11.00000    0.05393    0.07288 =
         0.06137    0.00207   -0.01397   -0.01302
AFIX  43
H26   2    0.661178    0.434012    0.049420    11.00000   -1.20000
AFIX   0
C27   1    1.003212    0.356074    0.037371    11.00000    0.06289    0.07396 =
         0.04711   -0.01101    0.00121   -0.02316
AFIX  43
H27   2    1.017265    0.344880   -0.013342    11.00000   -1.20000
AFIX   0
C28   1    1.192258    0.320364    0.076396    11.00000    0.04453    0.06650 =
         0.06530   -0.02158    0.00598   -0.00623
AFIX  43
H28   2    1.335639    0.284254    0.051660    11.00000   -1.20000
AFIX   0
C29   1    1.174729    0.336770    0.151607    11.00000    0.04190    0.04961 =
         0.05935   -0.01265   -0.00577    0.00117
AFIX  43
H29   2    1.304784    0.311726    0.177232    11.00000   -1.20000
AFIX   0
N1    3    0.916851    0.111302    0.236065    11.00000    0.04208    0.05215 =
         0.04910   -0.00451   -0.00017   -0.00558
H1    2    1.062410    0.103189    0.214586    11.00000   -1.20000
N2    3    0.932008    0.408489    0.265900    11.00000    0.03948    0.05535 =
         0.04747   -0.00372    0.00582   -0.00880
H2A   2    0.789860    0.419481    0.286261    11.00000   -1.20000
O1    4    0.538019    0.100296    0.214741    11.00000    0.04607    0.08783 =
         0.06262   -0.01050   -0.00686   -0.00657
O2    4    1.314232    0.423842    0.281347    11.00000    0.05082    0.08187 =
         0.05263   -0.00837    0.00205   -0.01551
S1    5    1.148012    0.030149    0.082805    11.00000    0.05693    0.05475 =
         0.04882    0.00041    0.00077   -0.01239
S2    5    0.724634    0.484043    0.422679    11.00000    0.05793    0.06553 =
         0.04868   -0.00268    0.01185   -0.01617
HKLF 5
REM  bmk2337c in P-1
REM R1 =  0.0578 for    5708 Fo > 4sig(Fo)  and  0.0778 for all    7742 data
REM    314 parameters refined using      0 restraints
END
WGHT      0.0734      0.5580
REM Highest difference peak  0.233,  deepest hole -0.226,  1-sigma level  0.049
Q1    1   0.6668  0.4561  0.3773  11.00000  0.05    0.23
Q2    1   0.6424  0.5600  0.4183  11.00000  0.05    0.23
Q3    1   1.1214  0.0178  0.0322  11.00000  0.05    0.22
Q4    1   0.9077  0.0914  0.4551  11.00000  0.05    0.22
Q5    1   0.9351  0.5838  0.4311  11.00000  0.05    0.22
Q6    1   1.3699 -0.2877  0.1548  11.00000  0.05    0.21
Q7    1   1.1513 -0.0580  0.1025  11.00000  0.05    0.20
Q8    1   0.9081  0.1290  0.2778  11.00000  0.05    0.20
Q9    1   0.9243  0.4235  0.0484  11.00000  0.05    0.20
Q10   1   1.0276  0.3265  0.1857  11.00000  0.05    0.19
;
_shelx_res_checksum     38705
