# Supplementary material for: Synthesis and crystal structure of N-phenyl-2-(phenyl­sulfan­yl)acetamide
Source: Acta Crystallogr E Crystallogr Commun. 2024 Mar 26;80(Pt 4):392–5. doi: 10.1107/S2056989024002573 (PMC10993607; doi:10.1107/S2056989024002573)
Supplement: Supplementary file 2 [file e-80-00392-Isup2.hkl]

data_I                                                                          
_shelx_title ' bmk2337c in P-1'                                                 
_shelx_refln_list_code          4                                               
_shelx_F_calc_maximum      203.44                                               
_exptl_crystal_F_000       512.00                                               
_reflns_d_resolution_high  0.7168                                               
                                                                                
loop_                                                                           
 _space_group_symop_operation_xyz                                               
 'x, y, z'                                                                      
 '-x, -y, -z'                                                                   
                                                                                
_cell_length_a     5.6768                                                       
_cell_length_b    12.0747                                                       
_cell_length_c    18.1912                                                       
_cell_angle_alpha  87.071                                                       
_cell_angle_beta   82.110                                                       
_cell_angle_gamma  81.110                                                       
                                                                                
_shelx_F_squared_multiplier     1.000                                           
                                                                                
loop_                                                                           
 _refln_index_h                                                                 
 _refln_index_k                                                                 
 _refln_index_l                                                                 
 _refln_F_squared_calc                                                          
 _refln_F_squared_meas                                                          
 _refln_F_squared_sigma                                                         
 _refln_observed_status                                                         
   0   0  -3          1.30          1.64         0.53 o                         
   0   0  -4      12158.64      12883.64        36.25 o                         
   0   0   5        111.42        117.45         0.81 o                         
   0   0   6       1811.19       1803.05         3.64 o                         
   0   0  -7          4.33         20.52         0.63 o                         
   0   0   8       1595.82       1647.72         3.94 o                         
   0   0  -9          6.34         22.86         0.95 o                         
   0   0  10        180.58        195.11         1.90 o                         
   0   0 -11         32.37         89.12         1.25 o                         
   0   0 -12        751.98        881.37         4.18 o                         
   0   0  13          3.01         67.47        10.25 o                         
   0   0 -14         82.12        119.32         1.32 o                         
   0   0  15         23.63         52.30         1.16 o                         
   0   0  16        107.19        118.44         1.57 o                         
   0   0  17         42.96         51.08         1.14 o                         
   0   0 -18         73.21         83.20         1.95 o                         
   0   0  19          4.41         14.89         2.36 o                         
   0   0  20         21.01         34.17         2.90 o                         
   0   0  21         13.31         19.50         2.85 o                         
   0   0  22          4.50         14.26         2.93 o                         
   0   0  23          1.15         10.96         3.16 o                         
   0  -1  23          0.16         -0.03         2.86 o                         
   0  -1  22          1.22          4.13         2.77 o                         
   0  -1  21         40.74         35.70         3.18 o                         
   0  -1  20          1.01          4.78         2.28 o                         
   0  -1  19         57.83         55.89         3.11 o                         
   0  -1  18          0.95          0.48         0.96 o                         
   0  -1  17         36.68         27.03         1.17 o                         
   0  -1  16          6.93          7.74         1.11 o                         
   0  -1  15         11.01         10.40         0.94 o                         
   0  -1  14         32.38         34.05         1.10 o                         
   0  -1  13          3.05          2.26         0.66 o                         
   0  -1  12         23.79         22.73         0.79 o                         
   0   1 -11         69.46         63.51         1.32 o                         
   0   1 -10         22.31         23.08         0.98 o                         
   0   1  -9       1528.40       1627.44         5.03 o                         
   0   1  -8          4.11         12.65         0.87 o                         
   0   1  -7       2603.87       2566.60         5.64 o                         
   0   1  -6         25.59         29.85         0.77 o                         
   0   1  -5        775.98        785.92         1.73 o                         
   0   1  -4        112.33        105.75         0.65 o                         
   0  -1   3       1197.08       1308.30         3.70 o                         
   0  -1  -3         12.70         16.89         0.30 o                         
   0   1   4          5.65          7.82         0.26 o                         
   0  -1  -5      10141.96      10143.28        21.53 o                         
   0   1   6         12.67         14.45         0.38 o                         
   0   1   7       6985.48       7037.28        26.32 o                         
   0  -1  -8         79.51         90.39         0.96 o                         
   0  -1  -9       2888.81       3210.70         6.61 o                         
   0  -1 -10         28.50         30.28         0.94 o                         
   0  -1 -11        390.99        418.86         2.41 o                         
   0  -1 -12         12.11         13.25         0.93 o                         
   0  -1 -13        639.53        630.45         3.68 o                         
   0  -1 -14          4.38          6.08         0.62 o                         
   0   1  15         83.62         73.35         1.11 o                         
   0   1  16          1.05          1.26         0.68 o                         
   0   1  17         93.37         93.71         1.91 o                         
   0   1  18          5.75          8.83         1.25 o                         
   0   1  19          1.23          5.34         1.43 o                         
   0   1  20          5.92          7.64         2.46 o                         
   0   1  21          0.70          1.36         1.94 o                         
   0   1  22          7.08         10.36         2.85 o                         
   0  -2  23          2.56          0.80         2.92 o                         
   0  -2  22          1.71          2.14         2.71 o                         
   0  -2  21          5.66          7.98         2.62 o                         
   0  -2  20         21.77         27.60         2.77 o                         
   0  -2  19          1.86          5.35         2.23 o                         
   0  -2  18          9.49         15.43         1.75 o                         
   0  -2  17          2.54          8.22         1.51 o                         
   0  -2  16          8.50         10.57         1.50 o                         
   0  -2  15          1.60          0.36         2.14 o                         
   0  -2  14        279.49        266.97         2.86 o                         
   0  -2  13          7.87          8.54         0.91 o                         
   0   2 -12         92.85         86.90         1.39 o                         
   0  -2  11         30.70         28.65         0.85 o                         
   0  -2  10       1147.32       1166.42         3.65 o                         
   0  -2   9          1.90         10.17         0.91 o                         
   0   2  -8       3409.35       3551.04         9.05 o                         
   0   2  -7          5.78          5.91         0.56 o                         
   0  -2   6        927.27        890.22         2.58 o                         
   0  -2   5          4.00          5.60         0.43 o                         
   0   2  -4        725.26        746.80         2.42 o                         
   0  -2   3          0.18          2.14         0.42 o                         
   0   2  -2       1184.36       1173.58        10.47 o                         
   0  -2   1         38.47         40.60         0.52 o                         
   0   2   0        126.54        150.25         1.11 o                         
   0  -2  -1          0.03          0.50         0.43 o                         
   0   2   2       1656.60       1890.14        13.38 o                         
   0   2   3         12.11         17.42         0.33 o                         
   0  -2  -4       3632.47       3838.15        15.61 o                         
   0  -2  -5          5.63         11.00         0.33 o                         
   0   2   6       4895.13       4837.21        17.91 o                         
   0  -2  -7         50.95         55.20         0.62 o                         
   0   2   8       1333.87       1401.40         2.64 o                         
   0   2   9          0.22          0.58         0.54 o                         
   0  -2 -10         56.34         72.44         1.23 o                         
   0  -2 -11         24.77         22.18         0.93 o                         
   0  -2 -12         61.13         52.54         1.22 o                         
   0  -2 -13         23.86         27.88         1.11 o                         
   0   2  14        166.01        150.68         1.99 o                         
   0   2  15         10.12         11.31         1.08 o                         
   0   2  16         23.67         17.60         1.45 o                         
   0  -2 -17         11.62         11.25         1.22 o                         
   0   2  18        162.17        146.36         2.33 o                         
   0  -2 -19          0.73          2.82         1.34 o                         
   0   2  20         39.85         34.09         1.86 o                         
   0   2  21          3.09          7.69         2.70 o                         
   0   2  22          1.28          2.71         2.20 o                         
   0  -3  23          7.65          3.42         2.36 o                         
   0  -3  22          0.08          6.37         2.82 o                         
   0  -3  21         50.51         62.36         3.71 o                         
   0  -3  20          1.64          9.77         2.55 o                         
   0  -3  19        134.49        127.46         2.56 o                         
   0  -3  18          1.93          2.50         1.37 o                         
   0  -3  17          2.96          3.57         1.10 o                         
   0  -3  16          8.11          7.88         1.38 o                         
   0  -3  15        129.42        129.22         2.17 o                         
   0  -3  14          0.02         -0.12         1.95 o                         
   0  -3  13        191.25        208.60         4.77 o                         
   0  -3  12         15.43         10.94         1.30 o                         
   0   3 -11        202.75        190.63         2.65 o                         
   0  -3  10         34.18         47.39         1.13 o                         
   0  -3   9       2245.14       2268.81         4.50 o                         
   0   3  -8         44.38         43.21         0.82 o                         
   0  -3   7        518.47        435.34         1.88 o                         
   0  -3   6          0.60          2.37         0.48 o                         
   0  -3   5         16.88         15.76         0.47 o                         
   0  -3   4          5.39          4.93         0.42 o                         
   0   3  -3         77.04        124.40         1.20 o                         
   0  -3   2        499.76        582.35         1.81 o                         
   0   3  -1      41388.78      40134.79        83.13 o                         
   0   3   0        749.02        730.22         1.70 o                         
   0   3   1       1673.96       1709.68         3.27 o                         
   0  -3  -2          9.64          8.84         0.52 o                         
   0   3   3         64.42         55.29         1.15 o                         
   0   3   4         97.46         91.69         0.64 o                         
   0   3   5       1490.60       1344.95         2.14 o                         
   0   3   6         11.02         10.49         0.40 o                         
   0   3   7        385.69        375.74         1.31 o                         
   0   3   8         34.62         29.38         0.67 o                         
   0  -3  -9          0.68          0.95         0.52 o                         
   0   3  10         86.86         83.84         1.04 o                         
   0   3  11        130.37        133.52         1.48 o                         
   0  -3 -12          1.78          0.42         0.71 o                         
   0  -3 -13        135.63        122.61         1.75 o                         
   0  -3 -14         59.34         68.74         1.48 o                         
   0   3  15          1.71         78.52        16.22 o                         
   0   3  16         37.13         44.08         1.40 o                         
   0  -3 -17        142.55        130.55         2.16 o                         
   0  -3 -18          5.69          5.68         1.44 o                         
   0  -3 -19         75.83         80.75         2.32 o                         
   0   3  20         17.43         35.03         3.13 o                         
   0   3  21          0.16         28.79         3.19 o                         
   0   3  22          8.70         26.85         3.41 o                         
   0  -4  23          1.61          1.63         2.87 o                         
   0  -4  22          0.01         -0.37         2.75 o                         
   0  -4  21          4.29          5.96         2.68 o                         
   0  -4  20        102.83         93.12         3.91 o                         
   0  -4  19          1.29          0.83         1.59 o                         
   0  -4  18         56.54         56.93         2.07 o                         
   0  -4  17          9.48         11.96         1.51 o                         
   0  -4  16         27.61         30.51         1.66 o                         
   0  -4  15          1.38          6.40         1.33 o                         
   0  -4  14        381.51        370.27         3.01 o                         
   0  -4  13          0.04          1.14         1.27 o                         
   0  -4  12        224.06        234.44         5.01 o                         
   0  -4  11          0.74          1.76         1.14 o                         
   0  -4  10         11.34         16.73         0.92 o                         
   0   4  -9         15.91         25.91         0.95 o                         
   0  -4   8       2138.02       1927.69         4.96 o                         
   0   4  -7         70.02         69.36         1.02 o                         
   0  -4   6          9.34         10.55         0.53 o                         
   0  -4   5          4.75          4.29         0.49 o                         
   0  -4   4        153.66        181.11         1.36 o                         
   0   4  -3        101.51        127.70         1.33 o                         
   0   4  -2       7755.11       7366.55        43.37 o                         
   0   4  -1        687.71        663.56         2.89 o                         
   0   4   0       5586.32       5716.81        17.58 o                         
   0   4   1         19.22         20.07         0.50 o                         
   0   4   2          6.28          7.25         0.39 o                         
   0   4   3         32.69         34.88         1.16 o                         
   0   4   4        737.81        682.00         2.86 o                         
   0   4   5          1.02          8.75         0.68 o                         
   0  -4  -6       2778.31       2678.53         4.00 o                         
   0   4   7        228.59        230.83         1.30 o                         
   0  -4  -8        329.62        345.78         1.57 o                         
   0  -4  -9          0.99          1.15         0.47 o                         
   0   4  10        255.65        254.49         1.32 o                         
   0   4  11          9.77         11.31         0.54 o                         
   0  -4 -12        611.28        590.73         4.13 o                         
   0  -4 -13          8.85          7.05         1.05 o                         
   0  -4 -14         21.36         16.04         1.20 o                         
   0  -4 -15         32.39         32.35         1.22 o                         
   0  -4 -16         40.77         41.25         1.53 o                         
   0   4  17          0.93          3.93         1.37 o                         
   0  -4 -18         13.38         21.01         1.61 o                         
   0   4  19         10.30         28.88         1.82 o                         
   0   4  20          3.09         16.48         2.80 o                         
   0   4  21          3.79          7.65         2.82 o                         
   0  -5  23          2.65          1.90         2.35 o                         
   0  -5  22          4.95          3.17         2.76 o                         
   0  -5  21          0.63          1.19         2.57 o                         
   0  -5  20         11.01         13.28         2.72 o                         
   0  -5  19         51.13         48.60         2.18 o                         
   0  -5  18         15.13         13.47         1.73 o                         
   0  -5  17        110.27        107.91         2.50 o                         
   0  -5  16         17.17         24.38         1.75 o                         
   0  -5  15        388.93        353.32         3.63 o                         
   0  -5  14          5.51          9.18         1.35 o                         
   0  -5  13        313.00        297.33         2.75 o                         
   0  -5  12          0.19          3.07         0.97 o                         
   0  -5  11         95.39         93.94         1.20 o                         
   0   5 -10         89.66         93.59         1.24 o                         
   0   5  -9       1445.95       1380.03         3.77 o                         
   0   5  -8          6.57          8.38         0.80 o                         
   0   5  -7        886.30        903.58         3.64 o                         
   0   5  -6          0.37          5.76         0.76 o                         
   0   5  -5       1162.64       1210.85         2.50 o                         
   0   5  -4        326.94        342.24         2.33 o                         
   0   5  -3       3917.73       4051.69        25.00 o                         
   0   5  -2          5.77         16.34         0.76 o                         
   0   5  -1       1244.15       1094.38         3.94 o                         
   0   5   0         98.03        100.54         1.18 o                         
   0   5   1        786.18        798.73         1.88 o                         
   0   5   2          0.56          0.85         0.52 o                         
   0   5   3          3.12          4.64         0.52 o                         
   0   5   4         52.69         51.96         1.12 o                         
   0   5   5        531.77        445.58         2.57 o                         
   0   5   6        143.87        128.12         1.49 o                         
   0   5   7        310.03        329.16         1.99 o                         
   0   5   8          3.25          1.72         0.55 o                         
   0   5   9        323.11        323.74         1.93 o                         
   0   5  10         44.61         42.63         0.89 o                         
   0  -5 -11        621.12        595.66         3.18 o                         
   0   5  12         21.79         19.55         1.08 o                         
   0  -5 -13        228.98        216.07         2.34 o                         
   0  -5 -14         13.33         15.02         1.41 o                         
   0  -5 -15         10.38         15.51         1.47 o                         
   0  -5 -16         46.45         44.10         1.87 o                         
   0  -5 -17        139.26        128.75         2.70 o                         
   0  -5 -18          0.06          3.61         1.38 o                         
   0   5  19         75.01         80.27         3.85 o                         
   0   5  20         12.98         17.31         2.98 o                         
   0   5  21          0.00          3.81         2.83 o                         
   0  -6  21          2.35          1.80         2.53 o                         
   0  -6  20          6.64          8.91         2.57 o                         
   0  -6  19          2.03          1.25         1.66 o                         
   0  -6  18          6.46          9.04         1.68 o                         
   0  -6  17         24.66         19.85         1.80 o                         
   0  -6  16         20.13         19.28         1.76 o                         
   0  -6  15          4.82          8.03         1.56 o                         
   0  -6  14         46.48         43.72         1.79 o                         
   0  -6  13         74.65         70.41         1.91 o                         
   0  -6  12        572.55        545.78         3.22 o                         
   0  -6  11         62.45         63.04         1.14 o                         
   0  -6  10        495.46        483.20         2.11 o                         
   0  -6   9          0.42          3.27         0.63 o                         
   0  -6   8        201.91        167.23         1.30 o                         
   0   6  -7          2.15          2.75         0.44 o                         
   0  -6   6         60.40         67.63         0.79 o                         
   0   6  -5          4.83          6.12         0.72 o                         
   0   6  -4         76.09         81.11         1.03 o                         
   0   6  -3        292.34        314.52         1.69 o                         
   0   6  -2       5500.14       5549.80        29.89 o                         
   0   6  -1        205.25        203.20         1.53 o                         
   0   6   0         10.01         11.74         0.63 o                         
   0  -6  -1          3.15          1.39         0.61 o                         
   0   6   2         33.51         19.18         0.71 o                         
   0   6   3        278.38        284.43         1.90 o                         
   0   6   4       1608.98       1506.92         4.05 o                         
   0   6   5         28.91         29.01         0.79 o                         
   0   6   6          1.49         20.33         0.74 o                         
   0   6   7          8.48          7.19         0.79 o                         
   0   6   8          0.09          0.93         0.62 o                         
   0   6   9         53.25         49.02         1.03 o                         
   0   6  10         14.02         15.85         0.97 o                         
   0  -6 -11          2.75          4.99         0.87 o                         
   0  -6 -12         44.17         70.62         1.53 o                         
   0   6  13         22.99         17.50         1.15 o                         
   0   6  14        148.44        133.35         2.60 o                         
   0  -6 -15         21.07         20.08         1.58 o                         
   0   6  16         84.19         80.43         2.34 o                         
   0   6  17          0.22          4.38         1.47 o                         
   0   6  18        111.54        127.63         4.37 o                         
   0   6  19         11.88         19.36         2.84 o                         
   0   6  20          1.97          8.07         2.78 o                         
   0   6  21         17.65         23.61         3.39 o                         
   0  -7  19          1.30          1.26         1.76 o                         
   0  -7  18          2.21          0.19         1.67 o                         
   0  -7  17          0.00          0.13         1.37 o                         
   0  -7  16          0.61          1.08         1.56 o                         
   0  -7  15         84.96         91.47         2.35 o                         
   0  -7  14          0.09          3.08         1.38 o                         
   0  -7  13        224.79        216.78         2.91 o                         
   0   7 -12          2.69          4.16         1.08 o                         
   0  -7  11          2.22          1.54         0.77 o                         
   0  -7  10          0.01          2.37         0.79 o                         
   0   7  -9        342.64        310.46         2.01 o                         
   0  -7   8          0.69          1.10         0.57 o                         
   0  -7   7         25.81         29.58         0.70 o                         
   0   7  -6         28.14         26.17         0.93 o                         
   0   7  -5        206.74        178.25         2.06 o                         
   0   7  -4        172.98        149.94         1.85 o                         
   0   7  -3        855.65        806.54         3.30 o                         
   0   7  -2        137.61        145.48         1.45 o                         
   0   7  -1         32.92         46.10         0.93 o                         
   0   7   0         71.49         80.94         1.03 o                         
   0   7   1        739.00        736.39         3.68 o                         
   0   7   2        221.16        207.01         1.76 o                         
   0   7   3       1036.98        947.83         4.14 o                         
   0   7   4         10.39         20.34         0.99 o                         
   0   7   5        772.07        737.00         3.96 o                         
   0   7   6         98.47        107.71         2.61 o                         
   0   7   7         29.62         44.48         1.94 o                         
   0   7   8          1.38          1.11         0.77 o                         
   0   7   9          0.29          2.17         0.78 o                         
   0   7  10         63.73         57.12         1.43 o                         
   0  -7 -11        230.54        207.34         2.36 o                         
   0   7  12          0.01          0.31         1.02 o                         
   0   7  13         46.49         43.19         1.51 o                         
   0   7  14         68.68         82.73         2.31 o                         
   0   7  15          1.81          2.81         1.23 o                         
   0  -7 -16          1.37          3.84         1.45 o                         
   0   7  17          5.26          3.40         1.38 o                         
   0   7  18          6.06         11.38         2.63 o                         
   0   7  19         13.34         15.32         2.95 o                         
   0   7  20          1.08          5.76         2.85 o                         
   0  -8  18          0.01         -1.77         2.84 o                         
   0  -8  17         11.90         12.03         3.01 o                         
   0  -8  16        200.13        191.72         3.34 o                         
   0  -8  15          2.88          5.39         1.41 o                         
   0  -8  14         11.09          7.00         1.54 o                         
   0   8 -13         15.30         12.94         1.24 o                         
   0  -8  12          6.16          6.26         0.99 o                         
   0  -8  11         14.18         12.65         1.12 o                         
   0  -8  10        237.43        240.03         2.21 o                         
   0  -8   9         13.84         16.23         1.21 o                         
   0   8  -8        201.21        205.91         2.26 o                         
   0  -8   7          0.10          3.40         0.98 o                         
   0   8  -6        112.34        109.24         1.52 o                         
   0   8  -5        209.01        208.78         2.11 o                         
   0   8  -4       1304.71       1287.59         4.65 o                         
   0   8  -3         64.60         96.87         1.44 o                         
   0   8  -2         23.97         22.12         0.85 o                         
   0   8  -1         32.87         32.78         0.98 o                         
   0   8   0         12.30         15.23         1.30 o                         
   0  -8  -1          1.76         -0.04         1.13 o                         
   0   8   2         33.68         29.88         1.92 o                         
   0   8   3          1.90          4.88         0.94 o                         
   0   8   4        380.65        308.89         2.74 o                         
   0   8   5         65.26         53.87         1.45 o                         
   0   8   6         57.67         58.42         2.33 o                         
   0   8   7          7.20          5.74         1.60 o                         
   0   8   8          1.37          5.73         1.08 o                         
   0   8   9         98.67         83.79         1.66 o                         
   0  -8 -10        479.90        444.55         3.42 o                         
   0   8  11         79.81         76.72         1.77 o                         
   0  -8 -12          8.83         10.46         1.25 o                         
   0   8  13         49.72         49.47         1.69 o                         
   0   8  14         87.23         80.70         1.94 o                         
   0  -8 -15          7.67          9.24         1.63 o                         
   0   8  16         22.38         28.91         1.93 o                         
   0   8  17          0.18          3.80         2.43 o                         
   0   8  18          8.22         12.21         2.79 o                         
   0   8  19          7.95         11.17         2.84 o                         
   0  -9  17          6.29          7.44         3.16 o                         
   0  -9  16          0.35          0.69         3.07 o                         
   0  -9  15          6.33          5.26         2.40 o                         
   0  -9  14         11.46          7.67         3.10 o                         
   0   9 -13         66.58         63.39         2.40 o                         
   0   9 -12         29.96         25.70         2.09 o                         
   0   9 -11         79.16         71.27         2.44 o                         
   0  -9  10          0.47         -0.80         1.57 o                         
   0  -9   9         44.23         47.31         2.05 o                         
   0   9  -8          0.16          0.80         1.00 o                         
   0   9  -7         26.55         19.32         1.23 o                         
   0  -9   6         22.33         24.37         1.24 o                         
   0  -9   5         74.43         80.61         1.61 o                         
   0  -9   4         10.02         11.29         1.10 o                         
   0   9  -3        325.80        559.85         3.28 o                         
   0   9  -2         35.65         39.76         1.23 o                         
   0   9  -1         25.97         25.71         1.64 o                         
   0   9   0         12.62         18.56         1.57 o                         
   0   9   1        205.75        188.81         3.84 o                         
   0   9   2        174.94        167.67         3.68 o                         
   0   9   3        244.46        236.79         2.55 o                         
   0   9   4         13.08         12.79         1.22 o                         
   0   9   5        234.71        221.95         4.11 o                         
   0   9   6         13.94         16.06         2.00 o                         
   0   9   7         18.99         17.04         1.33 o                         
   0   9   8         25.20         22.99         1.52 o                         
   0   9   9        205.78        191.49         2.48 o                         
   0   9  10         17.13         21.99         1.42 o                         
   0  -9 -11         24.17         24.14         1.45 o                         
   0   9  12          7.00          8.14         1.37 o                         
   0   9  13          1.82          2.75         1.39 o                         
   0  -9 -14          9.47         10.43         1.44 o                         
   0  -9 -15         17.88         27.03         2.01 o                         
   0   9  16          1.72          4.97         2.56 o                         
   0   9  17         15.85         20.18         2.97 o                         
   0   9  18         12.31         15.80         2.37 o                         
   0   9  19          8.44          7.09         2.99 o                         
   0 -10  16         94.14         99.75         4.81 o                         
   0 -10  15          0.10          5.62         3.35 o                         
   0 -10  14         89.14         91.87         4.56 o                         
   0 -10  13         33.87         34.31         2.36 o                         
   0 -10  12         71.96         69.28         2.71 o                         
   0 -10  11          3.26          1.27         1.68 o                         
   0  10 -10         24.77         29.71         2.11 o                         
   0  10  -9          0.25         -0.74         1.67 o                         
   0 -10   8          2.98          2.45         1.06 o                         
   0 -10   7         16.43         13.60         1.31 o                         
   0  10  -6        145.28        121.90         2.05 o                         
   0  10  -5         81.34         85.79         1.77 o                         
   0  10  -4        152.75        163.31         2.17 o                         
   0  10  -3          6.65         72.95        14.43 o                         
   0  10  -2         38.54         30.13         1.88 o                         
   0 -10   1         40.16         35.17         1.74 o                         
   0  10   0        179.83        183.00         4.08 o                         
   0  10   1        264.11        244.34         4.57 o                         
   0  10   2        225.51        225.68         4.43 o                         
   0  10   3         18.59         26.02         2.32 o                         
   0  10   4        151.85        141.01         3.65 o                         
   0  10   5         43.34         46.95         2.66 o                         
   0  10   6        142.94        131.87         3.60 o                         
   0  10   7         20.12         16.24         1.57 o                         
   0  10   8          4.29          5.00         1.54 o                         
   0  10   9         87.68         89.40         2.44 o                         
   0  10  10        522.51        458.84         3.87 o                         
   0 -10 -11          4.29         10.19         1.49 o                         
   0  10  12        107.20         97.14         2.27 o                         
   0  10  13        117.94        111.73         2.47 o                         
   0  10  14        105.67         98.05         2.39 o                         
   0  10  15          8.38          9.50         2.79 o                         
   0  10  16         17.22         18.61         3.03 o                         
   0  10  17         11.77         13.39         3.08 o                         
   0  10  18          0.01          2.57         2.39 o                         
   0 -11  14          5.38          1.41         2.69 o                         
   0 -11  13          6.86          1.22         2.70 o                         
   0  11 -12          3.83          3.33         1.93 o                         
   0 -11  11         58.19         58.51         2.81 o                         
   0  11 -10          0.41         -0.13         2.02 o                         
   0 -11   9         37.95         37.46         2.39 o                         
   0 -11   8          2.15          2.09         1.86 o                         
   0  11  -7          0.95          1.61         1.36 o                         
   0  11  -6         62.08         65.57         1.89 o                         
   0  11  -5        164.94        179.53         3.39 o                         
   0 -11   4         41.60         94.78         2.61 o                         
   0 -11   3          1.54          4.06         1.42 o                         
   0  11  -2          3.22          2.16         2.02 o                         
   0  11  -1         41.48         33.41         2.52 o                         
   0  11   0          8.59         41.25         2.65 o                         
   0  11   1         45.75         47.91         2.77 o                         
   0  11   2          0.47          3.38         2.01 o                         
   0  11   3         30.95         29.88         2.47 o                         
   0  11   4          1.35          5.34         2.09 o                         
   0  11   5         19.21         14.38         2.28 o                         
   0  11   6          0.50          1.53         2.23 o                         
   0  11   7         83.61         72.45         2.32 o                         
   0  11   8        144.79        134.67         2.88 o                         
   0  11   9        113.48        119.02         2.85 o                         
   0  11  10         24.05         27.88         1.71 o                         
   0  11  11        192.34        182.37         2.93 o                         
   0 -11 -12         75.31         76.01         2.30 o                         
   0  11  13         27.20         25.51         1.90 o                         
   0  11  14          4.03          6.07         2.83 o                         
   0  11  15         79.16         64.34         3.95 o                         
   0  11  16          0.48          5.67         2.30 o                         
   0  11  17         16.28         17.44         3.39 o                         
   0  12 -12          8.56          4.68         3.21 o                         
   0  12 -11          0.36         -2.48         3.08 o                         
   0  12 -10         23.68         16.86         3.36 o                         
   0  12  -9          0.35         -2.92         2.92 o                         
   0  12  -8          8.18          5.82         2.86 o                         
   0  12  -7         23.80         25.15         3.13 o                         
   0  12  -6         57.34        101.47         4.15 o                         
   0  12  -5          0.75          3.07         2.60 o                         
   0  12  -4         18.74         73.93         3.63 o                         
   0  12  -3          5.35         12.21         2.63 o                         
   0  12  -2          9.19          4.03         2.41 o                         
   0  12  -1          4.88          3.72         2.30 o                         
   0  12   0         28.21         63.93         3.32 o                         
   0  12   1         23.32         22.77         2.71 o                         
   0  12   2         14.01         18.44         2.57 o                         
   0  12   3          0.03          2.32         2.31 o                         
   0  12   4         41.42         43.38         3.03 o                         
   0  12   5          0.02          1.53         2.43 o                         
   0  12   6         10.13         10.15         2.69 o                         
   0  12   7         10.81          9.29         2.74 o                         
   0  12   8         15.46         17.41         1.88 o                         
   0  12   9         10.94         12.16         1.98 o                         
   0  12  10         71.23         57.29         2.12 o                         
   0  12  11          0.47          1.85         1.61 o                         
   0 -12 -12         11.28         11.46         1.79 o                         
   0  12  13          0.02         -0.74         1.63 o                         
   0  12  14         11.25          3.04         2.39 o                         
   0  12  15          0.98         -0.97         3.00 o                         
   0  12  16         22.58         14.40         3.51 o                         
   0  12  17          1.37          0.19         2.65 o                         
   0  13 -11          3.79          2.85         2.74 o                         
   0  13 -10          2.09         -0.41         3.35 o                         
   0  13  -9         11.08          8.96         3.44 o                         
   0  13  -8          0.80          3.29         2.53 o                         
   0  13  -7         12.65         13.90         3.25 o                         
   0  13  -6         24.94         26.53         3.34 o                         
   0  13  -5         37.17         33.06         3.49 o                         
   0  13  -4          0.26          7.49         2.39 o                         
   0  13  -3         19.35         21.52         3.25 o                         
   0  13  -2          4.44          4.18         2.87 o                         
   0  13  -1         19.34         21.31         3.26 o                         
   0  13   0        106.87        131.60         4.63 o                         
   0  13   1         91.46         99.20         4.23 o                         
   0  13   2          0.13          4.04         2.77 o                         
   0  13   3         31.07         36.05         3.28 o                         
   0  13   4         26.13         27.72         3.25 o                         
   0  13   5          0.27          0.66         2.77 o                         
   0  13   6          3.12          0.23         2.29 o                         
   0  13   7          3.68          4.35         2.95 o                         
   0  13   8          8.35         10.24         3.21 o                         
   0  13   9         23.51         22.95         3.57 o                         
   0  13  10          5.24          4.44         2.16 o                         
   0  13  11          4.98          4.92         1.71 o                         
   0  13  12         28.90         22.24         2.01 o                         
   0  13  13          3.59          4.23         2.40 o                         
   0  13  14          0.86         -0.96         3.25 o                         
   0  13  15          0.94         -1.64         3.32 o                         
   0  13  16          0.91         -0.96         3.48 o                         
   0  14 -10         17.76         21.51         4.05 o                         
   0  14  -9          0.00         -1.32         3.68 o                         
   0  14  -8          7.36         19.28         3.93 o                         
   0  14  -7         26.11         55.25         4.51 o                         
   0  14  -6         32.53         39.28         4.20 o                         
   0  14  -5          3.89          1.22         2.65 o                         
   0  14  -4          0.81          0.49         2.57 o                         
   0  14  -3         10.32          9.70         3.30 o                         
   0  14  -2         30.51         29.27         3.69 o                         
   0  14  -1         35.51         37.19         3.83 o                         
   0  14   0         16.76         41.00         3.83 o                         
   0  14   1          2.54          5.59         3.14 o                         
   0  14   2         34.70         40.78         3.79 o                         
   0  14   3          8.12          9.82         3.27 o                         
   0  14   4          0.11         -0.36         3.02 o                         
   0  14   5          2.31          1.96         2.58 o                         
   0  14   6          0.34         -0.66         3.25 o                         
   0  14   7         39.18         36.53         4.07 o                         
   0  14   8         46.23         57.70         4.52 o                         
   0  14   9          9.69         12.35         3.90 o                         
   0 -14 -10          9.64         11.15         2.39 o                         
   0  14  11         43.55         40.03         4.54 o                         
   0  14  12         28.63         15.78         4.14 o                         
   1 -14   3         55.60         48.39         3.28 o                         
   1 -14   4          0.00         -2.63         2.82 o                         
   1 -14   5          0.37         -2.76         2.76 o                         
  -1  13   2          9.65          7.03         2.51 o                         
  -1  13   1          0.48         -2.48         2.48 o                         
   1 -13   0         26.68         20.84         1.89 o                         
   1 -13   1         18.99         18.41         1.93 o                         
   1 -13   2         17.82         15.05         1.95 o                         
   1 -13   3          2.82         -0.74         2.67 o                         
   1 -13   4          7.20          1.40         2.67 o                         
   1 -13   5          0.81         -1.65         2.65 o                         
   1 -13   6          0.41         -0.31         2.63 o                         
   1 -13   7          6.36          5.23         2.63 o                         
   1 -13   8          2.03          0.02         3.63 o                         
   1 -12 -10          0.63         -1.71         1.71 o                         
  -1  12   4          9.30          6.71         2.26 o                         
  -1  12   3         34.84         27.17         2.55 o                         
  -1  12   2          0.27         -1.47         1.47 o                         
  -1  12   1          0.98         -0.94         1.54 o                         
   1 -12   0          1.72         -0.68         1.57 o                         
  -1  12  -1          9.06          7.20         1.66 o                         
  -1  12  -2         28.32         30.43         1.90 o                         
  -1  12  -3         50.63         47.90         2.05 o                         
  -1  12  -4          1.23         -0.19         1.65 o                         
   1 -12   5          9.67         13.18         2.53 o                         
   1 -12   6          9.88         12.90         2.55 o                         
   1 -12   7          3.24         -0.46         3.28 o                         
   1 -12   8         12.47         11.68         3.40 o                         
   1 -12   9          8.86          3.27         3.40 o                         
   1 -12  10          0.91         -0.80         3.32 o                         
   1 -12  11          2.63         -0.34         3.55 o                         
  -1  11  16          9.46          6.69         2.54 o                         
  -1  11  15          0.62         -1.62         2.39 o                         
   1 -11 -11          0.73          0.26         1.62 o                         
   1 -11 -10          5.23          3.16         1.73 o                         
  -1  11   6          2.54          0.84         2.07 o                         
  -1  11   5          0.09         -1.48         2.01 o                         
  -1  11   4          8.17          5.01         2.05 o                         
  -1  11   3          0.22         -0.74         1.36 o                         
   1 -11  -2         12.62         11.31         1.45 o                         
  -1  11   1          0.39         -0.96         1.40 o                         
  -1  11   0         23.79         20.88         1.61 o                         
  -1  11  -1         32.49         34.37         1.77 o                         
  -1  11  -2        117.61        112.24         2.31 o                         
   1 -11   3          1.01          1.50         1.46 o                         
  -1  11  -4          2.93          0.51         1.44 o                         
   1 -11   5          0.37         -1.31         1.45 o                         
   1 -11   6         13.21         12.25         2.20 o                         
   1 -11   7         12.25         17.54         2.36 o                         
   1 -11   8          0.06          2.42         2.92 o                         
   1 -11   9         65.59         73.43         3.71 o                         
   1 -11  10         43.97         46.80         3.54 o                         
   1 -11  11          4.08          7.79         3.26 o                         
   1 -11  12          1.45         -0.27         3.25 o                         
   1 -11  13         50.00         49.41         3.89 o                         
   1 -11  14          3.47          6.78         3.49 o                         
  -1  10  17          1.42         -1.42         2.60 o                         
  -1  10  16          1.91         -1.15         2.57 o                         
  -1  10  15          9.84          8.22         2.50 o                         
  -1  10  14          1.24         -0.93         2.44 o                         
  -1  10  13         29.64         26.45         2.67 o                         
  -1  10  12         92.13         81.55         2.01 o                         
   1 -10 -11        141.93        120.66         2.27 o                         
   1 -10 -10          3.01          2.00         1.50 o                         
  -1  10   6         63.97         61.32         2.73 o                         
  -1  10   5         15.68         16.75         2.20 o                         
   1 -10  -4          4.67          2.00         1.25 o                         
   1 -10  -3          1.16         -0.10         1.26 o                         
  -1  10   2          3.09          1.93         1.29 o                         
  -1  10   1        199.54        186.70         2.51 o                         
  -1  10   0         71.41         71.43         1.92 o                         
  -1  10  -1         87.05         82.30         1.96 o                         
   1 -10   2          0.02          2.36         1.35 o                         
  -1  10  -3         33.31         33.71         1.63 o                         
   1 -10   4         11.30         10.13         1.42 o                         
   1 -10   5          1.20          0.38         1.33 o                         
  -1  10  -6         23.94         25.60         1.58 o                         
   1 -10   7          3.59          3.37         1.92 o                         
   1 -10   8          1.19          2.90         1.92 o                         
   1 -10   9         10.33         12.19         2.83 o                         
   1 -10  10          4.00          3.17         2.88 o                         
   1 -10  11          1.18          6.84         2.90 o                         
   1 -10  12         44.33         50.01         3.44 o                         
   1 -10  13          6.60          8.32         3.08 o                         
   1 -10  14         48.32         54.92         3.66 o                         
   1 -10  15          3.65          7.31         3.21 o                         
   1 -10  16          5.43          6.10         3.36 o                         
   1 -10  17         20.38         19.34         3.62 o                         
   1 -10  18          6.81          6.33         2.63 o                         
  -1   9  18          0.65         -2.87         3.40 o                         
  -1   9  17          5.83          6.89         2.48 o                         
  -1   9  16          5.36          6.46         2.34 o                         
  -1   9  15          0.37         -0.71         2.20 o                         
  -1   9  14          4.85          6.52         2.24 o                         
  -1   9  13          2.26          4.77         1.25 o                         
  -1   9  12         11.01         11.63         1.33 o                         
   1  -9 -11          0.74          0.38         1.13 o                         
   1  -9 -10          1.25          0.80         1.05 o                         
  -1   9   9         47.64         46.01         2.38 o                         
  -1   9   6        149.01        133.20         3.12 o                         
  -1   9   5        116.45        105.58         1.85 o                         
  -1   9   4        117.58        106.40         1.90 o                         
   1  -9  -3         33.34         29.07         1.39 o                         
  -1   9   2          1.29          1.60         1.19 o                         
   1  -9  -1        206.35        191.16         2.37 o                         
   1  -9   0         20.73         19.84         1.11 o                         
  -1   9  -1         23.58         22.03         1.16 o                         
   1  -9   2         68.09         60.01         1.68 o                         
   1  -9   3         23.58         26.33         1.43 o                         
   1  -9   4          3.40          2.66         1.24 o                         
  -1   9  -5         14.66         14.87         1.37 o                         
  -1   9  -6          0.89         -0.34         1.25 o                         
   1  -9   7         19.74         20.86         2.00 o                         
   1  -9   8          1.42          2.48         1.74 o                         
   1  -9   9         14.67         16.83         2.49 o                         
   1  -9  10          0.11          1.21         0.61 o                         
   1  -9  10          0.12          4.83         2.53 o                         
   1  -9  11         15.82         17.99         0.86 o                         
   1  -9  11         30.84         37.84         2.88 o                         
   1  -9  12          0.05          1.34         0.83 o                         
   1  -9  12          6.84          9.03         2.73 o                         
   1  -9  13         56.40         59.87         3.32 o                         
   1  -9  14          1.93          0.64         2.99 o                         
   1  -9  15          0.42         -0.63         2.93 o                         
   1  -9  16          2.77          1.77         3.07 o                         
   1  -9  17         11.30         15.22         3.25 o                         
   1  -9  18          1.33          3.66         3.25 o                         
   1  -9  19         13.31         14.31         3.30 o                         
  -1   8  19          1.68         -2.45         2.45 o                         
  -1   8  18          5.98          0.11         3.33 o                         
  -1   8  17          6.08          7.27         2.33 o                         
  -1   8  16         14.64         14.69         2.32 o                         
  -1   8  15         23.53         29.20         2.47 o                         
  -1   8  14          0.02          0.63         1.98 o                         
   1  -8 -13         65.89         64.81         1.63 o                         
   1  -8 -12         39.15         42.99         1.48 o                         
  -1   8  11          3.36          2.51         1.00 o                         
   1  -8 -10         74.73         71.05         1.62 o                         
  -1   8   9        436.82        481.55         5.27 o                         
  -1   8   8         25.44         24.73         1.95 o                         
  -1   8   7         21.57         18.67         1.65 o                         
   1  -8  -6         29.46         24.54         1.13 o                         
  -1   8   5        173.05        155.62         1.93 o                         
   1  -8  -4         16.74         16.03         1.12 o                         
   1  -8  -3          5.18          3.68         1.00 o                         
   1  -8  -2         11.31         12.52         1.12 o                         
   1  -8  -1          5.89          8.35         1.12 o                         
   1  -8   0        234.97        238.09         1.29 o                         
   1  -8   1        121.35        117.74         1.07 o                         
   1  -8   2          0.22          1.50         0.58 o                         
  -1   8  -3          4.15          6.47         0.40 o                         
   1  -8   4          1.49          2.89         0.40 o                         
   1  -8   5         90.17         95.49         1.29 o                         
   1  -8   6         90.49         92.45         1.53 o                         
  -1   8  -6        127.32        108.12         3.06 o                         
   1  -8   7         10.52          8.01         1.05 o                         
   1  -8   8         81.61         89.28         1.64 o                         
   1  -8   9         44.75         51.37         1.98 o                         
   1  -8   9         52.67         56.89         2.64 o                         
   1  -8  10          5.64          6.77         1.56 o                         
   1  -8  11         10.60          9.56         1.68 o                         
   1  -8  11         12.11         18.54         2.45 o                         
   1  -8  12        135.22        140.61         3.47 o                         
   1  -8  13         23.60         21.01         2.72 o                         
   1  -8  14          7.25         10.16         2.66 o                         
   1  -8  15          5.64          6.81         1.21 o                         
   1  -8  15          5.66          9.20         2.76 o                         
   1  -8  16          9.22          5.78         2.80 o                         
   1  -8  17         25.13         24.24         3.07 o                         
   1  -8  18         18.03         15.85         3.00 o                         
   1  -8  19          0.68         -0.82         2.92 o                         
   1  -8  20         11.17         13.82         3.19 o                         
   1  -8  21          0.71          1.54         3.12 o                         
  -1   7  19          1.25         -3.11         3.11 o                         
  -1   7  18          5.88          3.36         2.94 o                         
  -1   7  17          1.16         -0.13         1.99 o                         
  -1   7  16         23.75         25.44         2.33 o                         
  -1   7  15          0.10          0.09         1.86 o                         
   1  -7 -14         35.15         31.29         1.18 o                         
   1  -7 -13         87.22         93.53         1.24 o                         
   1  -7 -12        159.72        160.22         1.46 o                         
   1  -7 -11         22.69         23.98         0.77 o                         
   1  -7 -10        182.79        192.23         1.40 o                         
  -1   7   9         85.43         94.08         0.98 o                         
  -1   7   8         21.28         21.02         0.64 o                         
  -1   7   7        193.22        180.06         1.04 o                         
   1  -7  -6         18.67         15.79         0.96 o                         
  -1   7   5          0.96          2.27         0.85 o                         
   1  -7  -4        157.32        137.87         1.65 o                         
  -1   7   3          8.99         10.14         0.97 o                         
   1  -7  -2        856.96        837.69         1.63 o                         
   1  -7  -1        344.23        374.18         1.37 o                         
   1  -7   0        454.81        495.20         1.37 o                         
  -1   7  -1          3.93          4.62         0.39 o                         
  -1   7  -2         61.72         60.26         0.61 o                         
   1  -7   3          2.92          2.04         0.40 o                         
   1  -7   4         22.37         23.64         0.68 o                         
   1  -7   5        146.51        140.48         1.38 o                         
  -1   7  -5        241.07        217.52         3.44 o                         
   1  -7   6         12.56         12.89         0.78 o                         
  -1   7  -6         13.05          5.22         2.17 o                         
   1  -7   7         13.61         15.33         0.86 o                         
   1  -7   8        173.29        169.83         1.89 o                         
   1  -7   9          2.65          1.80         1.26 o                         
   1  -7   9         24.88         28.35         2.17 o                         
   1  -7  10          1.90          2.20         1.41 o                         
   1  -7  11        127.11        123.81         2.13 o                         
   1  -7  12         34.86         39.23         1.82 o                         
   1  -7  13        121.99        124.94         2.29 o                         
   1  -7  14          0.68          2.94         2.38 o                         
   1  -7  15         51.24         57.34         2.92 o                         
   1  -7  16         65.09         67.58         3.13 o                         
   1  -7  17         65.64         59.21         3.20 o                         
   1  -7  18          0.70          2.55         1.37 o                         
   1  -7  18          1.48          2.16         2.67 o                         
   1  -7  19         14.78         14.77         2.86 o                         
   1  -7  20          0.77          1.04         2.73 o                         
   1  -7  21          4.58          2.62         2.92 o                         
  -1   6  19          1.83          2.19         3.01 o                         
  -1   6  18          2.50          3.87         2.80 o                         
  -1   6  17         18.63         18.16         2.82 o                         
  -1   6  16         11.19         12.46         2.04 o                         
  -1   6  15         14.15         14.10         0.76 o                         
  -1   6  14         34.31         35.42         0.88 o                         
   1  -6 -13         81.05         91.03         1.14 o                         
   1  -6 -12         96.93        100.97         1.15 o                         
   1  -6 -11         34.82         34.66         0.79 o                         
   1  -6 -10         13.81         16.60         0.67 o                         
   1  -6  -9         39.46         36.49         0.72 o                         
  -1   6   8         48.07         45.56         0.81 o                         
  -1   6   7         25.52         28.06         1.53 o                         
   1  -6  -6         82.01         86.09         0.74 o                         
  -1   6   5         32.41         38.15         0.48 o                         
   1  -6  -4          6.30          6.58         0.76 o                         
  -1   6   3        243.50        231.19         1.89 o                         
   1  -6  -2        965.07        999.28         2.00 o                         
   1  -6  -1         79.15         95.61         0.68 o                         
   1  -6   0         16.12         15.41         0.42 o                         
   1  -6   1        285.02        307.76         1.24 o                         
   1  -6   2        173.77        196.77         1.33 o                         
  -1   6  -3         60.16         67.33         0.95 o                         
  -1   6  -4          8.82          9.62         0.66 o                         
   1  -6   5          6.85          5.25         0.72 o                         
  -1   6  -5         40.61         28.48         2.00 o                         
   1  -6   6         25.26         20.45         0.90 o                         
   1  -6   7         16.10         19.64         0.96 o                         
   1  -6   8          4.45          2.98         0.85 o                         
   1  -6   9         47.23         50.58         1.37 o                         
   1  -6  10        206.94        176.26         2.88 o                         
   1  -6  11         16.90         12.00         2.01 o                         
   1  -6  12         28.13         29.27         2.39 o                         
   1  -6  13        131.89        136.12         2.19 o                         
   1  -6  14          8.32          8.23         1.63 o                         
   1  -6  15          9.01         13.07         1.78 o                         
   1  -6  16         19.33         26.37         2.56 o                         
   1  -6  17         18.79         16.46         2.53 o                         
   1  -6  18          5.18          6.91         2.48 o                         
   1  -6  19          1.65          3.11         1.45 o                         
   1  -6  19          2.01          2.68         2.47 o                         
   1  -6  20          1.95          5.76         1.61 o                         
   1  -6  20         21.90         22.79         2.79 o                         
   1  -6  21          2.13          4.18         1.66 o                         
   1  -6  21          4.69          4.80         2.67 o                         
  -1   5  20          3.49          4.02         3.09 o                         
  -1   5  19         25.08         20.64         2.94 o                         
  -1   5  18         13.81         12.02         2.81 o                         
  -1   5  17          4.97          7.07         2.60 o                         
  -1   5  16         60.45         66.82         1.63 o                         
   1  -5 -15         52.48         48.01         0.99 o                         
  -1   5  15        238.19        196.68         4.01 o                         
  -1   5  14         25.41         25.43         0.77 o                         
  -1   5  13         71.06         67.42         0.95 o                         
   1  -5 -12          0.28          0.26         0.55 o                         
   1  -5 -11         63.98         63.61         0.90 o                         
   1  -5 -10        330.82        339.26         1.71 o                         
  -1   5   9        272.22        293.61         1.54 o                         
   1  -5  -8          0.68          0.97         0.45 o                         
   1  -5  -7          3.71          1.24         0.52 o                         
   1  -5  -6          4.09          4.98         0.44 o                         
   1  -5  -5          2.82          4.49         0.60 o                         
   1  -5  -4         35.50         43.45         0.85 o                         
   1  -5  -3        136.66        139.26         0.93 o                         
   1  -5  -2        165.42        156.82         1.38 o                         
   1  -5  -1        417.92        426.81         2.10 o                         
  -1   5   0          0.06         -0.04         0.40 o                         
   1  -5   1         74.70         79.23         0.85 o                         
   1  -5   2         11.54         15.57         0.60 o                         
   1  -5   3         49.35         54.93         0.85 o                         
   1  -5   4        423.81        401.10         1.88 o                         
   1  -5   5        889.12        942.78         3.54 o                         
   1  -5   6         26.60         32.18         1.03 o                         
   1  -5   7        392.05        395.53         2.57 o                         
   1  -5   8         29.14         38.47         1.98 o                         
   1  -5   8         47.37         54.82         1.70 o                         
   1  -5   9         87.60         92.86         2.63 o                         
   1  -5   9        104.41        109.64         1.66 o                         
   1  -5  10          2.87          4.11         1.59 o                         
  -1   5 -10         96.75         77.91         1.66 o                         
   1  -5  11         99.96         96.86         3.02 o                         
  -1   5 -11        479.24        409.25         2.97 o                         
   1  -5  12         91.61         92.70         2.66 o                         
   1  -5  13         62.18         54.71         2.51 o                         
   1  -5  14         57.24         51.19         2.78 o                         
   1  -5  15         41.71         43.15         1.82 o                         
   1  -5  16         41.47         46.12         1.92 o                         
   1  -5  17         65.82         71.93         2.76 o                         
   1  -5  18         16.11         14.12         2.27 o                         
   1  -5  19          2.89          8.10         2.32 o                         
   1  -5  20          8.81          9.44         2.46 o                         
   1  -5  21          4.32          8.06         1.74 o                         
   1  -5  21          5.31          4.28         2.44 o                         
   1  -5  22          0.09          1.36         1.77 o                         
   1  -5  23          4.52          9.03         2.07 o                         
  -1   4  20         22.50         25.31         3.17 o                         
  -1   4  19         18.26         21.96         3.03 o                         
  -1   4  18         20.55         21.39         2.87 o                         
  -1   4  17         25.67         27.90         2.70 o                         
  -1   4  16         88.65         85.57         3.14 o                         
   1  -4 -15         26.57         28.95         1.57 o                         
  -1   4  15         29.71         23.72         0.97 o                         
   1  -4 -14        242.79        227.97         1.46 o                         
   1  -4 -13        183.95        170.24         1.26 o                         
  -1   4  12         60.45         62.75         0.85 o                         
   1  -4 -11        415.19        433.56         1.84 o                         
   1  -4 -10        304.90        309.79         1.52 o                         
   1  -4  -9         36.79         46.14         0.71 o                         
   1  -4  -8        621.15        633.52         2.06 o                         
   1  -4  -7        196.01        191.40         1.28 o                         
   1  -4  -6          0.04          0.52         0.48 o                         
   1  -4  -5          4.03          7.38         0.47 o                         
   1  -4  -4          7.16          7.39         0.41 o                         
   1  -4  -3        735.51        789.67         2.69 o                         
   1  -4  -2        952.59       1006.63         3.96 o                         
   1  -4  -1        222.83        243.61         1.56 o                         
   1  -4   0          0.13          0.02         0.78 o                         
   1  -4   1         18.44         19.58         0.64 o                         
   1  -4   2        271.39        279.37         1.68 o                         
   1  -4   3        409.92        436.80         1.73 o                         
   1  -4   4        496.08        497.12         1.89 o                         
   1  -4   5          7.22          8.22         0.55 o                         
   1  -4   6        587.64        565.96         2.10 o                         
   1  -4   7        589.49        536.26         2.67 o                         
   1  -4   7        657.17        718.19         3.94 o                         
   1  -4   8          0.97          1.13         1.28 o                         
   1  -4   8         53.17         43.82         1.28 o                         
   1  -4   9          4.92          4.87         0.98 o                         
  -1   4  -9         11.13          9.92         1.12 o                         
   1  -4  10        124.87        124.85         2.11 o                         
  -1   4 -10        765.77        669.11         3.26 o                         
   1  -4  11         22.26         20.04         1.27 o                         
   1  -4  11         38.36         35.64         1.41 o                         
  -1   4 -12        630.94        575.29         4.28 o                         
   1  -4  12        637.34        633.35         4.76 o                         
   1  -4  13          9.57         14.29         2.04 o                         
   1  -4  14         64.20         73.84         2.66 o                         
   1  -4  15        213.08        249.18         4.12 o                         
   1  -4  16        400.93        433.63         5.34 o                         
   1  -4  17          9.13         13.14         1.67 o                         
   1  -4  18         52.84         52.52         2.49 o                         
   1  -4  19         12.53         17.97         2.21 o                         
   1  -4  20          0.85          7.26         2.25 o                         
   1  -4  21          1.15          2.58         2.25 o                         
   1  -4  22         15.14         15.76         1.98 o                         
   1  -4  23          1.80          4.30         1.96 o                         
   1  -4  24          8.68         11.80         2.26 o                         
  -1   3  21          5.16          6.01         3.16 o                         
  -1   3  20          0.29          0.46         3.00 o                         
  -1   3  19         53.72         62.02         3.45 o                         
  -1   3  18         54.42         68.88         3.24 o                         
  -1   3  17         29.54         28.99         2.72 o                         
  -1   3  16         44.77         52.57         2.88 o                         
   1  -3 -15        175.20        187.84         2.26 o                         
   1  -3 -14         40.09         41.60         1.67 o                         
   1  -3 -14         40.72         34.72         1.02 o                         
  -1   3  13          8.87          9.70         0.96 o                         
   1  -3 -13         74.28         71.14         1.21 o                         
   1  -3 -12         18.00         21.88         0.63 o                         
   1  -3 -11          3.99          6.07         0.51 o                         
   1  -3 -10        207.57        214.39         1.31 o                         
   1  -3  -9        185.79        181.12         1.15 o                         
   1  -3  -8        446.56        461.43         1.43 o                         
   1  -3  -7          0.28          2.27         0.41 o                         
   1  -3  -6        318.76        312.61         1.06 o                         
   1  -3  -5         69.25         71.36         1.00 o                         
  -1   3   4          2.05          2.39         0.44 o                         
   1  -3  -3       1786.91       1982.91         4.05 o                         
   1  -3  -2        660.28        683.28         1.93 o                         
   1  -3  -1         11.24          9.43         0.49 o                         
   1  -3   0          6.60          7.41         0.83 o                         
   1  -3   1         27.52         30.62         1.16 o                         
   1  -3   2         47.08         47.92         0.75 o                         
   1  -3   3         95.42        110.13         0.83 o                         
   1  -3   4        108.76        135.25         1.01 o                         
   1  -3   5         55.21         52.09         0.74 o                         
   1  -3   6         22.72         26.68         0.79 o                         
   1  -3   6         24.49         35.38         1.28 o                         
   1  -3   7        143.32        147.58         1.40 o                         
   1  -3   8         56.79         52.01         0.93 o                         
  -1   3  -8        140.94        132.61         2.49 o                         
   1  -3   9          1.42          2.53         0.91 o                         
  -1   3  -9         69.41         51.80         1.99 o                         
  -1   3 -10         28.64         29.62         1.25 o                         
  -1   3 -10         34.76         36.50         2.00 o                         
  -1   3 -11        297.47        278.94         2.90 o                         
   1  -3  11        304.20        318.80         2.42 o                         
   1  -3  12         72.83         71.50         1.78 o                         
  -1   3 -12         74.61         84.85         1.70 o                         
  -1   3 -13         40.90         41.48         1.55 o                         
   1  -3  13        161.99        139.62         2.74 o                         
   1  -3  14         27.70         26.56         1.53 o                         
   1  -3  14         31.99         34.77         2.36 o                         
  -1   3 -15        117.86        109.92         3.21 o                         
   1  -3  15        122.46        133.61         3.24 o                         
  -1   3 -16         21.42         17.91         2.07 o                         
   1  -3  16         28.87         32.64         2.86 o                         
   1  -3  17         70.93         75.84         3.28 o                         
   1  -3  18          0.13          2.65         1.50 o                         
   1  -3  19        114.75        123.78         2.87 o                         
   1  -3  20         29.55         33.69         2.27 o                         
   1  -3  21         13.26         13.56         2.21 o                         
   1  -3  22          0.43          2.27         1.82 o                         
   1  -3  23         41.41         52.75         2.67 o                         
  -1   2  21          4.79          4.22         2.96 o                         
  -1   2  20         20.09         21.70         3.08 o                         
  -1   2  19         10.65         18.04         2.84 o                         
  -1   2  18         22.63         18.98         2.67 o                         
  -1   2  17        142.24        163.25         3.75 o                         
  -1   2  16        191.42        176.44         3.70 o                         
  -1   2  15          2.87          1.69         0.92 o                         
  -1   2  15          3.16          7.89         2.25 o                         
  -1   2  14         32.74         24.84         1.17 o                         
  -1   2  14         71.56         67.86         1.73 o                         
   1  -2 -13         12.73         12.69         1.30 o                         
   1  -2 -12        119.15        111.89         1.12 o                         
  -1   2  12        223.77        228.96         3.43 o                         
   1  -2 -11        384.81        374.09         2.97 o                         
   1  -2 -10        511.90        486.76         1.82 o                         
   1  -2  -9        173.46        149.86         0.82 o                         
   1  -2  -8          8.69          6.00         0.35 o                         
   1  -2  -7        140.88        137.31         1.56 o                         
   1  -2  -6        191.30        205.53         1.92 o                         
   1  -2  -5        913.77        967.36         2.85 o                         
  -1   2   4         24.58         29.94         0.59 o                         
   1  -2  -3        188.99        194.32         1.04 o                         
   1  -2  -2          0.19          1.17         0.39 o                         
   1  -2  -1        398.64        422.28         2.39 o                         
  -1   2   0          0.40          0.28         0.41 o                         
  -1   2  -1         29.13         29.50         0.71 o                         
   1  -2   2        265.01        268.02         1.77 o                         
   1  -2   3        742.67        780.17         4.52 o                         
   1  -2   4       1072.08       1147.84         3.43 o                         
   1  -2   5         51.21         45.49         0.68 o                         
   1  -2   6        524.58        535.98         2.47 o                         
   1  -2   7         79.57         79.67         1.08 o                         
   1  -2   8          2.86          3.72         0.53 o                         
  -1   2  -8          6.11          1.48         1.62 o                         
  -1   2  -9          2.77          2.53         0.91 o                         
  -1   2  -9         93.53         84.27         1.07 o                         
   1  -2  10         41.45         37.77         1.31 o                         
  -1   2 -10        102.42         95.31         1.06 o                         
   1  -2  11         78.98         78.48         1.70 o                         
  -1   2 -11         79.91         98.83         2.46 o                         
  -1   2 -12        230.82        231.08         2.70 o                         
  -1   2 -12        703.86        634.01         3.32 o                         
   1  -2  13         14.20         13.25         1.21 o                         
   1  -2  13         77.44         59.56         2.00 o                         
   1  -2  14         39.55         39.79         1.56 o                         
   1  -2  14         40.52         45.23         2.21 o                         
   1  -2  15          9.80         11.74         1.35 o                         
   1  -2  15         31.88         32.98         2.48 o                         
  -1   2 -16         71.13         65.03         2.56 o                         
   1  -2  16        131.72        118.88         3.16 o                         
  -1   2 -17          1.06          1.87         1.64 o                         
   1  -2  18         85.28         89.11         2.36 o                         
   1  -2  19         28.02         37.31         1.63 o                         
   1  -2  20          0.65          5.91         1.88 o                         
   1  -2  23          5.62         28.05         2.74 o                         
  -1   1  21          4.86          2.41         2.84 o                         
  -1   1  20          7.55          9.65         2.84 o                         
  -1   1  19         22.60         24.71         2.85 o                         
  -1   1  18          5.92          7.96         2.42 o                         
  -1   1  17         19.54         17.79         1.48 o                         
  -1   1  17         54.61         58.01         2.93 o                         
  -1   1  16         14.37         12.43         1.31 o                         
  -1   1  16         14.89         21.92         2.47 o                         
  -1   1  15        114.33        103.36         2.07 o                         
  -1   1  15        119.00        129.73         3.23 o                         
  -1   1  14         30.15         29.47         1.37 o                         
   1  -1 -14         31.32         34.34         1.55 o                         
  -1   1  13         48.83         54.77         1.51 o                         
  -1   1  13        275.08        258.72         2.34 o                         
  -1   1  12         70.52         71.52         1.50 o                         
  -1   1  12         80.87         89.00         1.53 o                         
  -1   1  11        106.62        104.89         1.60 o                         
  -1   1  11        108.17        119.02         1.56 o                         
   1  -1 -10          4.14          7.25         0.47 o                         
   1  -1 -10         32.31         38.44         1.51 o                         
   1  -1  -9        396.80        365.64         1.50 o                         
   1  -1  -9       1158.99        969.74         4.32 o                         
   1  -1  -8        384.71        425.16         1.61 o                         
   1  -1  -8        704.09        764.32         3.84 o                         
   1  -1  -5         86.06         97.37         1.40 o                         
   1  -1  -4       3940.35       4349.81        32.43 o                         
   1  -1  -3       3224.84       3434.47        27.88 o                         
  -1   1   2        639.72        662.63         1.31 o                         
   1  -1  -1       2184.16       2233.90        12.84 o                         
   1  -1   0         83.27         89.02         0.84 o                         
   1  -1   1        363.86        354.72         1.73 o                         
   1  -1   2         20.86         15.07         0.91 o                         
   1  -1   3        219.11        218.27         2.34 o                         
   1  -1   4        434.20        453.72         3.54 o                         
   1  -1   5        332.09        337.33         3.28 o                         
   1  -1   6        453.43        466.06         2.77 o                         
   1  -1   7        207.22        212.24         2.05 o                         
   1  -1   8         69.83         66.40         1.37 o                         
   1  -1   9         62.48         53.22         0.82 o                         
  -1   1  -9        490.77        438.00         3.79 o                         
   1  -1  10          0.09         -0.09         0.90 o                         
   1  -1  10        122.48        137.57         1.18 o                         
  -1   1 -11        313.78        271.16         2.70 o                         
   1  -1  11        348.01        298.77         1.42 o                         
   1  -1  12         17.18         15.40         1.13 o                         
  -1   1 -12         36.07         33.91         1.27 o                         
   1  -1  13         56.81         62.72         1.64 o                         
  -1   1 -13         90.43         89.49         1.71 o                         
  -1   1 -14         31.55         29.27         1.41 o                         
   1  -1  14         48.62         46.08         2.10 o                         
   1  -1  15        217.72        194.80         2.70 o                         
   1  -1  15        218.20        217.11         3.47 o                         
  -1   1 -16          0.07          0.92         1.18 o                         
   1  -1  16          1.95          0.35         2.11 o                         
   1  -1  17         35.63         34.84         1.79 o                         
   1  -1  18          2.72          4.73         1.70 o                         
   1  -1  19         64.34         60.96         2.16 o                         
   1  -1  20         16.73         18.79         1.46 o                         
  -1   1 -21         11.37         14.39         2.67 o                         
   1  -1  23         16.46         29.74         2.86 o                         
  -1   0  22         11.28         19.13         3.48 o                         
  -1   0  21          1.89          3.02         2.94 o                         
  -1   0  20         26.03         31.30         3.04 o                         
  -1   0  19         15.42         17.17         2.74 o                         
  -1   0  18         19.71         22.24         2.66 o                         
  -1   0  17         33.19         26.49         1.72 o                         
  -1   0  17         33.22         37.42         2.69 o                         
  -1   0  16         67.94         73.73         2.84 o                         
  -1   0  15          0.56          1.16         1.12 o                         
  -1   0  15          6.37          7.97         2.13 o                         
  -1   0  14         38.99         37.41         1.58 o                         
  -1   0  14        163.09        147.89         3.15 o                         
  -1   0  13         58.88         61.05         1.69 o                         
  -1   0  13         59.30         70.06         1.62 o                         
  -1   0  12          7.53          9.91         1.03 o                         
  -1   0  12        147.89        131.43         1.72 o                         
   1   0 -11         69.68         58.66         0.59 o                         
   1   0 -11         79.27         79.58         1.41 o                         
  -1   0  10        438.41        437.62         3.12 o                         
   1   0 -10        827.14        772.26         4.20 o                         
  -1   0   9        343.89        348.26         2.61 o                         
   1   0  -9        405.94        435.86         3.14 o                         
  -1   0   8         46.30         47.28         1.12 o                         
   1   0  -8       1639.05       1485.08         5.45 o                         
  -1   0   7         45.70         51.95         0.98 o                         
  -1   0   6        838.47        884.67         2.89 o                         
   1   0  -6       1057.49       1044.79         2.25 o                         
   1   0  -5         17.57         25.22         0.43 o                         
   1   0  -4       1876.06       2061.20        21.76 o                         
   1   0  -3       1156.66       1306.14         4.31 o                         
  -1   0   2       4163.44       4624.78        23.96 o                         
   1   0  -1         10.44          6.82         0.35 o                         
   1   0   0       3246.40       3164.50        17.45 o                         
   1   0   1       1949.05       1924.08         5.17 o                         
   1   0   2       3106.38       3089.20        29.24 o                         
   1   0   3         88.53         98.92         1.62 o                         
   1   0   4       3028.15       3102.66        33.81 o                         
   1   0   5        204.49        190.21         1.70 o                         
  -1   0  -6        134.79        144.22         1.58 o                         
  -1   0  -7        146.22        150.56         1.71 o                         
   1   0   8         97.55         90.50         1.48 o                         
   1   0   9        444.24        433.69         3.02 o                         
   1   0  10        239.34        216.10         2.31 o                         
   1   0  11         14.03         12.41         0.75 o                         
   1   0  12         22.17         25.01         1.19 o                         
  -1   0 -12         84.37         74.99         0.63 o                         
   1   0  13         95.36         94.91         1.80 o                         
   1   0  13        220.47        198.98         2.10 o                         
   1   0  14        255.34        249.68         2.81 o                         
   1   0  14        280.20        269.00         3.28 o                         
  -1   0 -15         61.58         55.41         1.70 o                         
   1   0  15         71.35         65.06         2.46 o                         
   1   0  16          7.40          9.03         1.28 o                         
   1   0  16          7.84          4.96         2.05 o                         
   1   0  17          3.42          2.89         1.80 o                         
   1   0  17          3.96          3.44         1.53 o                         
   1   0  18        148.67        144.47         2.56 o                         
   1   0  19         36.06         31.57         1.92 o                         
  -1   0 -20          6.77          9.17         2.29 o                         
  -1   0 -21         14.08         20.04         2.62 o                         
  -1   0 -22         28.03         30.25         2.90 o                         
  -1   0 -23          1.67          3.09         2.54 o                         
  -1  -1  22          1.94          0.17         3.34 o                         
  -1  -1  21         26.07         28.06         3.23 o                         
  -1  -1  20         16.62         15.04         2.83 o                         
  -1  -1  19          5.73          6.31         2.54 o                         
  -1  -1  18         43.88         46.29         2.91 o                         
  -1  -1  17        145.25        137.59         2.97 o                         
  -1  -1  17        169.44        184.82         3.84 o                         
  -1  -1  16          0.65          1.50         1.29 o                         
  -1  -1  16          3.46          5.52         2.17 o                         
  -1  -1  15          0.54          1.67         1.24 o                         
  -1  -1  15          6.62          5.06         2.02 o                         
  -1  -1  14         11.90          9.69         1.38 o                         
  -1  -1  14         62.44         53.86         2.43 o                         
  -1  -1  13         30.30         30.72         1.55 o                         
   1   1 -13        239.83        216.48         2.20 o                         
   1   1 -12        230.71        217.51         2.06 o                         
  -1  -1  11         75.79         71.25         1.67 o                         
   1   1 -11         93.98        101.77         1.52 o                         
  -1  -1  10          1.12          2.90         0.89 o                         
  -1  -1  10         12.63         18.35         1.05 o                         
  -1  -1   9         33.14         49.93         1.01 o                         
   1   1  -9        229.54        206.35         2.41 o                         
  -1  -1   8        168.62        162.37         1.47 o                         
   1   1  -8        533.17        505.76         3.47 o                         
  -1  -1   7        221.04        222.05         2.04 o                         
  -1  -1   7        301.09        324.00         2.91 o                         
  -1  -1   6         67.93         57.23         0.84 o                         
   1   1  -6        187.93        178.09         1.31 o                         
  -1  -1   5         43.77         68.62         1.40 o                         
   1   1  -5        154.38        164.14         1.02 o                         
   1   1  -4        552.22        615.90         2.14 o                         
   1   1  -3        747.39        879.27         3.47 o                         
  -1  -1   0        450.69        496.99         2.91 o                         
   1   1   1         61.13         65.47         1.26 o                         
   1   1   2        376.51        390.32         2.83 o                         
   1   1   3       7532.92       7987.83        53.11 o                         
  -1  -1  -4       2240.93       2361.05         5.40 o                         
   1   1   5       3447.97       3531.76         9.44 o                         
   1   1   6         41.97         41.71         1.02 o                         
   1   1   6         56.39         57.24         1.33 o                         
   1   1   7        266.90        262.50         2.19 o                         
   1   1   7        954.96        878.74         3.81 o                         
   1   1   8        213.53        225.80         2.15 o                         
   1   1   8        251.03        267.27         2.35 o                         
  -1  -1  -9       1940.91       1971.76         6.21 o                         
  -1  -1 -10         75.61         71.30         1.50 o                         
   1   1  11        473.70        449.82         3.28 o                         
   1   1  12         11.69         13.06         1.07 o                         
   1   1  12         68.86         57.45         1.75 o                         
  -1  -1 -13        171.04        162.66         2.25 o                         
   1   1  13        177.22        175.21         2.55 o                         
   1   1  14          0.52          0.92         1.02 o                         
   1   1  14         48.84         43.20         1.93 o                         
  -1  -1 -15        151.23        139.58         2.24 o                         
   1   1  15        183.22        183.86         3.08 o                         
   1   1  16          7.08          7.39         1.17 o                         
   1   1  16          7.54          3.96         1.99 o                         
   1   1  17          7.62          7.50         1.84 o                         
   1   1  17         58.25         57.71         1.91 o                         
   1   1  18          0.03          1.38         1.93 o                         
  -1  -1 -18         27.27         25.05         1.82 o                         
   1   1  19         21.18         17.38         1.78 o                         
  -1  -1 -20         15.01         15.26         2.46 o                         
  -1  -1 -21         30.17         30.15         2.67 o                         
  -1  -1 -22          1.86          6.42         2.38 o                         
  -1  -2  22         16.62         20.60         3.57 o                         
  -1  -2  21          6.76         12.06         3.20 o                         
  -1  -2  20          9.80         10.86         2.95 o                         
  -1  -2  19         10.35         11.74         2.10 o                         
  -1  -2  18         67.71         67.00         3.13 o                         
  -1  -2  17          0.01          1.42         1.55 o                         
  -1  -2  17          2.24          6.92         2.41 o                         
  -1  -2  16         23.14         18.47         1.82 o                         
  -1  -2  16         36.79         40.25         2.54 o                         
  -1  -2  15          2.29          1.48         1.49 o                         
  -1  -2  15          2.35          4.56         2.05 o                         
  -1  -2  14          0.58          2.18         1.02 o                         
  -1  -2  13         20.81         19.86         1.46 o                         
  -1  -2  13         46.69         47.05         2.17 o                         
  -1  -2  12         40.98         35.47         1.57 o                         
   1   2 -12         87.59         84.20         1.54 o                         
  -1  -2  11         23.01         21.69         1.26 o                         
   1   2 -11         37.11         39.96         1.23 o                         
  -1  -2  10         41.72         58.15         1.57 o                         
  -1  -2  10        299.21        263.98         2.06 o                         
  -1  -2   9        149.15        167.52         1.67 o                         
   1   2  -9        149.22        178.54         2.38 o                         
  -1  -2   8        521.91        530.91         2.65 o                         
   1   2  -8        573.19        629.25         3.93 o                         
  -1  -2   7        196.45        184.83         1.54 o                         
   1   2  -7        253.76        239.07         1.44 o                         
  -1  -2   6        510.87        648.80         3.85 o                         
   1   2  -6        680.92        698.84         2.88 o                         
  -1  -2   5        528.82        570.37         3.34 o                         
   1   2  -5        900.91        879.14         2.30 o                         
   1   2  -4        523.06        534.92         2.60 o                         
   1   2  -4        795.58        725.45         2.96 o                         
   1   2  -3        333.87        390.22         2.28 o                         
   1   2   3        749.01        772.22         4.40 o                         
   1   2   4       1540.38       1749.58         4.97 o                         
   1   2   5       1680.19       1797.51         5.14 o                         
  -1  -2  -6        162.72        162.12         1.73 o                         
   1   2   6        233.33        236.94         2.12 o                         
  -1  -2  -7        105.76         94.98         1.46 o                         
   1   2   7        116.52        102.82         1.58 o                         
  -1  -2  -8        485.63        477.48         3.05 o                         
   1   2   8        864.26        830.29         3.80 o                         
   1   2   9        389.20        440.09         3.11 o                         
   1   2   9        704.89        718.57         3.61 o                         
   1   2  10        928.80        859.46         4.36 o                         
   1   2  11         34.33         30.77         1.29 o                         
   1   2  12          1.89          1.13         1.03 o                         
   1   2  12         89.39         77.07         1.83 o                         
   1   2  13         12.61         14.68         1.16 o                         
   1   2  13         70.48         68.82         1.89 o                         
  -1  -2 -14        275.71        274.43         2.91 o                         
   1   2  14        315.78        303.03         3.23 o                         
   1   2  15          1.43          1.75         1.14 o                         
   1   2  15         26.17         22.77         1.97 o                         
   1   2  16          5.69          8.05         1.81 o                         
   1   2  16         99.51         86.40         1.95 o                         
   1   2  17          0.63          1.61         1.72 o                         
   1   2  17         12.43         13.88         1.62 o                         
   1   2  18         42.74         39.01         2.52 o                         
   1   2  18         58.77         62.36         1.98 o                         
   1   2  19          4.96          3.90         1.68 o                         
  -1  -2 -20         25.43         29.42         2.66 o                         
  -1  -2 -21          9.16          9.73         2.49 o                         
  -1  -2 -22          5.08          7.34         2.55 o                         
  -1  -3  22          1.31          0.02         2.52 o                         
  -1  -3  21         15.13         16.72         2.62 o                         
  -1  -3  20         11.83         15.37         2.38 o                         
  -1  -3  19          0.76         -1.22         2.76 o                         
  -1  -3  18         33.65         33.64         2.40 o                         
  -1  -3  17         67.57         66.80         2.58 o                         
  -1  -3  17         92.05         95.35         3.23 o                         
  -1  -3  16          0.53          0.90         1.57 o                         
  -1  -3  16          1.04          1.81         2.16 o                         
  -1  -3  15         73.84         75.33         2.48 o                         
  -1  -3  15        132.21        141.97         3.25 o                         
  -1  -3  14         26.91         21.72         0.58 o                         
  -1  -3  13          1.19          1.47         0.46 o                         
  -1  -3  12         77.06         69.74         1.42 o                         
  -1  -3  11        576.44        515.79         4.59 o                         
  -1  -3  11        765.86        772.36         3.44 o                         
  -1  -3  10          1.13          2.08         0.76 o                         
   1   3 -10         65.94         60.25         1.78 o                         
  -1  -3   9         74.29         74.86         1.26 o                         
   1   3  -9        108.31        109.58         2.05 o                         
  -1  -3   8        110.60        101.07         1.35 o                         
   1   3  -8        112.87        116.67         2.15 o                         
  -1  -3   7          3.97          3.98         0.99 o                         
   1   3  -7          6.31          4.43         1.43 o                         
  -1  -3   6         97.85        107.71         1.69 o                         
   1   3  -6        163.15        158.36         1.75 o                         
   1   3  -5        700.41        678.80         2.11 o                         
   1   3  -4        168.92        156.00         1.11 o                         
   1   3  -3        528.67        494.53         1.86 o                         
  -1  -3  -3       4741.24       4952.76        47.96 o                         
  -1  -3  -4        112.25        108.04         2.10 o                         
  -1  -3  -5         90.16        104.37         2.12 o                         
  -1  -3  -6        167.40        173.88         1.91 o                         
   1   3   6        917.26        830.05         3.64 o                         
   1   3   7        234.98        278.31         2.38 o                         
   1   3   7        391.97        420.80         2.63 o                         
  -1  -3  -8        371.96        371.15         2.85 o                         
   1   3   8        487.57        476.49         2.91 o                         
  -1  -3  -9         76.68         61.00         1.42 o                         
   1   3   9         83.81         74.06         1.46 o                         
   1   3  10         50.93         51.30         1.38 o                         
  -1  -3 -11        552.07        576.49         3.78 o                         
  -1  -3 -12         58.42         60.27         1.56 o                         
  -1  -3 -13        127.50        121.17         2.04 o                         
   1   3  13        225.27        198.40         2.52 o                         
   1   3  14         15.47         14.91         1.19 o                         
   1   3  14         15.50         18.53         0.70 o                         
   1   3  15         47.30         38.82         0.72 o                         
   1   3  15         74.17         66.37         2.26 o                         
  -1  -3 -16          0.35         -0.65         1.14 o                         
   1   3  16          2.71          0.06         1.94 o                         
   1   3  17        111.23         86.90         3.04 o                         
   1   3  17        193.41        169.41         2.52 o                         
   1   3  18         10.04          9.01         2.01 o                         
   1   3  18        120.01        113.23         2.30 o                         
  -1  -3 -19         24.96         23.14         2.42 o                         
  -1  -3 -20          9.20         15.27         2.47 o                         
  -1  -3 -21         20.28         15.44         2.55 o                         
  -1  -4  23          0.00         -1.24         2.84 o                         
  -1  -4  22          8.15          6.70         2.74 o                         
  -1  -4  21          0.50         -0.79         2.43 o                         
  -1  -4  20          9.20          6.10         2.34 o                         
  -1  -4  19         16.66         14.99         2.43 o                         
  -1  -4  18        111.02        123.52         3.49 o                         
  -1  -4  17          0.04          0.60         1.90 o                         
  -1  -4  16         34.91         34.41         1.56 o                         
  -1  -4  15          9.08         10.94         1.31 o                         
   1   4 -14          5.60          4.15         0.64 o                         
  -1  -4  13          5.23          3.18         0.57 o                         
  -1  -4  12        147.56        148.11         1.98 o                         
  -1  -4  11          2.16          2.87         0.90 o                         
   1   4 -11         61.93         58.44         1.97 o                         
  -1  -4  10          8.20          7.21         0.87 o                         
   1   4 -10        252.31        209.64         2.66 o                         
  -1  -4   9          7.46          7.28         0.82 o                         
   1   4  -9         30.96         30.46         1.63 o                         
  -1  -4   8         82.85         80.48         1.33 o                         
   1   4  -8         84.01         91.34         2.01 o                         
  -1  -4   7        102.55        103.49         1.75 o                         
   1   4  -7        149.15        148.68         2.29 o                         
   1   4  -6        545.56        573.31         2.44 o                         
   1   4  -5         20.80         28.73         1.33 o                         
   1   4  -4        921.19        909.07         2.47 o                         
   1   4  -3        208.14        223.05         1.29 o                         
   1   4  -2          2.39          3.66         0.89 o                         
   1   4  -1        197.93        191.69         2.11 o                         
  -1  -4  -4        385.04        388.10         3.84 o                         
  -1  -4  -5         51.36         54.03         1.79 o                         
   1   4   6         38.43         35.63         0.88 o                         
  -1  -4  -7        115.40        124.88         1.30 o                         
  -1  -4  -8       1529.80       1633.60         4.35 o                         
  -1  -4  -9         78.84         81.74         2.39 o                         
   1   4   9        445.29        397.49         2.57 o                         
  -1  -4 -10        473.54        497.56         3.58 o                         
   1   4  10        626.00        628.54         3.44 o                         
  -1  -4 -11         58.25         65.52         1.63 o                         
  -1  -4 -12        225.52        214.33         2.55 o                         
   1   4  13          0.10         -0.53         1.01 o                         
   1   4  13         14.87         17.18         1.46 o                         
  -1  -4 -14         79.70         72.80         1.78 o                         
   1   4  14         86.98         84.88         1.11 o                         
   1   4  15          0.76          0.42         1.54 o                         
   1   4  15         33.66         35.27         0.89 o                         
   1   4  16         36.20         31.68         2.18 o                         
   1   4  16        155.59        149.03         1.35 o                         
   1   4  17          0.18          1.34         1.81 o                         
  -1  -4 -17         36.79         34.49         1.85 o                         
   1   4  18         33.52         27.31         2.20 o                         
   1   4  18         35.19         29.99         1.84 o                         
  -1  -4 -19         44.94         58.82         2.97 o                         
  -1  -4 -20         55.30         64.95         2.96 o                         
  -1  -4 -21          0.33          0.90         2.31 o                         
  -1  -5  22          2.28          0.94         2.61 o                         
  -1  -5  21          1.77          2.08         2.55 o                         
  -1  -5  20          0.91          0.07         2.38 o                         
  -1  -5  19          0.09         -0.65         2.20 o                         
  -1  -5  18          0.52          0.01         2.04 o                         
  -1  -5  17          8.47          6.54         1.97 o                         
  -1  -5  16          3.80          1.80         1.91 o                         
  -1  -5  15         82.59         71.96         1.28 o                         
   1   5 -14         14.92         14.19         0.78 o                         
  -1  -5  13          5.21          4.01         0.69 o                         
  -1  -5  12          6.30          5.95         1.08 o                         
  -1  -5  11          7.80          9.04         1.06 o                         
  -1  -5  10         19.62         18.88         1.04 o                         
   1   5 -10         37.89         41.49         1.83 o                         
  -1  -5   9        781.00        748.67         3.60 o                         
   1   5  -9        883.47        917.09         4.94 o                         
  -1  -5   8          7.56          5.65         1.18 o                         
   1   5  -8         11.60         13.88         1.52 o                         
   1   5  -7         64.41         70.28         1.86 o                         
   1   5  -6        566.22        571.53         2.55 o                         
   1   5  -5       1306.48       1310.35         3.68 o                         
   1   5  -4         14.58         16.13         1.18 o                         
   1   5  -3         89.50         90.66         0.84 o                         
   1   5  -2         11.34         10.41         1.12 o                         
   1   5  -1        108.93        106.96         1.88 o                         
   1   5   0         57.96         58.46         1.54 o                         
   1   5   1         17.29         16.42         1.15 o                         
  -1  -5  -5         60.40         63.54         1.96 o                         
  -1  -5  -6         99.21        108.35         1.23 o                         
   1   5   7        174.66        157.32         1.38 o                         
  -1  -5  -8          0.87          1.95         0.60 o                         
  -1  -5  -9        210.03        190.73         1.60 o                         
  -1  -5 -10         12.60         17.16         0.84 o                         
  -1  -5 -11         42.08         41.59         1.04 o                         
  -1  -5 -12          1.31          1.83         1.58 o                         
  -1  -5 -13         44.70         46.37         2.18 o                         
   1   5  14          0.75          2.47         0.95 o                         
   1   5  14        151.70        180.99         1.90 o                         
  -1  -5 -15        200.90        197.84         1.55 o                         
   1   5  16         25.63         28.09         1.09 o                         
   1   5  17        100.96        109.55         2.19 o                         
  -1  -5 -18         22.93         22.42         2.63 o                         
  -1  -5 -19         22.85         25.10         2.58 o                         
  -1  -5 -20         15.18         21.67         2.68 o                         
  -1  -6  21          3.83          3.36         2.24 o                         
  -1  -6  20          1.20         -1.91         2.19 o                         
  -1  -6  19          8.92          4.32         2.11 o                         
  -1  -6  18          0.88         -0.35         1.99 o                         
  -1  -6  17          2.47         -0.44         2.02 o                         
  -1  -6  16         32.71         38.73         2.44 o                         
  -1  -6  15         33.91         25.95         1.11 o                         
  -1  -6  14         44.22         36.51         1.07 o                         
  -1  -6  13         53.83         54.13         2.18 o                         
   1   6 -13         64.55         54.22         1.58 o                         
  -1  -6  12         62.67         57.97         1.57 o                         
   1   6 -12         71.49         57.93         1.61 o                         
  -1  -6  11         38.80         31.25         1.99 o                         
  -1  -6  10        462.19        367.95         4.57 o                         
   1   6 -10        544.22        540.03         4.24 o                         
  -1  -6   9        114.40         94.94         2.55 o                         
   1   6  -9        116.76        128.88         2.40 o                         
   1   6  -8         92.37         84.29         1.97 o                         
   1   6  -7         46.12         50.90         1.74 o                         
   1   6  -6        646.88        606.10         3.81 o                         
   1   6  -5         22.85         28.18         1.09 o                         
   1   6  -4        398.72        423.81         2.32 o                         
   1   6  -3          3.78          4.39         0.44 o                         
   1   6  -2       3380.39       3464.43         9.62 o                         
   1   6  -1        171.09        189.57         2.56 o                         
   1   6   0        815.38        845.62         4.84 o                         
   1   6   1          1.16          4.10         1.26 o                         
   1   6   2       2960.52       2967.77         8.84 o                         
   1   6   3         23.39         27.37         1.49 o                         
   1   6   4         83.89         87.38         1.83 o                         
  -1  -6  -6          0.73         -0.35         0.53 o                         
  -1  -6  -7         27.24         26.34         0.71 o                         
   1   6   8          0.54          1.29         0.51 o                         
  -1  -6  -9          2.75          3.60         0.62 o                         
  -1  -6 -10        152.44        162.35         1.52 o                         
  -1  -6 -11         28.74         25.84         0.91 o                         
  -1  -6 -12          2.55          1.40         1.59 o                         
  -1  -6 -13          0.12         -0.55         1.62 o                         
   1   6  14          1.96          2.65         1.16 o                         
  -1  -6 -14         60.27         76.13         1.48 o                         
   1   6  15          0.83          0.87         1.28 o                         
  -1  -6 -15         21.68         27.99         1.29 o                         
  -1  -6 -16        269.37        255.63         2.33 o                         
  -1  -6 -17         49.82         52.78         1.63 o                         
  -1  -6 -18          4.53          2.92         2.43 o                         
  -1  -6 -19         14.50         10.50         2.58 o                         
  -1  -6 -20         25.60         19.00         2.64 o                         
   1   7 -15          3.32          2.81         1.23 o                         
   1   7 -14         10.41          7.64         1.12 o                         
   1   7 -13          7.27          9.88         1.50 o                         
   1   7 -12        127.20        124.00         2.10 o                         
   1   7 -11         25.16         33.34         1.65 o                         
  -1  -7   9        197.58        153.77         3.32 o                         
   1   7  -9        234.34        239.13         3.02 o                         
   1   7  -8        143.11        137.72         2.38 o                         
   1   7  -7         24.89         25.70         1.54 o                         
   1   7  -6         24.54         30.42         1.52 o                         
   1   7  -5        357.69        327.36         2.14 o                         
   1   7  -4         41.15         40.23         1.21 o                         
   1   7  -4         46.76         44.18         1.83 o                         
   1   7  -3        281.36        305.44         2.01 o                         
   1   7  -2         33.16         37.31         0.92 o                         
   1   7  -1        982.38        970.88         5.44 o                         
   1   7   0          4.06          7.97         1.37 o                         
   1   7   1        649.84        657.46         4.52 o                         
   1   7   2         89.93         96.43         2.06 o                         
   1   7   3        116.74        124.49         2.22 o                         
   1   7   4         54.76         56.70         1.72 o                         
   1   7   5          1.62          2.46         1.14 o                         
   1   7   6         10.34          9.17         0.57 o                         
   1   7   7        744.11        777.99         2.19 o                         
   1   7   8         12.75         15.43         0.58 o                         
   1   7   9        196.51        197.51         1.27 o                         
  -1  -7 -10          0.16          1.38         0.57 o                         
   1   7  11        157.94        164.10         1.33 o                         
   1   7  12         11.29         10.73         0.71 o                         
  -1  -7 -13          0.44          0.90         0.97 o                         
   1   7  13         79.99        101.76         2.00 o                         
   1   7  14          0.41          0.19         1.13 o                         
  -1  -7 -14         66.92         82.84         1.70 o                         
   1   7  15         52.02         56.51         1.19 o                         
  -1  -7 -16         12.94         20.69         1.46 o                         
  -1  -7 -17         16.32         15.05         1.48 o                         
  -1  -7 -18         15.29         10.90         2.71 o                         
  -1  -7 -19          2.14          0.48         2.54 o                         
   1   7  20          1.12          4.78         1.84 o                         
   1   8 -15         53.51         47.32         2.07 o                         
   1   8 -14         45.57         48.72         1.97 o                         
   1   8 -13          0.56          4.68         1.58 o                         
   1   8 -12        100.79        103.41         2.20 o                         
   1   8 -11         41.15         39.22         1.79 o                         
   1   8  -8         29.27         32.08         1.88 o                         
   1   8  -7        214.12        191.42         2.60 o                         
   1   8  -6         95.13         95.31         1.97 o                         
   1   8  -5          0.59          0.78         0.92 o                         
   1   8  -4        115.24        120.54         1.81 o                         
   1   8  -3          0.83          0.98         0.70 o                         
   1   8  -2         30.83         27.83         0.86 o                         
   1   8  -1          0.00          0.51         0.64 o                         
   1   8   0         56.57         55.71         0.96 o                         
   1   8   1         67.14         76.09         2.00 o                         
   1   8   2         84.81         86.09         2.06 o                         
   1   8   3         20.18         20.01         1.50 o                         
   1   8   4         12.25         13.92         1.35 o                         
   1   8   5         36.89         42.86         1.65 o                         
   1   8   6         95.73        101.73         0.78 o                         
  -1  -8  -7         15.13         15.53         0.49 o                         
   1   8   8        147.12        133.57         0.94 o                         
   1   8   9          7.81          7.61         0.56 o                         
   1   8  10         25.63         26.62         0.73 o                         
  -1  -8 -11          1.20          1.65         0.64 o                         
  -1  -8 -12         31.12         33.80         1.27 o                         
   1   8  12         49.75         58.67         1.99 o                         
   1   8  13          3.19          5.40         1.29 o                         
   1   8  13        134.26        149.11         2.13 o                         
   1   8  14          1.60          3.15         1.22 o                         
  -1  -8 -14         73.18         84.47         1.91 o                         
  -1  -8 -15         28.84         32.02         1.55 o                         
   1   8  16          8.66         14.46         1.54 o                         
   1   8  17         21.94         25.38         1.67 o                         
  -1  -8 -18          1.59          0.72         2.46 o                         
   1   8  19          0.01          2.40         1.76 o                         
   1   8  20          1.33         11.06         2.60 o                         
   1   9 -15          7.60          4.41         1.97 o                         
   1   9 -14          4.65          5.10         1.86 o                         
   1   9 -13          7.53          7.32         1.72 o                         
   1   9 -12         24.36         23.36         1.98 o                         
   1   9 -11        157.05        132.89         2.62 o                         
   1   9 -10         10.54         13.67         1.73 o                         
   1   9  -9          4.76          9.23         1.77 o                         
   1   9  -8         46.38         45.12         2.09 o                         
   1   9  -7        115.09        130.29         2.34 o                         
   1   9  -6         11.52         10.48         1.20 o                         
   1   9  -5         44.88         51.54         1.47 o                         
   1   9  -4          2.08          3.76         1.00 o                         
   1   9  -3        379.90        368.17         2.75 o                         
   1   9  -2          6.11          7.43         0.89 o                         
   1   9  -1         93.27         97.05         1.19 o                         
   1   9   0          2.14          3.69         0.67 o                         
   1   9   1        460.94        446.74         1.42 o                         
   1   9   2         96.89         89.69         0.95 o                         
   1   9   3         11.05          8.51         0.48 o                         
   1   9   4          0.71          0.34         0.30 o                         
   1   9   5          5.41          5.53         1.39 o                         
   1   9   6         36.96         38.98         1.77 o                         
   1   9   7         74.29         67.25         1.99 o                         
  -1  -9  -8          0.06          2.00         1.10 o                         
  -1  -9  -9         16.51         16.07         1.21 o                         
   1   9  10          0.50          4.89         1.18 o                         
   1   9  11         23.74         22.18         1.22 o                         
   1   9  11         85.06         97.89         2.50 o                         
  -1  -9 -12          1.16          0.52         1.05 o                         
   1   9  12          3.91         10.25         1.80 o                         
  -1  -9 -13          1.40          2.73         1.10 o                         
   1   9  13         33.53         44.61         2.21 o                         
   1   9  14         54.38         62.12         1.92 o                         
   1   9  15         77.12         79.18         2.02 o                         
  -1  -9 -16         20.90         25.93         1.78 o                         
   1   9  17         17.39         21.19         2.00 o                         
  -1  -9 -17         29.40         26.56         1.85 o                         
   1   9  18          0.63          4.22         1.82 o                         
   1   9  19          6.17          7.76         2.02 o                         
   1  10 -14          0.40          1.62         2.14 o                         
   1  10 -13          1.64          1.65         1.99 o                         
   1  10 -12         64.64         60.75         2.41 o                         
   1  10 -11          8.31          8.70         2.03 o                         
   1  10 -10         31.28         35.64         2.10 o                         
   1  10  -9          0.10          7.71         1.82 o                         
   1  10  -8         17.56         19.57         1.91 o                         
   1  10  -7          4.66          3.93         1.30 o                         
   1  10  -6         27.43         30.91         1.53 o                         
   1  10  -5          1.42          0.90         1.10 o                         
   1  10  -4        113.49        115.05         1.95 o                         
   1  10  -3          0.19          1.60         1.02 o                         
   1  10  -2        130.23        139.31         1.84 o                         
   1  10  -1          9.72         11.17         0.93 o                         
   1  10   0         51.57         52.02         1.11 o                         
   1  10   1         30.67         28.86         0.57 o                         
   1  10   2         55.07         59.88         0.68 o                         
   1  10   3         33.66         32.56         0.46 o                         
   1  10   4         46.70         42.02         1.17 o                         
   1  10   5         39.32         40.93         1.26 o                         
   1  10   7         32.07         37.70         1.91 o                         
  -1 -10  -8        142.01        141.62         2.17 o                         
  -1 -10  -9          3.33          7.99         1.02 o                         
  -1 -10 -10          4.87          6.63         0.97 o                         
  -1 -10 -11          1.10          1.05         0.90 o                         
   1  10  12          0.35          1.30         1.14 o                         
   1  10  12          0.96          6.53         2.16 o                         
   1  10  13          4.45          5.68         1.34 o                         
   1  10  13         13.49         19.28         2.38 o                         
   1  10  14         91.47         93.11         2.66 o                         
  -1 -10 -14         93.33         90.77         2.27 o                         
   1  10  15          6.95         11.15         1.82 o                         
  -1 -10 -15         10.93         17.11         1.80 o                         
   1  10  16          9.62         12.01         1.87 o                         
   1  10  16          9.92          9.07         1.83 o                         
   1  10  17          3.00          4.13         1.83 o                         
  -1 -10 -17          7.40          5.27         1.85 o                         
   1  10  18         11.43         16.44         2.16 o                         
   1  10  19          0.79          7.05         2.65 o                         
   1  11 -14          3.01          3.43         2.45 o                         
   1  11 -13         51.73         51.17         2.79 o                         
   1  11 -12          5.49          5.72         2.21 o                         
   1  11 -11         53.93         46.36         2.54 o                         
   1  11 -10          1.26          5.38         2.21 o                         
   1  11  -9          4.51          8.20         2.06 o                         
   1  11  -8          8.71         13.21         2.05 o                         
   1  11  -7         33.92         32.57         2.20 o                         
   1  11  -6          1.76          2.28         1.13 o                         
   1  11  -6          4.70         10.10         2.04 o                         
   1  11  -5         71.01         71.16         1.42 o                         
   1  11  -4          0.40          1.25         0.87 o                         
   1  11  -3          0.72          1.07         0.95 o                         
   1  11  -2          1.92          3.24         0.88 o                         
   1  11  -1         42.27         41.47         1.10 o                         
   1  11   0          0.32          1.11         0.70 o                         
   1  11   1         19.58         24.44         0.81 o                         
   1  11   2         38.09         31.16         0.59 o                         
   1  11   3          6.77          7.80         0.86 o                         
   1  11   4          8.56          6.76         0.93 o                         
   1  11   6         45.63         36.17         2.06 o                         
   1  11   7         39.08         39.71         1.23 o                         
   1  11   8          7.26          9.67         1.05 o                         
  -1 -11  -9         29.64         26.28         1.10 o                         
   1  11  10          4.84          5.55         0.98 o                         
  -1 -11 -11          0.93          2.04         1.15 o                         
   1  11  11          3.40          3.17         2.34 o                         
  -1 -11 -12          1.09          3.06         1.30 o                         
   1  11  12        117.56        123.53         3.33 o                         
   1  11  13         74.20         67.87         2.00 o                         
   1  11  13        149.80        146.36         3.40 o                         
  -1 -11 -14          2.00          5.93         1.45 o                         
   1  11  14         26.32         40.78         2.76 o                         
   1  11  15         15.56         19.21         2.05 o                         
   1  11  15         16.58         26.45         2.09 o                         
   1  11  16          3.42          5.04         1.95 o                         
  -1 -11 -16         11.50         11.42         2.01 o                         
   1  11  17          2.64          5.46         2.02 o                         
   1  11  18          3.64          3.10         2.10 o                         
   1  12 -13          3.31          1.71         2.74 o                         
   1  12 -12         58.47         49.79         3.10 o                         
   1  12 -11          1.28          3.42         2.42 o                         
   1  12 -10          3.82         10.83         2.40 o                         
   1  12  -9         36.23         41.62         2.72 o                         
   1  12  -8         73.64         72.99         2.98 o                         
   1  12  -7          0.07          6.98         2.31 o                         
   1  12  -6         48.20         55.69         2.69 o                         
   1  12  -5          0.26          1.43         1.18 o                         
   1  12  -5         11.10         16.29         2.31 o                         
   1  12  -4          0.69          1.25         0.93 o                         
   1  12  -3          5.82          6.13         0.92 o                         
   1  12  -2         49.55         49.23         1.16 o                         
   1  12  -1          2.97          4.12         0.78 o                         
   1  12   0          8.13         10.90         0.77 o                         
   1  12   1          8.16          6.03         1.76 o                         
   1  12   2          0.20          1.03         1.63 o                         
   1  12   3         15.38         13.43         1.81 o                         
   1  12   4          1.31          0.64         0.82 o                         
   1  12   5          0.08          3.18         1.58 o                         
   1  12   6         14.05         15.74         1.79 o                         
   1  12   7         10.23         10.71         1.04 o                         
   1  12   8          0.02          0.67         0.99 o                         
  -1 -12  -9          3.84          4.41         1.14 o                         
   1  12   9         34.44         44.92         2.70 o                         
  -1 -12 -10          5.84          7.21         1.03 o                         
  -1 -12 -11          0.58          1.39         1.20 o                         
   1  12  11          4.88          8.29         2.47 o                         
  -1 -12 -12          6.21          4.76         1.33 o                         
   1  12  12          6.82         10.55         2.52 o                         
  -1 -12 -13          0.06          2.46         1.38 o                         
   1  12  13          2.11         12.30         2.66 o                         
   1  12  14         23.19         23.76         1.68 o                         
   1  12  14         33.59         39.05         3.10 o                         
   1  12  15          0.20          2.87         1.95 o                         
   1  12  15         15.10         20.11         2.21 o                         
   1  12  16          0.61          1.89         1.99 o                         
   1  12  16          1.12         -0.53         2.99 o                         
   1  12  17          0.39          0.56         2.03 o                         
   1  13 -13         30.16         22.31         3.31 o                         
   1  13 -12          1.77          0.33         2.90 o                         
   1  13 -11          5.56          4.00         2.89 o                         
   1  13 -10          2.36          3.57         2.66 o                         
   1  13  -9          1.10          4.12         2.46 o                         
   1  13  -8          7.30         11.34         2.57 o                         
   1  13  -7         11.49         18.44         2.70 o                         
   1  13  -6          3.59         10.62         2.71 o                         
   1  13  -5         60.34         64.42         3.10 o                         
   1  13  -4          2.34          5.13         1.96 o                         
   1  13  -3         24.37         19.58         2.12 o                         
   1  13  -2          0.89          2.75         1.88 o                         
   1  13  -1         18.70         18.30         2.06 o                         
   1  13   0          0.30          1.80         1.80 o                         
   1  13   1         11.18         15.27         1.92 o                         
   1  13   2          4.56          4.68         1.78 o                         
   1  13   3          1.99          2.95         1.78 o                         
   1  13   4          1.67          2.70         1.78 o                         
   1  13   5         25.61         23.07         2.09 o                         
   1  13   6          6.89          8.09         1.90 o                         
   1  13   7          3.17          5.35         1.13 o                         
   1  13   8          0.46          0.87         1.12 o                         
   1  13   9          0.01          0.36         1.01 o                         
   1  13  10          1.21          0.62         1.01 o                         
   1  13  11         16.51         10.90         1.40 o                         
   1  13  11         17.02         15.79         2.68 o                         
  -1 -13 -12          4.52          3.95         1.36 o                         
   1  13  12          5.97          9.87         2.81 o                         
   1  13  13         24.60         24.03         1.70 o                         
   1  13  13         28.60         27.63         3.20 o                         
   1  13  14          4.49          2.96         1.48 o                         
   1  13  14          4.80          3.34         3.14 o                         
   1  13  15          0.36          2.99         2.00 o                         
   1  13  15          0.88          0.12         3.16 o                         
   1  13  16          0.10          0.01         2.06 o                         
   1  13  17          0.05          1.91         2.21 o                         
   1  14 -12          4.81          1.20         3.47 o                         
   1  14 -11          1.10          0.51         3.20 o                         
   1  14 -10          0.28          0.68         3.20 o                         
   1  14  -9         11.67         15.38         3.13 o                         
   1  14  -8          5.16          7.40         2.82 o                         
   1  14  -7          2.07          3.65         2.68 o                         
   1  14  -6         42.36         46.93         3.16 o                         
   1  14  -5          1.15          6.18         2.73 o                         
   1  14  -4          0.01          0.71         2.07 o                         
   1  14  -3          0.61          4.63         2.14 o                         
   1  14  -2         10.33         12.05         2.29 o                         
   1  14  -1         14.71         22.20         3.01 o                         
   1  14   0         34.14         38.40         2.57 o                         
   1  14   1          0.03          4.17         2.09 o                         
   1  14   2          1.44          3.67         2.07 o                         
   1  14   3          3.88          4.67         2.11 o                         
   1  14   4         19.96         20.01         2.33 o                         
   1  14   5          1.31          3.95         2.10 o                         
   1  14   6          6.01          9.97         2.16 o                         
   1  14   7          0.74          3.01         2.11 o                         
   1  14   8          3.97          4.86         2.75 o                         
  -1 -14  -9          2.28          1.94         2.10 o                         
   1  14   9          4.43          8.28         2.76 o                         
  -1 -14 -10          0.17         -0.99         2.08 o                         
   1  14  10          1.31          1.80         2.82 o                         
  -1 -14 -11          5.03          3.33         2.32 o                         
   1  14  11          9.22         10.38         3.13 o                         
  -1 -14 -12         37.94         24.73         2.80 o                         
   1  14  12         40.55         44.61         3.64 o                         
  -1 -14 -13          2.08          0.67         2.29 o                         
   1  14  13          3.31          6.40         3.39 o                         
   1  14  14          0.62         -0.82         3.45 o                         
   1  15  -3          4.22          9.56         2.95 o                         
   1  15  -2          0.55          3.03         2.25 o                         
   1  15  -1         10.58         20.04         3.09 o                         
   1  15   0          0.02          0.88         2.21 o                         
   1  15   1          1.48          1.55         2.13 o                         
   1  15   2          0.22          0.02         2.13 o                         
   1  15   3          4.16          1.83         2.18 o                         
   1  15   4          1.40          3.92         2.21 o                         
   1  15   5         25.51         30.47         3.13 o                         
  -1 -15  -8          1.86          3.22         2.31 o                         
  -1 -15  -9         19.07         16.21         2.61 o                         
  -1 -15 -10          0.27          0.73         2.30 o                         
  -1 -15 -11          0.23          1.43         2.34 o                         
   2 -14  -2          0.77         -2.81         3.23 o                         
   2 -14  -1          1.65         -0.07         2.46 o                         
   2 -14   0          1.61         -1.45         2.57 o                         
   2 -14   1          3.60          2.21         2.60 o                         
   2 -14   2          0.00         -1.01         2.68 o                         
   2 -13  -4         15.85          9.16         2.93 o                         
   2 -13  -3          0.86         -1.78         2.91 o                         
   2 -13  -2         11.84          7.04         3.08 o                         
   2 -13  -1          4.20          6.32         3.06 o                         
   2 -13   0         16.24         18.60         2.62 o                         
   2 -13   1          3.71          4.51         2.49 o                         
   2 -13   2          6.26          7.49         2.54 o                         
   2 -13   3          0.16          2.26         2.55 o                         
   2 -13   4          3.73          5.80         2.57 o                         
   2 -13   5          4.33          7.03         2.68 o                         
   2 -13   6          0.06          1.66         2.52 o                         
   2 -13   7          0.15         -1.10         2.63 o                         
   2 -12  -5         46.06         34.12         2.86 o                         
   2 -12  -4          4.04          1.69         2.63 o                         
   2 -12  -3          3.37          0.89         2.75 o                         
   2 -12  -2          0.20          0.31         1.96 o                         
   2 -12  -1         24.00         22.27         3.00 o                         
   2 -12   0          3.38          3.48         2.11 o                         
   2 -12   1          5.84          4.59         2.20 o                         
   2 -12   2          0.00          1.98         2.33 o                         
   2 -12   3         89.83        100.39         3.43 o                         
   2 -12   4          0.41          8.91         2.62 o                         
   2 -12   5          7.17         13.30         2.60 o                         
   2 -12   6          1.39          6.10         2.56 o                         
   2 -12   7         70.74         83.48         3.43 o                         
   2 -12   8          0.65          3.95         2.51 o                         
   2 -12   9          0.21          1.86         2.50 o                         
   2 -12  10          1.69          3.28         2.49 o                         
   2 -11  -6         22.34         17.47         2.37 o                         
   2 -11  -5          0.10          0.86         2.32 o                         
   2 -11  -4         18.06         12.69         2.46 o                         
   2 -11  -3          7.85          9.35         2.51 o                         
   2 -11  -2          4.69          9.81         2.52 o                         
   2 -11  -1          0.51          4.24         1.94 o                         
   2 -11   0         17.32         23.38         2.26 o                         
   2 -11   1         10.60         13.38         2.21 o                         
   2 -11   2        134.10        146.20         3.57 o                         
   2 -11   3          0.10          2.67         1.06 o                         
   2 -11   4          3.25          4.21         1.13 o                         
   2 -11   5          5.44          6.01         1.22 o                         
   2 -11   6         38.61         39.04         1.52 o                         
   2 -11   7          3.46          5.08         1.28 o                         
   2 -11   8         17.08         24.68         1.46 o                         
   2 -11   9          0.52          3.86         1.37 o                         
   2 -11  10          4.05          5.77         1.44 o                         
   2 -11  11          4.05          8.38         2.44 o                         
   2 -11  12         10.53         16.61         2.63 o                         
   2 -11  13          0.28          3.79         2.52 o                         
   2 -10  -7         44.12         40.04         2.27 o                         
   2 -10  -6          1.49          1.03         1.51 o                         
   2 -10  -6          2.66          1.13         2.02 o                         
   2 -10  -5         12.86         12.26         1.72 o                         
   2 -10  -5         14.97         15.57         2.20 o                         
   2 -10  -4         19.58         16.64         1.83 o                         
   2 -10  -4         22.41         21.58         2.30 o                         
   2 -10  -3         57.99         59.56         2.64 o                         
   2 -10  -2          3.03          4.55         1.73 o                         
   2 -10  -1          0.59          0.70         0.59 o                         
   2 -10   0          0.68          0.92         0.67 o                         
   2 -10   1         63.80         61.89         1.15 o                         
   2 -10   2          2.40          3.22         0.61 o                         
   2 -10   3          0.64          2.02         0.63 o                         
   2 -10   4          6.63         10.78         1.05 o                         
   2 -10   5          3.44          2.80         1.05 o                         
   2 -10   6          4.27          5.57         1.08 o                         
   2 -10   7         39.24         40.78         1.45 o                         
   2 -10   8          0.49          1.06         1.17 o                         
   2 -10   9          2.00          2.10         1.20 o                         
   2 -10  10          3.80          3.99         1.29 o                         
   2 -10  11          1.52          2.51         1.33 o                         
   2 -10  12          1.67          2.41         1.42 o                         
   2 -10  13         35.11         39.76         1.81 o                         
   2 -10  14          0.04          0.18         1.50 o                         
   2 -10  15          0.04          0.96         2.36 o                         
   2  -9 -10          0.00         -0.32         1.18 o                         
   2  -9  -8          0.19          1.93         1.38 o                         
   2  -9  -8        111.19         95.27         2.34 o                         
   2  -9  -7         26.95         23.15         1.67 o                         
   2  -9  -7         44.63         41.08         2.08 o                         
   2  -9  -6        169.04        133.22         2.81 o                         
   2  -9  -6        171.69        157.55         2.89 o                         
   2  -9  -5          0.07          0.13         1.43 o                         
   2  -9  -5          1.10          3.14         1.91 o                         
   2  -9  -4          0.72          0.52         0.37 o                         
   2  -9  -4         47.39         49.14         2.31 o                         
   2  -9  -3         98.47        103.60         0.95 o                         
   2  -9  -3        104.01        106.05         2.77 o                         
   2  -9  -2         33.96         33.15         0.79 o                         
   2  -9  -2        269.09        282.22         3.66 o                         
   2  -9  -1          0.18          0.96         0.50 o                         
   2  -9   0          0.19          0.01         0.54 o                         
   2  -9   1         29.39         29.50         0.76 o                         
   2  -9   2         47.70         51.75         0.90 o                         
   2  -9   3          0.78          2.41         0.66 o                         
   2  -9   4         42.33         47.29         1.05 o                         
   2  -9   5          5.70          8.87         1.19 o                         
   2  -9   6        118.52        122.32         2.12 o                         
   2  -9   7          0.00          0.90         1.21 o                         
   2  -9   8          1.21          2.34         1.24 o                         
   2  -9   9         20.51         20.49         1.61 o                         
   2  -9  10          0.92          1.43         1.11 o                         
   2  -9  11          1.12          1.98         1.20 o                         
   2  -9  12          4.09          3.12         1.24 o                         
   2  -9  13          0.06         -0.49         1.31 o                         
   2  -9  14          8.76          7.44         1.47 o                         
   2  -9  15          1.28          0.59         1.49 o                         
   2  -9  16          0.71          0.18         1.50 o                         
   2  -9  17          1.61          2.83         2.24 o                         
   2  -9  18          0.45          2.91         2.42 o                         
   2  -8 -11         35.96         31.64         1.34 o                         
   2  -8 -10          4.00          4.38         1.12 o                         
   2  -8  -9         36.12         39.26         0.83 o                         
   2  -8  -8          0.02          0.34         0.56 o                         
   2  -8  -8         17.96         17.09         1.70 o                         
   2  -8  -7        180.78        141.27         2.51 o                         
   2  -8  -7        214.95        206.01         1.39 o                         
   2  -8  -6         12.79          9.60         1.38 o                         
   2  -8  -6         12.81         12.50         1.74 o                         
   2  -8  -5         77.13         56.49         1.96 o                         
   2  -8  -5         97.26         89.81         2.32 o                         
   2  -8  -4          3.12          3.79         1.37 o                         
   2  -8  -4          8.56         14.51         1.88 o                         
   2  -8  -3         20.71         22.71         1.01 o                         
   2  -8  -3        111.37        118.10         2.55 o                         
   2  -8  -2        144.68        143.62         1.08 o                         
   2  -8  -1        191.38        193.52         1.35 o                         
   2  -8   0         18.75         23.48         0.77 o                         
   2  -8   1        167.42        177.96         1.39 o                         
   2  -8   2        132.48        131.79         1.28 o                         
   2  -8   3         99.25        109.93         1.77 o                         
   2  -8   4         10.51         16.77         1.18 o                         
   2  -8   5         93.23         98.71         1.88 o                         
   2  -8   6          0.87          1.23         1.14 o                         
   2  -8   7          0.21          0.08         1.13 o                         
   2  -8   8          1.59          1.78         1.17 o                         
   2  -8   9          5.83          5.67         1.31 o                         
   2  -8  10         40.73         39.13         1.77 o                         
   2  -8  11          5.11          4.84         1.47 o                         
   2  -8  12          1.26          1.36         1.56 o                         
   2  -8  13         30.45         30.22         2.01 o                         
   2  -8  14         14.92         13.82         1.94 o                         
   2  -8  15         32.79         26.93         1.60 o                         
   2  -8  16          1.42          1.06         1.41 o                         
   2  -8  17          9.87          6.43         1.57 o                         
   2  -8  18          0.18         -1.18         1.53 o                         
   2  -8  19          6.19          7.68         2.25 o                         
   2  -8  20          1.02          0.04         3.06 o                         
   2  -7 -11          0.35          1.17         0.47 o                         
   2  -7 -11         21.43         18.44         1.38 o                         
   2  -7 -10         61.57         53.06         0.90 o                         
   2  -7 -10        153.53        134.00         1.83 o                         
   2  -7  -9         39.77         31.72         0.91 o                         
   2  -7  -9         56.16         60.11         1.49 o                         
   2  -7  -8         69.20         61.14         1.63 o                         
   2  -7  -8        172.31        159.28         1.43 o                         
   2  -7  -7          2.88          2.04         1.06 o                         
   2  -7  -7          3.82          7.27         1.45 o                         
   2  -7  -6        206.78        173.95         2.54 o                         
   2  -7  -6        251.87        254.17         2.09 o                         
   2  -7  -5         10.39          9.69         1.27 o                         
   2  -7  -5        148.72        166.52         1.81 o                         
   2  -7  -4        140.92        116.90         2.35 o                         
   2  -7  -4        298.08        292.50         2.20 o                         
   2  -7  -3          6.48          8.79         0.72 o                         
   2  -7  -2         12.65         13.21         0.75 o                         
   2  -7  -1         77.69         72.98         1.12 o                         
   2  -7   0        631.36        671.26         2.25 o                         
   2  -7   1          0.70          1.28         0.58 o                         
   2  -7   2          5.49          4.01         0.70 o                         
   2  -7   3        138.45        136.75         1.39 o                         
   2  -7   4        237.66        216.96         1.71 o                         
   2  -7   5          6.43          8.73         0.83 o                         
   2  -7   6        301.23        289.67         2.22 o                         
   2  -7   7         14.40         15.89         1.05 o                         
   2  -7   8         55.42         51.12         1.74 o                         
   2  -7   9          1.43          0.95         1.29 o                         
   2  -7  10         12.07         12.30         1.45 o                         
   2  -7  11         28.17         27.27         1.67 o                         
   2  -7  12         25.60         28.76         1.74 o                         
   2  -7  13          1.10          2.37         1.54 o                         
   2  -7  14          3.45          3.70         1.72 o                         
   2  -7  15         10.97          9.71         1.91 o                         
   2  -7  16          4.04          2.31         1.91 o                         
   2  -7  17          5.68          3.58         1.39 o                         
   2  -7  18          0.98          0.31         1.43 o                         
   2  -7  19          0.01         -0.68         1.49 o                         
   2  -7  20          0.12         -0.82         2.76 o                         
   2  -7  21          3.22          4.23         2.93 o                         
  -2   6  18          2.97          1.83         3.20 o                         
  -2   6  17         14.35          2.52         3.13 o                         
  -2   6  16          2.31         -3.01         3.01 o                         
  -2   6  15         23.76         15.06         3.01 o                         
   2  -6 -13         61.72         57.48         1.93 o                         
   2  -6 -12         10.52         11.42         1.46 o                         
   2  -6 -11         36.22         37.06         1.55 o                         
   2  -6 -10          0.00          0.65         0.37 o                         
   2  -6 -10          4.64         10.27         1.37 o                         
   2  -6  -9          8.53          8.83         0.47 o                         
   2  -6  -9        178.25        173.09         1.70 o                         
   2  -6  -8         53.47         44.61         1.21 o                         
   2  -6  -8         55.75         53.11         1.17 o                         
   2  -6  -7        150.51        132.76         1.91 o                         
   2  -6  -7        156.80        148.67         1.52 o                         
   2  -6  -6          1.19          1.69         0.91 o                         
   2  -6  -6         20.98         27.23         0.84 o                         
   2  -6  -5        270.18        261.58         2.02 o                         
   2  -6  -5        312.71        330.40         3.48 o                         
   2  -6  -4        160.97        151.40         1.38 o                         
   2  -6  -3         13.25         18.52         0.78 o                         
   2  -6  -2          3.54          5.14         0.65 o                         
   2  -6  -1        509.39        534.68         2.45 o                         
   2  -6   0         13.71         12.11         0.89 o                         
   2  -6   1        137.20        130.14         2.80 o                         
   2  -6   2          9.53         11.40         0.79 o                         
   2  -6   3         23.62         21.62         0.83 o                         
   2  -6   4        107.75        110.28         1.28 o                         
   2  -6   5        503.08        524.68         2.50 o                         
   2  -6   6         41.25         42.77         1.01 o                         
   2  -6   7          0.92          1.64         0.75 o                         
   2  -6   8         48.82         45.53         1.18 o                         
   2  -6   9          5.98          5.96         0.92 o                         
   2  -6  10          2.05          1.96         0.91 o                         
   2  -6  11        132.15        137.64         2.60 o                         
   2  -6  12          1.61          1.99         1.42 o                         
   2  -6  13         10.19         12.73         1.63 o                         
   2  -6  14          1.78          2.14         1.55 o                         
   2  -6  15         22.64         16.22         1.90 o                         
   2  -6  16         14.16         13.00         1.93 o                         
   2  -6  17          0.64          1.90         1.92 o                         
   2  -6  18          1.94          3.09         2.02 o                         
   2  -6  19         14.39         15.47         1.52 o                         
   2  -6  20         14.82         24.82         2.71 o                         
   2  -6  21         10.07         15.38         2.73 o                         
   2  -6  22          1.40          7.92         2.79 o                         
  -2   5  19          3.27         -0.65         3.37 o                         
  -2   5  18         63.10         65.71         3.93 o                         
  -2   5  17         10.82          4.32         3.20 o                         
  -2   5  16         24.78         15.10         3.17 o                         
  -2   5  15          0.73         -2.83         2.83 o                         
  -2   5  14          1.87         -0.78         1.35 o                         
   2  -5 -13          3.50          6.39         1.34 o                         
   2  -5 -12         18.50         20.08         1.61 o                         
   2  -5 -11         43.65         36.91         1.68 o                         
   2  -5 -10        471.09        456.89         2.47 o                         
   2  -5  -9         25.10         20.41         0.85 o                         
   2  -5  -9         57.38         69.01         1.96 o                         
   2  -5  -8         96.11         84.56         0.79 o                         
   2  -5  -8        114.13        117.25         1.23 o                         
   2  -5  -7         40.16         53.00         1.81 o                         
   2  -5  -6         28.40         19.66         0.90 o                         
   2  -5  -6         64.40         57.87         1.21 o                         
   2  -5  -5          3.05          2.21         0.66 o                         
   2  -5  -5         19.65         21.82         1.35 o                         
   2  -5  -4          4.85          4.90         0.58 o                         
   2  -5  -3        113.73        107.25         1.45 o                         
   2  -5  -3        121.47        116.70         2.00 o                         
   2  -5  -2         53.49         44.24         1.50 o                         
   2  -5  -2        113.26         93.78         1.97 o                         
   2  -5  -1          2.72          2.32         0.67 o                         
   2  -5   0        152.59        149.48         2.56 o                         
   2  -5   1        117.99        115.10         2.44 o                         
   2  -5   2          8.24          9.47         1.34 o                         
   2  -5   3         46.90         48.53         1.92 o                         
   2  -5   4         57.75         48.54         0.87 o                         
   2  -5   5         26.55         24.73         0.73 o                         
   2  -5   6          7.86          7.32         0.62 o                         
   2  -5   7         35.27         34.73         0.82 o                         
   2  -5   8        156.26        157.59         1.36 o                         
   2  -5   9        143.43        139.60         1.45 o                         
   2  -5  10         12.19         12.81         0.85 o                         
   2  -5  11         12.94         11.85         0.84 o                         
  -2   5 -12         72.76         63.87         1.21 o                         
   2  -5  13         47.85         47.67         1.63 o                         
   2  -5  14         85.90         77.96         1.90 o                         
  -2   5 -15          8.67          6.55         1.36 o                         
   2  -5  16         35.72         31.70         2.07 o                         
   2  -5  17          5.66          7.38         1.90 o                         
   2  -5  18         18.59         21.32         2.14 o                         
   2  -5  19          1.85          3.52         2.05 o                         
   2  -5  20          6.45          1.76         3.15 o                         
   2  -5  21          4.19          6.46         2.42 o                         
   2  -5  22          5.15         10.97         2.62 o                         
  -2   4  19         13.30         10.68         3.51 o                         
  -2   4  18         27.21         26.78         3.50 o                         
  -2   4  17         39.12         28.75         3.42 o                         
  -2   4  16         29.44         23.34         3.18 o                         
  -2   4  15         33.12         28.89         3.10 o                         
   2  -4 -14          0.29          0.73         1.15 o                         
  -2   4  14          0.31         -0.68         2.79 o                         
   2  -4 -13        305.06        313.78         2.69 o                         
   2  -4 -12          5.17          9.01         1.01 o                         
   2  -4 -11        338.09        327.69         1.97 o                         
   2  -4 -10        192.21        199.20         1.80 o                         
   2  -4  -9        431.38        389.95         1.84 o                         
   2  -4  -9        441.41        420.75         3.30 o                         
   2  -4  -8         13.84         14.54         1.51 o                         
   2  -4  -7        117.12         93.37         0.94 o                         
   2  -4  -7        205.07        200.35         1.82 o                         
   2  -4  -6         92.93         88.81         1.03 o                         
   2  -4  -6        178.69        179.99         2.42 o                         
   2  -4  -5         88.87         86.00         0.96 o                         
   2  -4  -4         41.61         43.43         0.79 o                         
   2  -4  -3         65.05         86.96         1.05 o                         
   2  -4  -2         39.06         38.78         1.32 o                         
   2  -4  -2         51.60         47.72         1.60 o                         
   2  -4  -1        375.53        390.56         3.51 o                         
   2  -4   0         11.17         16.42         1.25 o                         
  -2   4  -1        214.53        207.69         2.05 o                         
   2  -4   2        161.85        163.82         1.91 o                         
   2  -4   3         73.65         67.74         2.09 o                         
   2  -4   4         91.71        104.27         2.55 o                         
   2  -4   5        816.70        958.24         4.17 o                         
   2  -4   6         21.45         26.53         1.07 o                         
   2  -4   7          1.07          0.46         0.78 o                         
   2  -4   8         90.35         97.49         1.61 o                         
   2  -4   9          0.10          1.13         0.77 o                         
   2  -4  10        188.02        187.24         1.87 o                         
   2  -4  11         86.60         85.59         1.72 o                         
   2  -4  12         12.14         11.12         1.17 o                         
  -2   4 -13          1.53          1.12         1.16 o                         
  -2   4 -14         29.60         28.87         1.50 o                         
  -2   4 -15        125.71        130.01         2.27 o                         
  -2   4 -16         39.07         37.20         1.67 o                         
  -2   4 -17         43.02         38.71         1.72 o                         
  -2   4 -18          0.00          0.84         1.35 o                         
  -2   4 -19          6.66          6.36         2.24 o                         
   2  -4  19          6.76          7.06         2.62 o                         
   2  -4  20         16.52         17.75         3.12 o                         
   2  -4  21          5.26         -1.14         3.21 o                         
  -2   3  20         36.41         27.72         3.79 o                         
  -2   3  19         26.20         27.13         3.64 o                         
  -2   3  18         39.48         51.34         3.66 o                         
  -2   3  17         52.82         61.86         3.78 o                         
  -2   3  16        107.32        118.14         4.14 o                         
  -2   3  15         15.80         10.01         3.05 o                         
  -2   3  14        257.20        278.23         4.94 o                         
   2  -3 -13        244.64        254.20         1.75 o                         
   2  -3 -12        218.47        210.31         1.70 o                         
   2  -3 -11         53.74         61.67         1.21 o                         
   2  -3 -10        339.21        324.06         3.02 o                         
   2  -3  -9         89.59         86.82         2.02 o                         
   2  -3  -8        253.75        283.25         2.11 o                         
   2  -3  -7         34.97         40.75         1.16 o                         
   2  -3  -6         76.48         98.25         1.99 o                         
   2  -3  -5        497.73        479.42         2.39 o                         
   2  -3  -5        497.92        552.13         3.80 o                         
   2  -3  -4        427.53        500.31         2.29 o                         
   2  -3  -3        334.07        342.40         2.70 o                         
   2  -3  -3       1150.65       1069.63         5.31 o                         
   2  -3  -2       1906.84       1820.36         4.35 o                         
   2  -3  -1        585.92        588.61         2.73 o                         
   2  -3   0         99.00        123.72         1.45 o                         
   2  -3   1        118.96        119.96         1.54 o                         
  -2   3  -2         88.46         90.16         1.45 o                         
  -2   3  -3         29.30         31.18         1.11 o                         
   2  -3   4        241.48        261.86         3.55 o                         
   2  -3   5         99.40        102.48         2.51 o                         
   2  -3   6        283.83        376.57         2.77 o                         
   2  -3   7          2.03          4.76         0.89 o                         
   2  -3   8        109.78        118.98         1.33 o                         
   2  -3   9        104.73        109.60         1.32 o                         
   2  -3  10        286.68        285.64         1.77 o                         
   2  -3  11         36.78         35.11         0.83 o                         
   2  -3  12         87.64         82.69         1.19 o                         
   2  -3  13         79.19         72.03         1.14 o                         
   2  -3  14         32.54         26.49         0.92 o                         
   2  -3  15        108.16        104.86         2.11 o                         
  -2   3 -16         59.43         55.58         1.75 o                         
  -2   3 -17          0.61          3.15         1.30 o                         
  -2   3 -18         23.13         20.99         2.46 o                         
   2  -3  18         29.95         32.97         2.69 o                         
  -2   3 -19         13.94         10.37         2.24 o                         
   2  -3  19         37.99         36.58         2.91 o                         
  -2   3 -20          1.29          1.25         2.33 o                         
   2  -3  20         12.19          8.66         2.69 o                         
  -2   3 -21         12.06         10.98         2.47 o                         
   2  -3  21         15.19         13.93         3.10 o                         
  -2   3 -22          0.08          0.47         2.31 o                         
  -2   2  20          6.72          2.97         3.40 o                         
  -2   2  19        115.34        152.00         4.83 o                         
  -2   2  18          0.34         -3.18         3.20 o                         
  -2   2  17         25.88         26.57         3.36 o                         
  -2   2  16         36.86         32.17         3.31 o                         
  -2   2  15         54.19         34.88         3.27 o                         
  -2   2  14         86.14         93.67         1.37 o                         
   2  -2 -13        171.32        171.18         2.64 o                         
  -2   2  13        173.13        172.58         1.82 o                         
   2  -2 -12        529.38        501.42         2.33 o                         
   2  -2 -11       1079.77       1032.64         3.20 o                         
   2  -2 -10        203.98        198.12         2.57 o                         
   2  -2  -8        385.54        367.98         3.23 o                         
   2  -2  -7        364.13        389.47         3.39 o                         
   2  -2  -6        243.68        228.97         2.66 o                         
   2  -2  -5        383.62        384.22         3.22 o                         
   2  -2  -4         66.32         64.39         1.05 o                         
   2  -2  -4        325.49        278.99         2.95 o                         
   2  -2  -3        835.56        841.70         2.88 o                         
   2  -2  -2          6.77          9.62         0.82 o                         
   2  -2  -1          0.06          0.36         0.55 o                         
   2  -2   0        333.07        327.05         2.08 o                         
   2  -2   1         46.61         62.90         1.13 o                         
   2  -2   2        157.93        161.59         1.73 o                         
   2  -2   3        305.50        294.61         2.37 o                         
   2  -2   4         30.11         30.46         1.63 o                         
   2  -2   5        174.81        219.72         3.32 o                         
   2  -2   6         55.33         73.00         2.26 o                         
   2  -2   7        255.86        296.36         4.11 o                         
   2  -2   8         98.82         96.82         2.66 o                         
   2  -2   9          7.11          9.61         1.61 o                         
   2  -2  10         18.68         23.41         1.34 o                         
  -2   2 -11         17.61         18.82         0.92 o                         
   2  -2  12          8.01          9.02         0.70 o                         
   2  -2  13         52.02         50.65         1.02 o                         
   2  -2  14         14.90         11.95         0.81 o                         
   2  -2  15        101.75         84.65         1.33 o                         
   2  -2  15        303.85        279.13         3.91 o                         
  -2   2 -16         72.64         71.89         1.86 o                         
  -2   2 -17         56.73         55.62         2.99 o                         
   2  -2  17         77.33         80.15         2.80 o                         
  -2   2 -18          2.49          4.15         2.20 o                         
   2  -2  18         55.69         46.77         2.63 o                         
  -2   2 -19          0.69          0.92         2.05 o                         
   2  -2  19         28.13         26.69         2.68 o                         
  -2   2 -20         11.32          7.85         2.22 o                         
   2  -2  20         12.48         15.75         2.80 o                         
  -2   2 -21          5.09          3.80         2.24 o                         
   2  -2  21         14.78         15.29         3.03 o                         
   2  -2  22         26.68         34.43         2.51 o                         
  -2   2 -23          8.48         12.69         3.27 o                         
  -2   1  20          5.89          6.25         3.34 o                         
  -2   1  19         15.84         15.04         3.43 o                         
  -2   1  18         15.27         10.90         3.29 o                         
  -2   1  17          0.30         -2.74         2.96 o                         
  -2   1  16         11.43          3.76         3.26 o                         
  -2   1  15         22.78         19.02         3.08 o                         
   2  -1 -14        331.64        319.99         1.98 o                         
   2  -1 -13         73.61         70.41         1.44 o                         
   2  -1 -12        833.19        801.01         2.87 o                         
   2  -1 -11        713.22        761.64         3.81 o                         
   2  -1  -8        609.36        627.97         4.07 o                         
   2  -1  -7       1035.55       1008.44         5.07 o                         
   2  -1  -6       2037.96       1844.10         6.60 o                         
   2  -1  -5        189.33        184.49         2.40 o                         
   2  -1  -4          8.02          6.43         0.53 o                         
   2  -1  -3          1.33          1.84         0.45 o                         
   2  -1  -2       1232.64       1188.50         3.26 o                         
   2  -1  -1         10.24         14.11         0.62 o                         
   2  -1   0        960.72        943.96         3.37 o                         
   2  -1   1        802.67        800.49         3.31 o                         
   2  -1   2        223.34        229.87         1.95 o                         
   2  -1   3        221.36        224.00         2.02 o                         
   2  -1   4       2338.13       2436.83         9.52 o                         
   2  -1   5        478.87        507.75         4.69 o                         
   2  -1   6         33.22         31.72         1.72 o                         
   2  -1   7         42.19         32.99         1.78 o                         
   2  -1   8         40.53         56.93         2.16 o                         
   2  -1   9        103.14         93.29         2.61 o                         
   2  -1  10        118.01        118.22         2.05 o                         
   2  -1  11          3.19          4.74         1.04 o                         
   2  -1  12          0.02          0.83         0.77 o                         
  -2   1 -13          2.31          6.77         0.95 o                         
   2  -1  14        516.26        494.07         2.40 o                         
   2  -1  15        283.52        265.28         1.74 o                         
   2  -1  16        110.81         87.91         1.15 o                         
   2  -1  16        143.75        143.29         3.03 o                         
  -2   1 -17          1.53          2.95         2.08 o                         
   2  -1  17        117.78        101.25         2.86 o                         
  -2   1 -18         45.07         40.38         2.78 o                         
   2  -1  18         45.41         43.80         2.55 o                         
  -2   1 -19         14.45         11.33         2.36 o                         
   2  -1  19         54.12         53.12         2.87 o                         
  -2   1 -20          0.33          1.65         2.16 o                         
   2  -1  20         14.95         19.26         2.73 o                         
  -2   1 -21          7.45          6.62         1.97 o                         
   2  -1  22         22.26         28.85         2.34 o                         
  -2   1 -23         24.21         30.55         3.52 o                         
  -2   1 -24          8.80         17.37         3.48 o                         
  -2   0  21          9.42          2.33         3.54 o                         
  -2   0  20          2.52          1.68         3.28 o                         
  -2   0  19         12.98         12.85         3.30 o                         
  -2   0  18         12.87          9.13         3.10 o                         
  -2   0  17         18.40         16.47         3.05 o                         
  -2   0  16         10.27          3.03         2.88 o                         
  -2   0  15         59.01         52.66         1.11 o                         
   2   0 -15         68.05         70.37         0.99 o                         
  -2   0  14         41.23         42.47         1.01 o                         
   2   0 -14         55.47         49.57         1.28 o                         
  -2   0  13          4.82          6.09         0.76 o                         
  -2   0  13         42.56         43.52         2.84 o                         
  -2   0  12         34.56         34.32         0.80 o                         
  -2   0  12        132.98        132.37         3.47 o                         
  -2   0  11        201.12        185.41         1.46 o                         
   2   0 -11        220.14        232.22         2.39 o                         
  -2   0  10          5.01          7.25         0.53 o                         
   2   0 -10         58.48         53.03         0.94 o                         
   2   0  -9          9.33          8.20         0.37 o                         
  -2   0   8         22.80         22.96         0.52 o                         
  -2   0   7         64.30         54.90         0.50 o                         
  -2   0   6       1001.06        989.28         2.81 o                         
  -2   0   5          5.60          6.28         0.58 o                         
  -2   0   4        450.61        478.23         2.16 o                         
  -2   0   3       1703.74       1759.42         5.45 o                         
   2   0  -2       1092.22       1119.38         3.34 o                         
   2   0  -1         30.76         21.65         0.68 o                         
   2   0   0        102.26         95.85         1.20 o                         
   2   0   1          9.81          9.44         0.66 o                         
   2   0   2        268.19        275.98         2.13 o                         
   2   0   3        278.46        275.50         2.22 o                         
   2   0   4        392.41        390.10         3.87 o                         
   2   0   5        386.17        453.87         4.35 o                         
   2   0   6         59.87         46.38         1.83 o                         
   2   0   7        317.26        330.34         4.13 o                         
   2   0   8        133.29        127.61         2.84 o                         
   2   0   9        396.63        399.86         4.83 o                         
   2   0  10         74.88         81.31         1.77 o                         
   2   0  11         65.03         62.59         1.19 o                         
   2   0  12         40.14         38.36         1.11 o                         
   2   0  13          0.56          0.62         1.27 o                         
   2   0  13         51.76         50.34         2.05 o                         
   2   0  14        118.25        110.66         2.40 o                         
   2   0  14        216.18        215.77         3.25 o                         
  -2   0 -15        125.53        131.37         2.13 o                         
  -2   0 -16          0.08         -0.73         0.73 o                         
   2   0  16         25.45         29.76         2.24 o                         
  -2   0 -17         15.62         12.53         2.22 o                         
   2   0  17         16.86         20.53         2.16 o                         
  -2   0 -18         23.58         17.93         2.37 o                         
   2   0  18         42.39         38.66         2.45 o                         
  -2   0 -19          0.21          0.11         2.12 o                         
   2   0  19          2.47          4.80         2.25 o                         
  -2   0 -20         13.71         14.47         2.38 o                         
   2   0  20         15.69         21.40         2.62 o                         
  -2   0 -21          6.06          5.11         2.21 o                         
   2   0  21         22.74         25.69         2.90 o                         
  -2   0 -22         14.44         15.07         2.71 o                         
   2   0  22         45.81         61.31         3.52 o                         
   2   0  23         31.52         40.04         2.49 o                         
  -2   0 -24         23.32         31.48         3.52 o                         
  -2  -1  20         50.08         65.29         4.00 o                         
  -2  -1  19         25.30         26.69         3.45 o                         
  -2  -1  18         13.66         12.75         3.03 o                         
  -2  -1  17          2.92          0.86         2.85 o                         
  -2  -1  16         42.27         34.62         3.17 o                         
  -2  -1  15          1.51          1.30         1.04 o                         
   2   1 -15         14.33          7.24         0.91 o                         
  -2  -1  14         30.91         30.44         1.34 o                         
  -2  -1  14         30.98         35.16         2.81 o                         
  -2  -1  13         14.82         13.42         1.22 o                         
  -2  -1  13        117.83        105.92         3.32 o                         
  -2  -1  12        119.34        113.87         1.88 o                         
  -2  -1  11         62.39         65.80         1.44 o                         
   2   1 -11         62.85         78.41         2.22 o                         
  -2  -1  10        251.42        224.70         2.10 o                         
   2   1 -10        284.36        246.24         1.80 o                         
  -2  -1   9          0.57          0.45         0.39 o                         
   2   1  -8         58.37         50.31         0.83 o                         
   2   1  -7         13.02         12.14         1.06 o                         
   2   1  -6        146.28        166.59         2.21 o                         
   2   1  -5        374.02        394.80         2.19 o                         
  -2  -1   4        341.70        327.34         2.72 o                         
  -2  -1   3        119.38        118.10         1.80 o                         
  -2  -1   2        275.94        320.72         2.88 o                         
   2   1  -1        105.47         99.07         1.28 o                         
  -2  -1   0         13.43         15.21         0.73 o                         
   2   1   1        149.36        150.32         1.60 o                         
  -2  -1  -2         88.87         90.99         1.36 o                         
  -2  -1  -3         56.38         66.62         1.27 o                         
   2   1   4        170.84        200.99         2.94 o                         
   2   1   5        233.74        270.29         3.46 o                         
   2   1   6        409.91        443.99         4.50 o                         
   2   1   7       1412.33       1455.39         8.21 o                         
   2   1   8         17.23         21.53         1.65 o                         
   2   1   9          2.14          3.91         1.03 o                         
  -2  -1 -10         19.71         16.98         0.86 o                         
   2   1  11        226.61        228.46         1.99 o                         
   2   1  12         65.15         63.36         1.26 o                         
   2   1  13         23.18         22.30         1.50 o                         
   2   1  13        188.22        158.98         2.73 o                         
   2   1  14        119.94        116.37         2.45 o                         
   2   1  14        148.30        168.62         2.99 o                         
  -2  -1 -15         45.99         46.61         2.78 o                         
   2   1  15         49.94         73.78         2.54 o                         
  -2  -1 -16         17.35         18.48         2.29 o                         
   2   1  16         51.18         60.94         2.47 o                         
  -2  -1 -17         11.02         10.06         0.69 o                         
   2   1  17         59.44         52.99         2.43 o                         
  -2  -1 -18          8.67          5.25         2.04 o                         
   2   1  18         11.26         10.56         2.18 o                         
  -2  -1 -19         11.79         12.45         2.19 o                         
   2   1  19         18.95         20.81         2.39 o                         
  -2  -1 -20          0.11          0.16         2.12 o                         
   2   1  20         10.60         13.53         2.55 o                         
  -2  -1 -21         10.14         11.54         2.48 o                         
   2   1  21         13.96         21.08         2.75 o                         
   2   1  22          2.87          9.48         2.18 o                         
   2   1  23          9.25         14.00         2.33 o                         
  -2  -1 -24          0.00          2.55         2.32 o                         
  -2  -2  17         60.20         61.02         3.54 o                         
  -2  -2  16         37.40         23.31         3.05 o                         
  -2  -2  15        141.66        141.65         2.64 o                         
  -2  -2  15        142.91        159.29         3.98 o                         
  -2  -2  14         40.14         40.27         1.39 o                         
  -2  -2  13         66.46         71.25         1.93 o                         
  -2  -2  12        173.30        159.59         2.36 o                         
   2   2 -11        248.50        249.58         2.07 o                         
  -2  -2  10         21.51         20.12         1.06 o                         
   2   2 -10         21.53         21.00         1.11 o                         
   2   2  -9         87.27         76.51         0.83 o                         
   2   2  -8          4.13          8.11         0.62 o                         
   2   2  -7        426.85        448.90         3.41 o                         
   2   2  -6        120.15        104.57         1.79 o                         
   2   2  -5         38.54         38.44         1.36 o                         
  -2  -2   2          0.77          2.29         0.94 o                         
  -2  -2   1        131.35        139.09         2.23 o                         
  -2  -2   0        766.44        788.57         5.08 o                         
   2   2   1        304.65        345.93         2.51 o                         
   2   2   2          8.51          7.90         0.81 o                         
   2   2   3        522.13        567.85         4.69 o                         
   2   2   4         13.01         19.21         1.39 o                         
   2   2   5        323.37        349.19         3.93 o                         
   2   2   6        160.87        146.72         2.81 o                         
   2   2   7         75.70         84.53         2.38 o                         
   2   2   8       1306.44       1377.17         8.53 o                         
  -2  -2  -9        639.22        680.55         4.44 o                         
   2   2  10          7.54          9.86         0.86 o                         
   2   2  11         38.23         40.64         1.07 o                         
   2   2  12        105.21         99.88         1.50 o                         
   2   2  13        104.82        110.62         2.39 o                         
   2   2  13        619.51        546.12         4.29 o                         
   2   2  14        480.27        484.41         4.38 o                         
   2   2  14        840.58        813.67         5.31 o                         
  -2  -2 -15         82.94         78.52         3.13 o                         
   2   2  15         87.49        109.60         2.75 o                         
  -2  -2 -16         29.43         25.33         2.51 o                         
   2   2  16        281.76        264.99         3.67 o                         
  -2  -2 -17          1.79          1.34         1.98 o                         
   2   2  17         19.28         16.23         2.12 o                         
  -2  -2 -18         13.10         10.67         2.15 o                         
   2   2  18         13.66         13.07         2.18 o                         
  -2  -2 -19          0.03         -0.61         2.02 o                         
   2   2  19          0.26          0.72         2.21 o                         
  -2  -2 -20         12.92          9.64         2.14 o                         
   2   2  20         16.75         17.83         2.55 o                         
  -2  -2 -21          0.37          0.94         2.20 o                         
   2   2  21         13.12         15.93         2.74 o                         
  -2  -2 -22          0.56          1.38         2.35 o                         
   2   2  22          5.01         11.68         2.94 o                         
  -2  -2 -23          0.14         -1.22         2.39 o                         
   2   2  23          0.28         -1.63         3.11 o                         
  -2  -3  15         25.10         21.26         1.65 o                         
  -2  -3  14         47.55         45.39         1.86 o                         
  -2  -3  13        246.27        211.45         3.06 o                         
  -2  -3  12        106.10         95.64         2.22 o                         
  -2  -3  11         12.19         10.36         1.21 o                         
  -2  -3  10        111.21         83.42         1.77 o                         
   2   3 -10        117.78        100.51         1.73 o                         
   2   3  -9         63.47         57.40         1.35 o                         
   2   3  -8         48.22         44.43         0.91 o                         
   2   3  -7        137.64        116.36         1.30 o                         
   2   3  -6          1.13          0.37         0.80 o                         
   2   3  -5         17.21         12.27         1.04 o                         
  -2  -3   0        748.51        780.00         5.40 o                         
  -2  -3  -1       1378.23       1469.63         7.51 o                         
   2   3   4         21.58         21.65         1.55 o                         
   2   3   5          5.99          8.52         1.33 o                         
   2   3   6        315.82        319.85         4.10 o                         
   2   3   7        226.35        221.26         3.62 o                         
   2   3   8        292.00        321.36         3.10 o                         
   2   3   9         33.72         30.29         1.38 o                         
   2   3  10        242.40        230.45         2.74 o                         
   2   3  11          0.02          2.70         1.13 o                         
   2   3  11        515.22        433.63         3.68 o                         
   2   3  12         44.75         47.76         1.75 o                         
   2   3  12        182.00        160.60         2.66 o                         
   2   3  13        687.60        667.78         4.94 o                         
   2   3  13       1110.64       1055.08         5.68 o                         
   2   3  14        513.79        511.86         4.49 o                         
   2   3  14        602.22        635.91         4.71 o                         
  -2  -3 -15          2.21          5.78         2.25 o                         
   2   3  15        142.80        143.60         2.92 o                         
  -2  -3 -16         25.62         23.66         2.52 o                         
   2   3  16         79.06         88.41         2.69 o                         
  -2  -3 -17         60.43         51.47         2.75 o                         
   2   3  17         64.21         59.74         2.53 o                         
  -2  -3 -18         25.13         22.96         2.39 o                         
   2   3  18         38.45         33.25         2.38 o                         
  -2  -3 -19         15.27         16.37         2.42 o                         
   2   3  19         26.22         25.82         2.43 o                         
  -2  -3 -20          0.18          0.33         2.06 o                         
   2   3  20          0.34         -0.06         2.43 o                         
  -2  -3 -21         16.03         21.97         2.60 o                         
   2   3  21         99.89        111.70         3.58 o                         
   2   3  22          7.95         10.44         2.13 o                         
  -2  -3 -23          9.61          9.43         2.56 o                         
   2   3  23         15.84         20.77         3.25 o                         
  -2  -4  15         63.19         54.76         2.18 o                         
  -2  -4  14         62.05         53.69         2.22 o                         
  -2  -4  13         32.89         30.28         1.89 o                         
  -2  -4  12        143.40        123.38         2.59 o                         
  -2  -4  11        144.68        107.71         2.31 o                         
  -2  -4  10         37.80         31.10         0.96 o                         
   2   4  -9         60.91         55.20         1.46 o                         
   2   4  -8        190.93        194.37         1.63 o                         
   2   4  -7         14.58         19.00         0.77 o                         
   2   4  -6         93.27         88.11         1.18 o                         
   2   4  -5        190.66        194.74         2.24 o                         
   2   4   7          0.23          0.60         1.48 o                         
   2   4   8          8.13          4.93         1.13 o                         
  -2  -4  -9         13.38         14.38         1.20 o                         
   2   4  10          0.44          0.38         1.09 o                         
   2   4  11        107.64        106.51         1.50 o                         
  -2  -4 -12         17.21         23.02         1.62 o                         
   2   4  12        283.98        241.72         3.04 o                         
  -2  -4 -13         49.96         45.99         1.98 o                         
   2   4  13         60.42         94.84         2.29 o                         
   2   4  14        212.10        211.24         3.14 o                         
   2   4  14        248.55        264.71         3.29 o                         
  -2  -4 -15        164.21        166.95         4.12 o                         
   2   4  15        254.38        269.80         3.52 o                         
  -2  -4 -16         52.32         59.59         3.00 o                         
   2   4  16        228.15        228.62         3.44 o                         
  -2  -4 -17          2.62          2.52         2.11 o                         
   2   4  17         13.82         11.58         2.08 o                         
  -2  -4 -18         41.17         40.45         2.81 o                         
   2   4  18        101.51         92.55         2.81 o                         
  -2  -4 -19         15.18         13.17         2.44 o                         
   2   4  19         48.30         47.08         2.70 o                         
  -2  -4 -20          8.66          7.45         2.42 o                         
   2   4  20         35.23         36.49         2.85 o                         
  -2  -4 -21         26.09         30.58         2.93 o                         
   2   4  21         30.02         43.30         3.09 o                         
  -2  -4 -22          9.00         14.04         2.46 o                         
   2   4  22         32.82         31.49         3.24 o                         
   2   4  23          4.30          1.47         3.27 o                         
  -2  -5  15          6.06          4.12         1.68 o                         
  -2  -5  14         12.69         11.49         1.78 o                         
  -2  -5  13        103.50         90.60         2.61 o                         
  -2  -5  12         50.79         41.41         1.91 o                         
  -2  -5  11          0.64         -0.08         1.27 o                         
   2   5 -10          0.87          1.41         1.05 o                         
   2   5  -9          4.60          7.48         1.13 o                         
   2   5  -8        164.21        153.32         2.35 o                         
   2   5  -7        302.56        301.32         1.96 o                         
   2   5  -6          4.33          4.36         0.65 o                         
   2   5  -5         23.03         22.45         0.83 o                         
   2   5  -4         92.71         91.48         1.23 o                         
  -2  -5  -7        563.12        585.47         6.06 o                         
  -2  -5  -8        104.51        109.96         3.08 o                         
  -2  -5  -9        107.17        112.11         3.16 o                         
  -2  -5 -10          6.69          4.76         1.80 o                         
  -2  -5 -11         12.22          9.87         2.17 o                         
   2   5  12         75.51         75.11         2.22 o                         
   2   5  12        182.39        182.47         2.68 o                         
   2   5  13        297.68        312.57         3.72 o                         
   2   5  13        374.66        405.07         3.64 o                         
   2   5  14          5.07          3.84         1.45 o                         
   2   5  14          5.90         10.49         1.92 o                         
  -2  -5 -15          8.78         13.93         2.27 o                         
   2   5  15        253.20        242.45         3.32 o                         
  -2  -5 -16          0.02         -1.48         2.08 o                         
   2   5  16          0.26          0.01         1.93 o                         
  -2  -5 -17          4.72          6.20         2.27 o                         
   2   5  17         28.72         27.75         2.13 o                         
  -2  -5 -18         31.49         30.20         2.72 o                         
   2   5  18         34.44         36.00         2.33 o                         
  -2  -5 -19         40.83         42.76         2.97 o                         
   2   5  19         45.43         55.37         2.74 o                         
  -2  -5 -20          1.61          1.71         2.42 o                         
   2   5  20         22.86         29.05         2.65 o                         
  -2  -5 -21         11.31         13.41         2.13 o                         
  -2  -5 -22          4.16          3.59         2.39 o                         
   2   5  22          5.47          3.41         2.92 o                         
  -2  -6  13         14.89         11.26         1.83 o                         
  -2  -6  12         12.65          8.84         1.72 o                         
  -2  -6  11         82.54         60.24         2.37 o                         
   2   6  -9         65.96         65.07         1.87 o                         
   2   6  -8        354.40        330.64         3.41 o                         
   2   6  -7         19.97         21.64         0.82 o                         
   2   6  -6        114.33        118.33         1.34 o                         
   2   6  -5         43.46         41.03         0.92 o                         
   2   6  -4          0.36          0.68         0.65 o                         
   2   6  -3         16.04         15.09         1.42 o                         
  -2  -6  -6        170.93        156.57         3.41 o                         
  -2  -6  -7         20.23         18.93         1.82 o                         
  -2  -6  -8         43.88         40.23         2.29 o                         
  -2  -6  -9         48.67         58.45         2.64 o                         
  -2  -6 -10         21.95         30.17         2.25 o                         
  -2  -6 -11         39.34         42.50         2.70 o                         
  -2  -6 -12        267.05        269.31         5.03 o                         
  -2  -6 -13         50.04         45.04         2.83 o                         
   2   6  13         52.16         66.73         1.98 o                         
  -2  -6 -14          2.41          2.33         2.10 o                         
   2   6  14         15.97         19.58         1.89 o                         
  -2  -6 -15          2.06          2.37         1.95 o                         
   2   6  15          3.55          6.28         1.88 o                         
  -2  -6 -16          1.31          0.00         1.99 o                         
   2   6  16          1.96          1.30         1.75 o                         
  -2  -6 -17          0.00         -0.25         2.05 o                         
   2   6  17          0.60          2.01         1.81 o                         
  -2  -6 -18         30.14         28.81         1.19 o                         
   2   6  18         30.18         36.82         2.33 o                         
  -2  -6 -19          8.96          5.58         2.46 o                         
   2   6  19         11.80         15.70         2.35 o                         
   2   6  20         65.56         74.32         2.45 o                         
   2   6  21          3.11          3.04         1.98 o                         
   2   7  -9          1.76          1.93         1.40 o                         
   2   7  -8          0.51          1.84         1.40 o                         
   2   7  -7        237.16        232.82         3.18 o                         
   2   7  -6        176.02        178.56         1.55 o                         
   2   7  -5         43.17         42.41         0.97 o                         
   2   7  -4        170.42        169.62         1.58 o                         
   2   7  -3        211.71        202.24         3.07 o                         
   2   7  -2         25.97         29.92         1.82 o                         
   2   7  -1       1302.14       1318.36         7.19 o                         
  -2  -7  -5        771.62        744.79         6.97 o                         
  -2  -7  -6         87.14         83.85         2.77 o                         
  -2  -7  -7         51.83         50.92         2.44 o                         
  -2  -7  -8         24.11         21.33         1.96 o                         
  -2  -7  -9          7.66          4.58         1.73 o                         
  -2  -7 -10          2.78          4.02         1.97 o                         
  -2  -7 -11        206.82        205.06         4.43 o                         
  -2  -7 -12          5.66          5.67         2.23 o                         
  -2  -7 -13         18.84         19.59         2.46 o                         
   2   7  13         35.87         42.81         1.83 o                         
  -2  -7 -14         12.60         11.33         2.28 o                         
   2   7  14         12.75         16.50         1.77 o                         
  -2  -7 -15         54.01         48.92         2.94 o                         
   2   7  15         68.29         69.04         2.14 o                         
  -2  -7 -16          5.18          3.99         2.09 o                         
   2   7  16          7.36          4.63         1.68 o                         
  -2  -7 -17          3.45          4.64         2.10 o                         
   2   7  17         20.62         19.04         1.89 o                         
  -2  -7 -18          2.76          0.75         2.10 o                         
   2   7  18          2.80          1.42         1.98 o                         
   2   7  19         15.33         14.26         1.90 o                         
   2   7  20          3.00          3.53         1.98 o                         
  -2  -7 -21          3.19          0.13         3.21 o                         
   2   8  -7         23.51         26.86         1.75 o                         
   2   8  -5         83.16         82.07         1.24 o                         
   2   8  -4          7.97          9.13         0.79 o                         
   2   8  -3         23.02         22.54         0.87 o                         
   2   8  -2        312.10        304.67         3.84 o                         
   2   8  -1         64.41         65.90         2.28 o                         
   2   8   0         18.43         15.68         1.72 o                         
   2   8   1          6.48          5.26         1.57 o                         
   2   8   2          2.52          2.73         1.60 o                         
  -2  -8  -5         27.90         29.43         2.14 o                         
  -2  -8  -6        191.51        165.74         3.69 o                         
  -2  -8  -7        168.56        150.37         3.64 o                         
  -2  -8  -8         54.95         49.81         2.62 o                         
  -2  -8  -9          1.15          1.61         1.78 o                         
   2   8   9          3.51          0.53         1.52 o                         
  -2  -8 -10        125.65        120.90         3.64 o                         
   2   8  10        182.43        189.46         2.43 o                         
  -2  -8 -11         19.98         21.72         2.57 o                         
  -2  -8 -12        112.06        115.42         3.79 o                         
  -2  -8 -13         25.69         21.59         2.47 o                         
  -2  -8 -14         98.20         97.89         3.63 o                         
   2   8  14        209.34        209.12         2.68 o                         
  -2  -8 -15         17.49         19.16         2.45 o                         
   2   8  15         23.83         26.63         1.70 o                         
  -2  -8 -16          0.36          0.11         2.18 o                         
   2   8  16          4.18          3.69         1.59 o                         
  -2  -8 -17          0.01         -0.09         1.12 o                         
   2   8  17          0.46          0.51         1.81 o                         
   2   8  18          1.62          0.43         1.67 o                         
  -2  -8 -19          0.10          0.75         2.28 o                         
  -2  -8 -20          0.74         -0.21         2.36 o                         
   2   9 -14          2.45          1.90         1.43 o                         
   2   9  -6          3.16          0.76         1.35 o                         
   2   9  -5         18.94         17.30         1.52 o                         
   2   9  -4          3.59          2.66         0.63 o                         
   2   9  -3        239.56        232.88         1.73 o                         
   2   9   6          6.63          6.41         1.28 o                         
  -2  -9  -7         24.53         22.95         1.45 o                         
   2   9   8          0.03         -0.63         1.28 o                         
   2   9   9         41.64         37.90         1.64 o                         
   2   9   9        189.99        172.74         2.27 o                         
  -2  -9 -10         21.86         21.52         1.51 o                         
   2   9  10         21.88         30.73         1.51 o                         
  -2  -9 -11        197.47        179.66         2.59 o                         
   2   9  11        227.11        249.70         2.41 o                         
   2   9  12         15.29         13.12         1.46 o                         
   2   9  13          0.09          0.93         1.33 o                         
  -2  -9 -14          1.67          1.84         2.08 o                         
  -2  -9 -15          0.04          2.10         2.15 o                         
   2   9  15         15.90         15.80         1.56 o                         
  -2  -9 -16          0.26          0.56         2.17 o                         
   2   9  16          4.63          3.10         1.68 o                         
  -2  -9 -17         26.33         24.43         1.44 o                         
  -2  -9 -18          0.40         -1.40         3.01 o                         
  -2  -9 -19          3.78          3.45         2.34 o                         
   2  10 -14          1.52          1.33         1.47 o                         
   2  10 -13         11.76          6.16         1.65 o                         
   2  10  -5          3.73          4.43         1.37 o                         
   2  10  -4         21.71         22.08         1.56 o                         
   2  10  -3          0.30          0.87         1.27 o                         
   2  10  -2        218.96        198.37         1.29 o                         
  -2 -10  -6         56.88         51.74         2.76 o                         
  -2 -10  -7          1.26          1.75         1.86 o                         
  -2 -10  -8          3.23          4.21         1.99 o                         
   2  10   8        141.95        115.85         1.88 o                         
  -2 -10  -9         21.55         20.55         2.43 o                         
   2  10   9         43.66         38.99         1.38 o                         
  -2 -10 -10        135.26        122.61         3.80 o                         
   2  10  10        135.42        156.01         1.80 o                         
  -2 -10 -11          0.60          1.19         2.06 o                         
   2  10  11          0.61          6.85         1.20 o                         
  -2 -10 -12         23.78         21.26         2.50 o                         
   2  10  12         23.79         27.42         1.30 o                         
  -2 -10 -13          1.59          0.79         2.25 o                         
  -2 -10 -14          4.82          5.93         2.30 o                         
  -2 -10 -15          1.28          1.65         2.18 o                         
  -2 -10 -16         37.19         35.07         2.93 o                         
   2  10  16         41.32         43.93         2.51 o                         
  -2 -10 -17          3.10          8.12         1.84 o                         
  -2 -10 -18         10.22         11.37         3.28 o                         
  -2 -10 -19          1.84          5.14         3.25 o                         
   2  11 -13          0.12          1.27         1.63 o                         
   2  11 -12          1.27          3.53         1.78 o                         
   2  11  -4          0.00          0.79         1.28 o                         
   2  11  -3        107.65        111.86         2.18 o                         
   2  11  -2         28.37         31.36         1.55 o                         
   2  11  -1         44.57         35.75         1.54 o                         
   2  11   0          2.10          2.04         1.14 o                         
  -2 -11  -7          2.57          1.84         1.93 o                         
   2  11   7         13.12          2.79         1.18 o                         
  -2 -11  -8          1.42          1.75         1.92 o                         
   2  11   8          2.64          3.70         0.90 o                         
  -2 -11  -9         53.74         52.11         0.92 o                         
  -2 -11 -10          8.32          8.57         2.85 o                         
  -2 -11 -11         19.20         17.74         2.39 o                         
  -2 -11 -12          1.07         -0.74         2.81 o                         
  -2 -11 -13         10.74         12.11         2.50 o                         
  -2 -11 -14          4.74          5.18         2.37 o                         
   2  11  15          9.89         10.37         1.94 o                         
  -2 -11 -16          0.32          5.89         1.93 o                         
  -2 -11 -17         14.18         14.48         3.34 o                         
  -2 -11 -18          2.83          6.27         3.30 o                         
   2  12 -13          3.47          5.46         1.95 o                         
   2  12 -12         23.15         20.93         2.12 o                         
   2  12 -11          8.71         12.57         2.03 o                         
   2  12 -10         48.86         42.64         2.42 o                         
   2  12  -3          9.55          9.16         1.30 o                         
   2  12  -2        104.78         97.55         1.94 o                         
   2  12  -1          0.16          2.41         1.15 o                         
   2  12   0         39.23         33.76         1.36 o                         
   2  12   1         19.37         18.50         0.64 o                         
  -2 -12  -7          0.08          2.04         2.74 o                         
  -2 -12  -8         19.78         17.75         2.91 o                         
  -2 -12  -9          0.89          1.43         2.83 o                         
  -2 -12 -10         53.60         45.46         3.46 o                         
  -2 -12 -11          2.77          2.83         2.87 o                         
  -2 -12 -12          7.78          8.36         3.07 o                         
   2  12  13          0.78          3.31         2.02 o                         
   2  12  14         36.85         43.00         2.30 o                         
   2  12  15          1.76          4.34         2.04 o                         
   2  12  16          9.87         14.36         2.18 o                         
  -2 -12 -17          0.78         -0.87         3.22 o                         
   2  13 -12          2.25          3.99         2.15 o                         
   2  13 -11          0.60          1.64         1.95 o                         
   2  13 -10          0.59          4.21         1.91 o                         
   2  13  -9         19.56         20.87         2.16 o                         
   2  13  -8          2.17          5.19         2.05 o                         
   2  13   6          0.10          1.38         0.91 o                         
  -2 -13  -7         39.98         38.35         3.45 o                         
  -2 -13  -8          4.31          3.77         2.92 o                         
  -2 -13  -9         35.43         30.90         3.30 o                         
  -2 -13 -10          0.78          3.34         3.09 o                         
   2  13  11          1.13          2.71         2.03 o                         
  -2 -13 -12          0.49          1.54         2.09 o                         
   2  13  13          0.48          2.58         1.61 o                         
   2  13  13          5.18         10.38         2.15 o                         
   2  13  14          0.64          2.64         1.72 o                         
   2  13  14          1.05          4.92         2.18 o                         
   2  13  15          7.58         11.49         1.91 o                         
   2  13  15          8.59         14.76         2.40 o                         
   2  13  16          0.03          3.58         1.94 o                         
  -2 -13 -16          0.62          6.14         2.21 o                         
   2  14 -11          0.90          2.78         2.29 o                         
   2  14 -10          5.07          5.59         2.19 o                         
   2  14  -9          0.41          2.01         2.12 o                         
   2  14  -8          6.69          3.88         2.09 o                         
   2  14  -7          1.17          3.05         2.05 o                         
   2  14  -6          5.30          9.41         2.26 o                         
   2  14  -5          0.83          4.95         2.17 o                         
  -2 -14  -7          2.39          1.92         3.20 o                         
   2  14   8         15.42         11.59         2.20 o                         
  -2 -14  -9          0.00          2.22         2.15 o                         
   2  14  10          5.38          8.60         2.16 o                         
   2  14  11          0.78          2.07         2.14 o                         
  -2 -14 -12          0.56         -1.10         2.12 o                         
   2  14  13          0.00          1.93         2.35 o                         
  -2 -14 -13          0.34          0.40         3.35 o                         
   2  14  14          0.06          1.36         2.33 o                         
  -2 -14 -14          0.45          4.02         3.64 o                         
  -2 -15  -9         13.23         10.99         2.76 o                         
  -2 -15 -10          0.67         -0.15         2.52 o                         
   3 -13  -5          1.86          0.99         2.89 o                         
   3 -13  -4          5.58          3.26         2.93 o                         
   3 -13  -3          6.17          8.56         3.09 o                         
   3 -13  -2         14.45         18.86         3.35 o                         
   3 -13  -1          2.45          7.09         3.15 o                         
   3 -13   0         15.08         20.21         3.38 o                         
   3 -13   1          9.99         21.54         3.50 o                         
   3 -13   2         33.09         38.77         3.82 o                         
   3 -12  -6          1.73          1.41         2.70 o                         
   3 -12  -5          6.05          3.62         2.65 o                         
   3 -12  -4          6.31          6.57         2.69 o                         
   3 -12  -3         11.29         11.67         2.84 o                         
   3 -12  -2          0.46         -0.18         2.81 o                         
   3 -12  -1          4.99          9.95         2.94 o                         
   3 -12   0         11.22         17.18         3.12 o                         
   3 -12   1          6.73         12.18         3.17 o                         
   3 -12   2          5.52          8.91         3.13 o                         
   3 -12   3          6.91         12.48         3.20 o                         
   3 -12   4          2.22          9.38         3.27 o                         
   3 -12   5         16.51         27.76         3.60 o                         
   3 -12   6         15.70         31.46         3.66 o                         
   3 -12   7         15.77         26.00         3.56 o                         
   3 -11  -7         13.81         10.91         2.43 o                         
   3 -11  -6         14.66         14.26         2.48 o                         
   3 -11  -5          3.94          9.08         2.48 o                         
   3 -11  -4         24.57         27.57         2.70 o                         
   3 -11  -3          2.87          6.36         2.49 o                         
   3 -11  -2         11.11         16.57         2.64 o                         
   3 -11  -1          1.95          9.90         2.62 o                         
   3 -11   0         12.61         19.14         2.71 o                         
   3 -11   1          7.30         14.43         2.88 o                         
   3 -11   2         40.51         50.75         3.27 o                         
   3 -11   3         11.31         18.02         3.02 o                         
   3 -11   4         33.00         41.58         3.38 o                         
   3 -11   5         48.26         56.73         3.58 o                         
   3 -11   6         38.95         40.57         1.86 o                         
   3 -11   7          4.18         12.70         1.71 o                         
   3 -11   8         11.60         18.18         1.83 o                         
   3 -11   9          0.63          6.86         1.82 o                         
   3 -11  10         16.65         26.47         2.09 o                         
   3 -11  11          9.07         10.36         2.67 o                         
   3 -11  12          6.04          4.15         2.64 o                         
   3 -11  13          4.75          3.77         2.86 o                         
   3 -11  14          4.04         -0.48         2.97 o                         
   3 -10  -7          5.17          0.18         2.12 o                         
   3 -10  -6          3.59          1.35         2.08 o                         
   3 -10  -5          5.32          4.40         2.12 o                         
   3 -10  -4          1.67          5.06         2.22 o                         
   3 -10  -3         48.02         67.68         2.83 o                         
   3 -10  -2          1.65          9.69         2.35 o                         
   3 -10  -1         16.41         23.43         2.45 o                         
   3 -10   0          8.32         15.91         1.20 o                         
   3 -10   1         51.83         49.58         1.72 o                         
   3 -10   2          4.45          9.05         1.53 o                         
   3 -10   3         53.56         71.65         2.35 o                         
   3 -10   4         24.69         29.05         2.05 o                         
   3 -10   5         11.19          8.40         1.88 o                         
   3 -10   6          2.73          2.81         1.91 o                         
   3 -10   7          9.30         13.14         2.05 o                         
   3 -10   8          1.18          2.87         1.97 o                         
   3 -10   9         24.63         26.38         2.33 o                         
   3 -10  10          8.54          8.91         2.20 o                         
   3 -10  11         29.89         37.02         2.65 o                         
   3 -10  12         14.40         19.22         2.61 o                         
   3 -10  13         15.05         15.84         2.81 o                         
   3 -10  14          0.17          4.84         2.76 o                         
   3 -10  15          9.01         15.16         3.09 o                         
   3  -9  -9          0.32          5.98         1.39 o                         
   3  -9  -8          5.82          2.96         1.77 o                         
   3  -9  -7         10.08         12.44         1.94 o                         
   3  -9  -6         69.56         72.54         2.43 o                         
   3  -9  -5         26.25         31.90         2.20 o                         
   3  -9  -4         54.04         53.53         1.78 o                         
   3  -9  -3         37.87         37.89         2.54 o                         
   3  -9  -2          8.24          9.79         1.41 o                         
   3  -9  -1          9.33          8.35         1.18 o                         
   3  -9   0         37.61         31.93         1.35 o                         
   3  -9   1         16.69         12.87         1.25 o                         
   3  -9   2         93.80         98.49         1.81 o                         
   3  -9   3         66.18         55.66         1.64 o                         
   3  -9   4         54.65         50.55         2.10 o                         
   3  -9   5         26.37         36.35         2.03 o                         
   3  -9   6        144.52        155.45         3.12 o                         
   3  -9   7         70.88         73.85         2.62 o                         
   3  -9   8         43.97         44.26         2.50 o                         
   3  -9   9         15.09         14.34         2.19 o                         
   3  -9  10         33.78         35.71         2.54 o                         
   3  -9  11          6.49          8.41         2.25 o                         
   3  -9  12          0.56          0.97         2.20 o                         
   3  -9  13          4.15          4.95         2.38 o                         
   3  -9  14          3.94          3.25         2.47 o                         
   3  -9  15          6.40          8.79         2.82 o                         
   3  -9  16         41.74         46.58         3.46 o                         
   3  -8  -9         47.84         45.36         1.92 o                         
   3  -8  -8          9.35         12.28         1.69 o                         
   3  -8  -7         31.37         33.70         1.90 o                         
   3  -8  -6          2.57          3.30         1.29 o                         
   3  -8  -6          2.59          6.77         1.70 o                         
   3  -8  -5         51.97         54.67         2.32 o                         
   3  -8  -4         12.04         11.74         2.03 o                         
   3  -8  -3        104.38         99.62         2.99 o                         
   3  -8  -2         57.82         59.36         1.77 o                         
   3  -8  -1         72.20         64.38         1.81 o                         
   3  -8   0          2.08          1.57         1.46 o                         
   3  -8   1          9.25          4.39         2.03 o                         
   3  -8   2         81.75         74.39         2.42 o                         
   3  -8   3        113.41        127.45         2.83 o                         
   3  -8   4         37.70         31.13         2.01 o                         
   3  -8   5         19.71         16.88         1.89 o                         
   3  -8   6          1.84          2.58         1.81 o                         
   3  -8   7         14.74         17.37         1.92 o                         
   3  -8   8         19.48         25.52         2.05 o                         
   3  -8   9         22.82         22.30         2.32 o                         
   3  -8  10         16.14         18.05         2.34 o                         
   3  -8  11         14.07         18.83         2.39 o                         
   3  -8  12         31.50         29.14         2.54 o                         
   3  -8  13         19.81         19.77         2.48 o                         
   3  -8  14          2.44          6.22         2.41 o                         
   3  -8  15         33.81         34.62         2.88 o                         
   3  -8  16         16.62         17.83         2.80 o                         
   3  -8  17          5.72          8.11         2.98 o                         
   3  -7 -10        123.05        109.18         1.95 o                         
   3  -7  -9         85.43         85.91         1.88 o                         
   3  -7  -8         11.36         13.33         1.49 o                         
   3  -7  -7         17.10         13.88         1.49 o                         
   3  -7  -6         40.26         61.42         2.03 o                         
   3  -7  -5          0.47          3.92         1.61 o                         
   3  -7  -4        121.20        120.39         2.70 o                         
   3  -7  -3         12.32         15.77         1.33 o                         
   3  -7  -2         90.00         84.56         1.82 o                         
   3  -7  -1         64.68         66.55         1.84 o                         
   3  -7   0        150.31        135.77         2.18 o                         
   3  -7   1          2.38          9.95         2.33 o                         
   3  -7   2        740.81        734.43         7.04 o                         
   3  -7   4         94.87         91.79         2.75 o                         
   3  -7   5         15.53         11.83         2.02 o                         
   3  -7   6         62.95        113.03         2.81 o                         
   3  -7   7         34.29         34.17         2.23 o                         
   3  -7   8         55.71         64.21         2.55 o                         
   3  -7   9         18.37         17.20         2.08 o                         
   3  -7  10         20.42         17.52         2.12 o                         
   3  -7  11         13.42          9.36         2.21 o                         
   3  -7  12          8.44         12.19         2.40 o                         
   3  -7  13          9.90         13.86         2.54 o                         
   3  -7  14         31.87         42.62         2.85 o                         
   3  -7  15         11.90         14.17         2.57 o                         
   3  -7  16         19.80         24.63         2.83 o                         
   3  -7  17         24.78         24.27         2.94 o                         
   3  -7  18         11.37         12.45         2.97 o                         
   3  -6 -10          1.64          2.16         0.87 o                         
   3  -6  -9          6.88         11.34         1.26 o                         
   3  -6  -7        361.22        290.57         2.69 o                         
   3  -6  -6         29.79         27.37         1.53 o                         
   3  -6  -5        172.99        153.71         2.57 o                         
   3  -6  -4         78.31         66.16         1.55 o                         
   3  -6  -3         69.78         66.53         1.59 o                         
   3  -6  -2          0.26          0.57         1.31 o                         
   3  -6  -2         85.63         86.13         2.44 o                         
   3  -6  -1         68.46         58.54         1.59 o                         
   3  -6   0         19.22         22.02         2.00 o                         
   3  -6   1        204.95        206.24         3.81 o                         
   3  -6   2          4.68         11.26         2.25 o                         
   3  -6   3        109.44        122.74         3.52 o                         
   3  -6   4        178.98        202.82         4.21 o                         
   3  -6   5        552.68        645.04         5.53 o                         
  -3   6  -6         93.31        115.67         2.32 o                         
  -3   6  -7        316.64        324.19         3.27 o                         
  -3   6  -8        183.94        186.19         2.67 o                         
   3  -6   9        228.93        242.16         3.01 o                         
  -3   6 -10         17.82         22.81         1.79 o                         
  -3   6 -11         40.92         39.52         1.96 o                         
  -3   6 -12         18.21         23.12         1.89 o                         
  -3   6 -13          6.26          7.40         1.86 o                         
   3  -6  14          9.39         10.01         1.98 o                         
   3  -6  15         58.04         70.25         2.51 o                         
   3  -6  16        110.50        106.43         3.49 o                         
   3  -6  17         24.68         26.06         2.85 o                         
   3  -6  18          2.46          4.07         2.73 o                         
   3  -5 -11          0.07          0.18         0.63 o                         
   3  -5 -10          5.01          4.05         0.77 o                         
   3  -5  -7          4.52          2.70         0.70 o                         
   3  -5  -6          0.34          1.35         0.79 o                         
   3  -5  -6         56.60         60.78         2.68 o                         
   3  -5  -5          7.21          6.99         0.90 o                         
   3  -5  -4        104.64        100.21         1.43 o                         
   3  -5  -3          2.04          1.10         1.20 o                         
   3  -5  -3         35.37         32.92         1.42 o                         
   3  -5  -2         95.96         86.26         2.12 o                         
   3  -5  -2        108.76         92.86         1.86 o                         
   3  -5  -1          1.22         -0.31         1.21 o                         
   3  -5   0        180.93        174.20         2.43 o                         
   3  -5   1          2.42          5.81         1.43 o                         
   3  -5   2        345.20        335.77         2.60 o                         
   3  -5   3         80.52         87.07         1.68 o                         
   3  -5   4        293.04        283.83         2.56 o                         
   3  -5   5         93.13        106.31         1.93 o                         
   3  -5   6        103.83        101.30         1.96 o                         
   3  -5   7         64.12         62.59         1.69 o                         
   3  -5   8        298.70        298.64         2.54 o                         
   3  -5   9        173.59        168.82         2.06 o                         
   3  -5  10         88.51         91.82         1.74 o                         
   3  -5  11         61.11         61.42         1.58 o                         
   3  -5  12         19.26         21.11         1.34 o                         
   3  -5  13         10.60         15.64         1.35 o                         
   3  -5  14        176.83        183.42         2.17 o                         
  -3   5 -15         65.98         74.31         2.44 o                         
  -3   5 -16          7.88         14.40         2.09 o                         
  -3   5 -17          2.25          6.39         2.02 o                         
  -3   5 -18          5.27          5.09         2.06 o                         
  -3   5 -19          4.56          4.01         2.12 o                         
   3  -4 -12          7.26         19.80         1.86 o                         
   3  -4 -11         11.01         13.74         0.63 o                         
   3  -4 -11         22.79         28.10         2.07 o                         
   3  -4 -10         63.11         68.37         2.43 o                         
   3  -4  -9         65.04         81.50         2.72 o                         
   3  -4  -8         61.18         67.86         2.73 o                         
   3  -4  -7         41.41         33.04         2.37 o                         
   3  -4  -6          0.17          0.47         0.65 o                         
   3  -4  -6          5.15          8.22         2.11 o                         
   3  -4  -5         80.63         75.37         1.20 o                         
   3  -4  -4          1.68          0.63         1.18 o                         
   3  -4  -4          8.90         10.18         1.13 o                         
   3  -4  -3          2.07          3.81         1.14 o                         
   3  -4  -3          3.54         13.90         1.28 o                         
  -3   4   2          1.14          1.50         0.87 o                         
   3  -4  -2          8.66          9.86         1.30 o                         
   3  -4  -1        352.87        325.71         2.50 o                         
   3  -4   0        227.83        246.02         3.41 o                         
   3  -4   1        531.89        505.62         4.93 o                         
   3  -4   2         94.22        101.25         2.76 o                         
   3  -4   3         62.49        102.00         1.99 o                         
   3  -4   4        102.48        111.59         2.13 o                         
   3  -4   5         57.70         57.87         1.88 o                         
   3  -4   6        136.47        164.55         2.65 o                         
   3  -4   7        218.21        240.84         3.14 o                         
   3  -4   8        270.70        254.55         2.89 o                         
   3  -4   9        103.46        101.73         1.79 o                         
   3  -4  10        123.23        116.42         1.85 o                         
  -3   4 -11         41.19         44.52         1.53 o                         
   3  -4  12         54.64         62.95         1.62 o                         
   3  -4  13         74.76         77.33         1.68 o                         
   3  -4  14         34.04         34.75         1.47 o                         
   3  -4  15         31.59         37.56         1.47 o                         
   3  -4  16         67.05         72.77         2.44 o                         
  -3   4 -17          4.71          8.35         1.98 o                         
  -3   4 -18         21.31         26.16         2.19 o                         
  -3   4 -19          4.32          4.60         2.05 o                         
   3  -4  20          1.35          3.38         2.18 o                         
  -3   4 -21          7.55         15.38         3.75 o                         
   3  -3 -13        111.61        115.14         2.49 o                         
   3  -3 -12        456.79        452.49         4.11 o                         
   3  -3 -11        154.62        168.30         3.17 o                         
   3  -3 -10         79.09         70.82         2.61 o                         
   3  -3  -6        168.87        170.98         1.36 o                         
   3  -3  -5          1.14          1.63         0.61 o                         
   3  -3  -4        184.02        177.17         1.76 o                         
  -3   3   3          4.94         33.26         1.23 o                         
   3  -3  -3        114.95        132.10         2.08 o                         
  -3   3   2        110.74         94.19         1.90 o                         
   3  -3  -2        121.53        104.37         2.05 o                         
   3  -3  -1         16.82         21.29         1.02 o                         
  -3   3   0         66.48         65.20         1.43 o                         
   3  -3   1         82.81         79.80         2.29 o                         
   3  -3   2          1.10          0.07         1.63 o                         
   3  -3   3          6.65         10.28         1.75 o                         
   3  -3   4        330.54        315.09         3.02 o                         
  -3   3  -5        188.14        208.32         2.64 o                         
   3  -3   6        157.11        173.36         2.58 o                         
  -3   3  -7         76.64         87.99         2.15 o                         
   3  -3   8        185.42        176.90         2.78 o                         
   3  -3   9          0.62          2.64         1.43 o                         
  -3   3  -9         50.66         58.20         2.89 o                         
  -3   3 -10         11.86          9.20         1.61 o                         
  -3   3 -11         86.94         77.73         2.07 o                         
   3  -3  12         23.79         30.05         1.88 o                         
  -3   3 -13         20.95         21.60         1.45 o                         
   3  -3  14        176.69        179.25         2.12 o                         
   3  -3  15        464.62        472.46         2.93 o                         
  -3   3 -16         32.60         33.89         1.40 o                         
  -3   3 -17          8.80          5.09         1.97 o                         
  -3   3 -18          2.10          5.72         1.98 o                         
  -3   3 -19         11.15         10.25         2.04 o                         
  -3   3 -20          3.36          5.71         2.08 o                         
  -3   3 -21         32.27         48.25         4.03 o                         
   3  -2 -13         93.55         85.80         2.52 o                         
   3  -2 -12         25.79         23.39         2.15 o                         
   3  -2  -6          9.42          9.31         1.32 o                         
   3  -2  -5        219.84        197.85         1.20 o                         
   3  -2  -4          0.79          0.06         0.46 o                         
   3  -2  -3        210.99        181.77         1.61 o                         
  -3   2   2         33.05         29.09         1.27 o                         
   3  -2  -2         38.43         39.80         1.51 o                         
   3  -2  -1         29.83         35.13         1.15 o                         
   3  -2   0        126.19        143.56         1.80 o                         
   3  -2   1       1162.71       1126.28         4.61 o                         
   3  -2   2         23.01         19.85         1.75 o                         
   3  -2   3          4.01          1.16         1.56 o                         
   3  -2   4         52.98         49.06         2.20 o                         
   3  -2   5          5.11          7.53         1.31 o                         
   3  -2   6        247.13        260.81         2.91 o                         
   3  -2   7         58.67         59.42         1.85 o                         
   3  -2   8         14.40         15.29         1.45 o                         
   3  -2   9         13.07         11.72         1.48 o                         
   3  -2  10         14.65         14.97         1.64 o                         
  -3   2 -10        162.86        167.68         3.80 o                         
   3  -2  11         50.87         45.26         1.87 o                         
   3  -2  12         97.40         77.74         2.09 o                         
  -3   2 -13        275.74        286.29         3.18 o                         
  -3   2 -14        240.32        241.75         3.13 o                         
  -3   2 -15          8.10          9.09         1.37 o                         
  -3   2 -16          5.27          6.05         1.92 o                         
  -3   2 -17          5.18          2.58         1.95 o                         
   3  -2  18          9.92          9.94         2.05 o                         
  -3   2 -19         20.32         21.04         2.14 o                         
  -3   2 -20         40.83         45.03         2.40 o                         
  -3   2 -21         14.68         16.62         2.25 o                         
  -3   2 -22         15.24         24.97         3.64 o                         
   3  -1 -14        117.40         93.53         2.12 o                         
   3  -1 -12          3.96          2.55         0.58 o                         
   3  -1  -7         70.07         63.18         1.91 o                         
   3  -1  -6        426.38        392.39         1.94 o                         
  -3   1   5          4.69          4.32         0.64 o                         
   3  -1  -4          2.35          0.27         0.51 o                         
   3  -1  -3         32.97         26.28         1.13 o                         
  -3   1   3         97.34         90.98         1.81 o                         
   3  -1  -2       1136.70       1169.96         6.05 o                         
  -3   1   2       1190.22       1174.96         5.73 o                         
  -3   1   1       1029.43       1067.66         4.08 o                         
  -3   1   0        909.50        916.06         3.96 o                         
   3  -1   1        320.00        337.42         2.65 o                         
   3  -1   2        845.75        826.07         4.12 o                         
   3  -1   3        788.56        816.77         5.92 o                         
   3  -1   4        174.66        170.81         3.21 o                         
   3  -1   5        178.29        176.31         3.41 o                         
   3  -1   6       1035.44       1152.48         7.93 o                         
   3  -1   7       1146.47       1292.73         8.57 o                         
   3  -1   8         80.94         87.32         2.92 o                         
   3  -1   9         65.36         60.69         1.90 o                         
   3  -1  10          6.64          4.53         1.48 o                         
   3  -1  10          7.16          3.88         1.52 o                         
   3  -1  11         30.67         35.56         1.95 o                         
  -3   1 -11        222.53        242.01         4.62 o                         
  -3   1 -12         29.03         32.63         1.85 o                         
   3  -1  13          0.16          1.26         1.59 o                         
  -3   1 -13          9.68         16.29         2.80 o                         
  -3   1 -14         13.91         23.32         1.84 o                         
  -3   1 -15        158.37        148.15         2.63 o                         
  -3   1 -16         62.27         65.89         2.17 o                         
  -3   1 -17        194.23        194.42         3.09 o                         
  -3   1 -18         15.13         17.93         2.11 o                         
  -3   1 -19         11.44         13.18         2.10 o                         
  -3   1 -20         26.31         28.64         2.26 o                         
  -3   1 -21         72.92         73.69         2.65 o                         
  -3   1 -22          6.63          6.49         3.57 o                         
  -3   1 -23          1.55          1.61         3.52 o                         
   3   0 -11          0.62          0.30         0.87 o                         
  -3   0   8          3.33          3.11         0.58 o                         
   3   0  -8         23.93         23.80         1.76 o                         
  -3   0   7        115.61        105.34         1.19 o                         
   3   0  -6         12.52         43.23         1.81 o                         
  -3   0   6         55.52        122.83         1.65 o                         
   3   0  -5        520.31        513.78         4.43 o                         
  -3   0   5        544.92        524.37         3.38 o                         
  -3   0   4        257.24        254.54         2.60 o                         
  -3   0   3       1287.02       1289.11         5.86 o                         
   3   0  -2         96.28         87.42         1.96 o                         
  -3   0   2        256.74        249.24         2.96 o                         
   3   0  -1        274.25        284.95         3.27 o                         
  -3   0   1        437.15        438.95         3.97 o                         
   3   0   0         65.30         99.57         2.22 o                         
  -3   0   0        316.98        392.91         3.94 o                         
  -3   0  -1        357.04        338.96         2.72 o                         
  -3   0  -2        174.49        166.99         2.08 o                         
   3   0   3        725.45        756.61         5.77 o                         
   3   0   4        566.66        598.65         5.33 o                         
   3   0   5        781.36        897.36         6.75 o                         
   3   0   6        693.35        813.85         6.64 o                         
   3   0   7        490.31        480.53         5.40 o                         
   3   0   8         36.17         32.49         2.24 o                         
   3   0   9          7.53          9.71         2.05 o                         
   3   0  10        100.16         97.79         2.25 o                         
   3   0  11          0.00         -1.51         1.51 o                         
  -3   0 -11         57.39         61.18         2.94 o                         
   3   0  12         34.79         54.89         2.20 o                         
  -3   0 -12         58.77        101.44         3.62 o                         
  -3   0 -13        246.97        241.79         3.04 o                         
  -3   0 -14        630.94        580.99         4.27 o                         
  -3   0 -15         44.45         53.47         2.08 o                         
  -3   0 -16         11.27         15.14         1.81 o                         
  -3   0 -17          9.85         14.84         1.91 o                         
  -3   0 -18         11.81         10.89         2.00 o                         
  -3   0 -19          6.18          6.26         2.05 o                         
  -3   0 -20         69.04         75.57         2.54 o                         
  -3   0 -21         20.17         23.72         2.26 o                         
  -3   0 -22         20.46         20.24         2.36 o                         
  -3   0 -23          9.27          5.50         3.45 o                         
  -3  -1  12        183.81        160.31         1.14 o                         
  -3  -1  11          0.49          1.52         0.72 o                         
   3   1 -11         71.96         64.16         1.67 o                         
  -3  -1  10        224.80        215.53         2.19 o                         
  -3  -1   9        241.46        233.85         2.35 o                         
   3   1  -8         18.39         18.72         1.31 o                         
  -3  -1   8         62.28         64.73         1.65 o                         
   3   1  -7          0.02          0.61         1.10 o                         
  -3  -1   7          0.03         -0.26         1.05 o                         
   3   1  -6        192.80        217.56         3.06 o                         
  -3  -1   6        197.78        200.12         2.49 o                         
   3   1  -5          3.08          1.41         1.02 o                         
  -3  -1   5         17.52         15.76         1.33 o                         
  -3  -1   4        183.35        144.72         2.41 o                         
  -3  -1   3         19.19         18.76         1.60 o                         
  -3  -1   2        283.92        319.16         3.59 o                         
   3   1  -1         37.93         33.43         1.52 o                         
  -3  -1   1         65.58         60.70         2.08 o                         
   3   1   0        361.41        357.54         3.93 o                         
  -3  -1   0        413.81        392.15         4.10 o                         
  -3  -1  -1          4.69          4.33         1.04 o                         
  -3  -1  -2          3.96          3.27         1.08 o                         
   3   1   3        360.43        361.00         4.14 o                         
   3   1   4         64.83         62.74         2.48 o                         
   3   1   5        235.70        280.03         4.15 o                         
   3   1   6         15.86         12.57         2.18 o                         
   3   1   7        150.83        140.45         3.27 o                         
   3   1   8         20.13         16.83         2.05 o                         
  -3  -1  -9          6.07          7.47         1.84 o                         
   3   1   9        164.29        192.84         3.88 o                         
  -3  -1 -10          0.03         -0.30         1.44 o                         
   3   1  11         53.49         59.68         2.30 o                         
  -3  -1 -11         68.58         65.88         2.19 o                         
   3   1  12        205.59        218.01         3.49 o                         
  -3  -1 -12        265.29        264.73         5.12 o                         
  -3  -1 -13        185.05        170.93         2.80 o                         
  -3  -1 -14         87.49         88.09         2.36 o                         
  -3  -1 -15        151.83        146.91         2.65 o                         
  -3  -1 -16          3.90          6.12         1.79 o                         
  -3  -1 -17         65.31         61.93         2.25 o                         
  -3  -1 -18          8.29          9.22         1.94 o                         
  -3  -1 -19         15.06         19.39         2.06 o                         
  -3  -1 -20         13.46         17.81         2.12 o                         
  -3  -1 -21         15.65         17.53         2.18 o                         
  -3  -1 -22          1.34          0.55         2.15 o                         
  -3  -1 -23          3.68          0.74         3.66 o                         
  -3  -1 -24          0.70         -1.25         3.66 o                         
  -3  -2  13          9.28          8.69         1.31 o                         
  -3  -2  12         20.36         20.76         1.20 o                         
   3   2 -12         43.12         46.29         1.56 o                         
  -3  -2  11        767.99        625.73         3.85 o                         
   3   2 -11        768.58        682.26         3.89 o                         
   3   2 -10        216.85        203.94         1.89 o                         
   3   2  -9         29.23         30.11         1.57 o                         
  -3  -2   9         57.77         82.88         2.00 o                         
   3   2  -8         69.93         65.07         1.85 o                         
  -3  -2   8         69.93         61.56         1.79 o                         
   3   2  -7         82.02         81.83         1.99 o                         
  -3  -2   7        108.98        100.67         2.17 o                         
   3   2  -6          1.09          0.13         1.15 o                         
  -3  -2   6          6.53          6.20         1.32 o                         
  -3  -2   5         43.65         36.26         1.66 o                         
  -3  -2   4        421.65        413.65         3.98 o                         
  -3  -2   3        829.58        914.72         5.90 o                         
  -3  -2   2        706.62        827.56         5.81 o                         
  -3  -2   1        653.02        695.67         5.53 o                         
  -3  -2   0        596.56        689.97         5.56 o                         
   3   2   1        209.78        198.17         3.16 o                         
  -3  -2  -1        211.70        196.43         3.32 o                         
   3   2   2        306.93        318.67         3.89 o                         
   3   2   3        360.28        428.66         4.63 o                         
   3   2   4        423.56        449.21         4.84 o                         
   3   2   5        274.55        269.03         3.99 o                         
   3   2   6       1056.61       1199.26         7.91 o                         
   3   2   7        305.09        315.39         4.48 o                         
   3   2   8        456.96        500.37         5.60 o                         
   3   2   9         62.67        120.90         3.35 o                         
  -3  -2 -10        113.62        116.98         2.48 o                         
  -3  -2 -11         27.84         29.66         2.02 o                         
   3   2  12          2.50          6.47         1.96 o                         
  -3  -2 -12        365.13        404.86         6.07 o                         
  -3  -2 -13        106.21        104.58         2.52 o                         
  -3  -2 -14          5.84          5.88         1.88 o                         
   3   2  15         28.53         37.32         2.04 o                         
  -3  -2 -15         30.05         56.27         3.66 o                         
  -3  -2 -16        140.72        139.59         2.63 o                         
  -3  -2 -17         37.71         37.63         2.06 o                         
  -3  -2 -18          5.25          7.07         1.97 o                         
  -3  -2 -19          7.65          7.71         2.03 o                         
  -3  -2 -20         28.79         33.71         2.23 o                         
  -3  -2 -21          2.72          7.75         2.06 o                         
  -3  -2 -22          1.49          0.38         2.14 o                         
  -3  -2 -23          1.18         -2.31         3.68 o                         
  -3  -2 -24          8.58         14.06         3.91 o                         
  -3  -3  13         51.42         49.22         1.93 o                         
  -3  -3  12        192.88        160.95         2.50 o                         
   3   3 -12        192.95        172.54         2.33 o                         
  -3  -3  11          7.32          6.22         1.20 o                         
   3   3 -11         13.81         16.09         1.73 o                         
   3   3 -10         11.74         10.88         1.78 o                         
   3   3  -9         34.92         34.06         1.32 o                         
   3   3  -8        258.97        256.15         3.13 o                         
   3   3  -7          6.08          4.19         1.48 o                         
   3   3  -6         60.77         61.31         1.88 o                         
  -3  -3   5         73.51         79.37         2.22 o                         
  -3  -3   4       1393.46       1349.96         7.28 o                         
  -3  -3   3        942.42       1074.59         6.91 o                         
  -3  -3   2        186.34        171.04         3.14 o                         
  -3  -3   1        160.40        155.82         2.99 o                         
   3   3   3        823.69        977.35         6.99 o                         
   3   3   4       1187.18       1264.52         7.90 o                         
   3   3   5        998.01       1218.36         8.01 o                         
   3   3   6        105.50        107.85         3.03 o                         
   3   3   7          6.22          1.07         1.81 o                         
   3   3   8        109.35        113.94         3.17 o                         
  -3  -3  -9        455.51        561.87         4.43 o                         
   3   3  10         95.71         94.01         2.35 o                         
  -3  -3 -11        142.16        139.94         2.78 o                         
   3   3  12        694.45        807.96         6.35 o                         
  -3  -3 -12        702.49        785.94         8.14 o                         
   3   3  13          0.56          5.07         1.96 o                         
  -3  -3 -13       1108.82       1196.69        10.10 o                         
  -3  -3 -14        226.68        237.92         3.11 o                         
   3   3  15         33.00         52.17         2.22 o                         
  -3  -3 -15         36.24         79.86         4.02 o                         
   3   3  16         64.63         64.30         2.26 o                         
  -3  -3 -17        129.17        119.09         2.62 o                         
  -3  -3 -18         30.98         34.69         2.20 o                         
  -3  -3 -19         49.28         55.78         2.38 o                         
  -3  -3 -20          0.44          4.14         2.03 o                         
  -3  -3 -21          4.69          6.63         2.08 o                         
  -3  -3 -22          4.01          4.04         2.07 o                         
   3   3  23         14.30         16.69         2.42 o                         
  -3  -3 -24          1.02          0.04         3.70 o                         
  -3  -4  13          6.20          5.17         1.78 o                         
  -3  -4  12          8.47          7.54         1.35 o                         
   3   4 -12          9.41         18.73         1.73 o                         
   3   4 -11        292.79        270.60         3.15 o                         
   3   4 -10        267.91        260.45         3.22 o                         
   3   4  -9        111.60         99.99         1.70 o                         
   3   4  -8         42.56         32.46         1.74 o                         
   3   4  -7        192.63        194.13         2.80 o                         
   3   4  -6          3.70          1.70         1.16 o                         
   3   4   6        272.84        293.97         4.48 o                         
   3   4   7         14.19         15.82         2.12 o                         
  -3  -4  -8        182.46        205.23         2.91 o                         
  -3  -4  -9         50.71         51.67         2.02 o                         
  -3  -4 -10        305.75        322.56         3.76 o                         
  -3  -4 -11         67.09         70.51         3.57 o                         
   3   4  12          1.07         -0.35         1.87 o                         
  -3  -4 -12        198.40        216.45         4.83 o                         
   3   4  13          5.87          4.96         1.78 o                         
  -3  -4 -13         16.44         20.68         3.19 o                         
  -3  -4 -14          7.58         17.94         1.95 o                         
  -3  -4 -15         24.54         32.80         2.07 o                         
  -3  -4 -16         81.00         78.80         2.37 o                         
  -3  -4 -17         71.35         78.08         2.41 o                         
  -3  -4 -18        192.08        189.76         3.09 o                         
  -3  -4 -19         61.39         73.59         2.55 o                         
  -3  -4 -20         14.96         15.03         2.11 o                         
  -3  -4 -21          2.82          0.33         2.01 o                         
  -3  -4 -22         18.44         20.35         2.31 o                         
   3   4  23         10.99         14.36         2.46 o                         
  -3  -5  13         39.40         28.73         1.78 o                         
   3   5 -12        565.46        497.71         3.13 o                         
   3   5 -11        157.18        168.27         2.90 o                         
   3   5 -10         21.93         24.10         2.14 o                         
   3   5  -9         28.95         33.73         1.38 o                         
   3   5  -8        100.02         98.21         1.72 o                         
   3   5  -7          1.90          1.20         1.02 o                         
   3   5  -7         10.35          3.63         2.05 o                         
   3   5  -6         60.98         61.84         1.82 o                         
   3   5  -5         18.62         17.40         1.26 o                         
  -3  -5   1        274.60        282.44         4.19 o                         
  -3  -5   0          5.87          9.29         1.75 o                         
  -3  -5  -1          1.11         -0.63         1.75 o                         
  -3  -5  -2         98.04         93.31         2.97 o                         
  -3  -5  -7        161.18        175.94         4.01 o                         
  -3  -5  -8        109.46        119.19         3.71 o                         
  -3  -5  -9        151.12        187.17         4.51 o                         
  -3  -5 -10          4.28          2.49         2.72 o                         
  -3  -5 -11        212.21        217.38         4.94 o                         
   3   5  12        157.78        170.87         3.32 o                         
  -3  -5 -12        157.86        201.04         4.97 o                         
   3   5  13         55.76         58.25         2.33 o                         
  -3  -5 -13         83.11         86.59         3.97 o                         
  -3  -5 -14        186.66        200.70         2.90 o                         
   3   5  15         39.23         56.23         2.25 o                         
  -3  -5 -15        387.66        473.79         7.20 o                         
  -3  -5 -16        134.85        137.65         2.65 o                         
  -3  -5 -17         30.96         39.77         2.18 o                         
  -3  -5 -18         56.99         61.30         2.43 o                         
  -3  -5 -19         79.86         75.21         2.61 o                         
  -3  -5 -20          8.73          6.53         2.06 o                         
  -3  -5 -21          6.42          5.12         2.06 o                         
  -3  -5 -22          2.88          7.07         2.24 o                         
   3   5  23          7.43         11.43         2.49 o                         
  -3  -6  12         34.86         28.93         2.29 o                         
   3   6 -10         71.91         81.28         2.70 o                         
   3   6  -9         64.31         75.22         1.64 o                         
   3   6  -8         34.07         37.50         1.45 o                         
   3   6  -7        149.12        148.78         1.98 o                         
   3   6  -6          2.03         11.77         1.33 o                         
   3   6  -6         85.56         84.78         2.85 o                         
   3   6  -5        327.91        318.29         3.32 o                         
  -3  -6   0         53.08         93.83         2.96 o                         
  -3  -6  -1        101.47         92.34         2.99 o                         
  -3  -6  -2        473.92        452.87         5.46 o                         
  -3  -6  -3        276.55        293.84         4.75 o                         
  -3  -6  -4        290.09        315.13         4.84 o                         
  -3  -6  -5         10.10          8.89         2.05 o                         
  -3  -6  -6          3.49         16.67         2.28 o                         
  -3  -6  -7         10.18          9.64         2.34 o                         
  -3  -6  -8         90.81        105.40         3.63 o                         
  -3  -6  -9          6.21         12.56         2.78 o                         
  -3  -6 -10         38.90         36.19         3.22 o                         
  -3  -6 -11         74.44         75.57         3.86 o                         
   3   6  12         15.67         25.44         2.05 o                         
  -3  -6 -12         58.49         75.67         3.91 o                         
  -3  -6 -13         76.90         83.45         2.34 o                         
  -3  -6 -14         23.39         29.66         1.97 o                         
  -3  -6 -15          5.96         22.72         1.91 o                         
  -3  -6 -16         43.05         52.14         2.11 o                         
  -3  -6 -17          2.07          8.11         1.89 o                         
  -3  -6 -18         16.46         17.72         2.16 o                         
  -3  -6 -19          8.67          7.25         2.09 o                         
  -3  -6 -20         29.95         27.09         2.19 o                         
  -3  -6 -21         17.47         14.91         2.18 o                         
   3   6  22         33.28         33.31         2.53 o                         
   3   6  23          0.31          0.64         2.38 o                         
   3   7  -8         73.86         79.14         2.04 o                         
   3   7  -7         72.98         64.85         2.04 o                         
   3   7  -6        210.77        211.59         2.86 o                         
   3   7  -5        139.84        160.16         2.59 o                         
  -3  -7  -2          2.23         10.05         2.15 o                         
  -3  -7  -3        155.19        161.17         3.70 o                         
  -3  -7  -4          1.11          2.18         2.06 o                         
  -3  -7  -5         94.34         90.92         3.23 o                         
  -3  -7  -6         42.30         40.59         2.63 o                         
  -3  -7  -7         90.77         99.10         3.56 o                         
  -3  -7  -8          6.67          8.57         2.62 o                         
  -3  -7  -9         68.83         73.99         3.70 o                         
  -3  -7 -10         55.03         54.86         3.57 o                         
  -3  -7 -11         78.68         73.76         3.80 o                         
   3   7  12          0.38         -1.57         1.57 o                         
  -3  -7 -12          0.40         -2.44         3.05 o                         
  -3  -7 -13          7.27          5.05         1.78 o                         
  -3  -7 -14          5.22          4.27         1.71 o                         
   3   7  15         56.09         56.76         2.14 o                         
  -3  -7 -16          8.25         14.49         1.83 o                         
  -3  -7 -17         47.88         54.01         2.18 o                         
  -3  -7 -18          5.60          7.91         1.96 o                         
  -3  -7 -19          5.56          5.22         1.94 o                         
  -3  -7 -20          1.66          2.21         1.97 o                         
  -3  -7 -21         10.60         14.56         2.20 o                         
   3   7  22          2.90          3.11         2.30 o                         
   3   8  -7         18.70         20.20         1.61 o                         
   3   8  -6        188.05        156.80         2.49 o                         
   3   8  -5        219.31        229.88         3.00 o                         
  -3  -8  -3         19.79         21.92         2.42 o                         
  -3  -8  -4         73.51         69.08         3.05 o                         
  -3  -8  -5        104.24        110.58         3.71 o                         
  -3  -8  -6         59.26         64.95         3.21 o                         
  -3  -8  -7         95.30         84.42         3.49 o                         
  -3  -8  -8        177.48        178.07         4.65 o                         
  -3  -8  -9         34.84         36.94         3.28 o                         
  -3  -8 -10        308.32        318.78         6.04 o                         
  -3  -8 -11          4.68          0.78         3.12 o                         
   3   8  12          6.67          3.53         1.76 o                         
  -3  -8 -13         13.30         13.93         1.79 o                         
  -3  -8 -14         58.26         63.34         2.09 o                         
  -3  -8 -15          5.19         11.00         1.72 o                         
  -3  -8 -16         13.53         21.28         1.87 o                         
  -3  -8 -17          3.68          6.34         1.82 o                         
  -3  -8 -18          3.18          7.53         1.86 o                         
  -3  -8 -19          2.29          4.31         1.84 o                         
  -3  -8 -20          4.95          3.53         1.97 o                         
  -3  -8 -21          0.01         -3.97         3.97 o                         
   3   9  -6         21.25         22.22         1.48 o                         
   3   9  -5         50.00         44.82         1.70 o                         
   3   9  -4         35.83         28.56         1.82 o                         
  -3  -9  -3        164.84        183.22         4.45 o                         
  -3  -9  -4         78.61         88.90         3.51 o                         
  -3  -9  -5         76.23         79.53         3.38 o                         
  -3  -9  -6         13.62         21.58         2.85 o                         
  -3  -9  -7        124.71        130.67         4.17 o                         
  -3  -9  -8          0.39          3.63         2.67 o                         
  -3  -9  -9         45.33         90.38         3.99 o                         
  -3  -9 -10         17.95         19.72         3.10 o                         
  -3  -9 -11         12.75         11.82         3.21 o                         
   3   9  12        102.65        119.43         2.42 o                         
   3   9  13        113.45        116.00         2.34 o                         
  -3  -9 -14          2.88          9.07         1.76 o                         
  -3  -9 -15         21.03         25.29         1.82 o                         
  -3  -9 -16         18.95         24.50         1.91 o                         
  -3  -9 -17         20.54         22.83         1.92 o                         
  -3  -9 -18          2.17          3.19         3.39 o                         
  -3  -9 -19          4.58          4.21         3.53 o                         
  -3  -9 -20          0.62          1.29         3.47 o                         
  -3  -9 -21         13.26          7.31         4.09 o                         
   3  10  -5         23.69         26.81         1.51 o                         
   3  10  -4         12.32          6.17         1.37 o                         
   3  10  -3          2.15         -0.49         1.33 o                         
  -3 -10  -4         80.45         88.01         3.72 o                         
  -3 -10  -5         70.34         74.93         3.55 o                         
  -3 -10  -6         86.67         99.14         3.94 o                         
  -3 -10  -7         14.43         17.49         3.09 o                         
  -3 -10  -8         59.35         66.77         3.66 o                         
  -3 -10  -9          2.13          2.33         2.80 o                         
  -3 -10 -10         37.48         36.59         3.47 o                         
   3  10  11         11.18         11.49         1.80 o                         
   3  10  12         40.23         42.87         1.91 o                         
   3  10  13         13.55         20.02         1.74 o                         
   3  10  14        109.31        115.08         2.24 o                         
  -3 -10 -15         11.95         19.51         3.65 o                         
  -3 -10 -16         68.63         72.31         4.39 o                         
  -3 -10 -17         25.11         21.99         3.82 o                         
  -3 -10 -18         20.35         18.10         3.84 o                         
  -3 -10 -19          0.78          3.84         3.56 o                         
  -3 -10 -20          3.88          3.17         3.80 o                         
  -3 -11  -4         11.36         12.44         2.94 o                         
  -3 -11  -5          6.80          5.44         2.84 o                         
  -3 -11  -6         46.14         42.21         3.31 o                         
  -3 -11  -7         51.58         52.42         3.69 o                         
  -3 -11  -8         26.24         27.35         3.30 o                         
  -3 -11  -9         59.80         65.43         3.81 o                         
  -3 -11 -10         10.19         13.34         3.15 o                         
  -3 -11 -11          6.25          4.64         3.16 o                         
  -3 -11 -12          1.08         20.03         3.60 o                         
  -3 -11 -13         37.42         41.71         3.99 o                         
  -3 -11 -14          3.47          8.38         3.54 o                         
  -3 -11 -15          6.18         11.81         3.58 o                         
  -3 -11 -16          5.06          8.23         3.55 o                         
  -3 -11 -17          1.54          4.52         3.51 o                         
  -3 -11 -18          0.03          0.14         3.58 o                         
  -3 -11 -19          6.58          6.09         3.76 o                         
  -3 -12  -5          1.51          1.21         2.95 o                         
  -3 -12  -6         52.13         65.65         3.83 o                         
  -3 -12  -7          1.78         -0.13         2.95 o                         
  -3 -12  -8          4.40          5.81         3.16 o                         
  -3 -12  -9          3.15          5.51         3.04 o                         
  -3 -12 -10          5.21          4.46         3.10 o                         
  -3 -12 -11         13.99         19.40         3.47 o                         
  -3 -12 -12         24.52         35.62         3.81 o                         
  -3 -12 -13          2.41          5.09         3.55 o                         
  -3 -12 -14          2.98          7.88         3.44 o                         
  -3 -12 -15          0.89         -0.36         3.43 o                         
  -3 -12 -16          1.66         -0.68         3.46 o                         
  -3 -12 -17          0.77          3.04         3.76 o                         
  -3 -13  -5          9.55         11.44         3.28 o                         
  -3 -13  -6          3.38          0.94         3.23 o                         
  -3 -13  -7         25.41         27.26         3.47 o                         
  -3 -13  -8          4.80          6.87         3.31 o                         
  -3 -13  -9         17.61         15.88         3.47 o                         
  -3 -13 -10         14.33         14.79         3.39 o                         
  -3 -13 -11         37.03         36.77         3.95 o                         
  -3 -13 -12          3.30          7.34         3.48 o                         
  -3 -13 -13         24.55         33.30         4.11 o                         
  -3 -13 -14          7.95         10.67         3.76 o                         
  -3 -14  -5          0.40         -1.56         3.32 o                         
  -3 -14  -6         13.76         12.65         3.47 o                         
  -3 -14  -7          6.38          2.53         3.26 o                         
  -3 -14  -8          7.15          5.96         3.60 o                         
  -3 -14  -9          1.54          5.78         3.46 o                         
  -3 -14 -10          0.20         -1.15         3.28 o                         
   4 -12  -4          0.02          0.36         2.04 o                         
   4 -12  -3          0.22          2.11         2.11 o                         
   4 -12  -2          0.20          0.37         2.12 o                         
   4 -12  -1          4.48          5.66         2.24 o                         
   4 -12   0          9.46          9.62         2.34 o                         
   4 -12   1          1.45          5.53         2.43 o                         
   4 -11  -5          1.35          0.78         1.83 o                         
   4 -11  -4          7.27          7.44         1.92 o                         
   4 -11  -3          0.21          2.96         1.91 o                         
   4 -11  -2          0.10          1.58         1.94 o                         
   4 -11  -1          1.25         -0.06         1.91 o                         
   4 -11   0          2.21          2.59         2.00 o                         
   4 -10  -6          1.43          1.26         1.65 o                         
   4 -10  -5          9.08         12.32         1.83 o                         
   4 -10  -4         16.25         15.15         1.81 o                         
   4 -10   4          3.45          4.05         1.42 o                         
   4 -10   5          6.27          5.02         1.42 o                         
   4 -10   6          4.41          2.69         1.45 o                         
   4 -10   7          0.92         -1.02         1.52 o                         
   4 -10   8          7.38          8.29         1.73 o                         
   4 -10   9          7.82         10.04         1.87 o                         
   4 -10  10          0.94          1.41         1.80 o                         
   4 -10  11          1.67          0.99         1.85 o                         
   4 -10  12          2.51          3.09         1.87 o                         
   4 -10  13          1.83          1.67         1.78 o                         
   4  -9  -7         13.23         14.27         1.66 o                         
   4  -9  -6         12.06         13.99         1.63 o                         
   4  -9   1         25.01         21.75         1.82 o                         
   4  -9   2          6.63          9.49         1.58 o                         
   4  -9   3          0.15         -0.73         1.47 o                         
   4  -9   4          0.63          0.30         1.44 o                         
   4  -9   5          5.54          6.19         1.50 o                         
   4  -9   6          0.04         -0.02         1.46 o                         
   4  -9   7          0.92          0.12         1.47 o                         
   4  -9   8          6.18          8.43         1.63 o                         
   4  -9   9          4.58          5.30         1.57 o                         
   4  -9  10          2.43         -0.42         1.79 o                         
   4  -9  11          0.00         -0.54         1.86 o                         
   4  -9  12          1.43         -0.15         1.87 o                         
   4  -9  13          0.65          0.56         1.99 o                         
   4  -9  14          0.63          1.42         1.95 o                         
   4  -8   4          0.06         -1.64         1.64 o                         
   4  -8   5          1.89          0.02         1.56 o                         
   4  -8   6          3.25          2.94         1.57 o                         
   4  -8   7          0.50          0.72         1.55 o                         
   4  -8   8          0.96          2.40         1.55 o                         
   4  -8   9          4.96          6.03         1.68 o                         
   4  -8  10          2.33          2.89         1.65 o                         
   4  -8  11          0.53          1.43         1.64 o                         
   4  -8  12          1.23          0.28         1.84 o                         
   4  -8  13          0.22         -0.69         1.90 o                         
   4  -8  14          0.20         -1.01         1.98 o                         
   4  -8  15          7.68          8.40         2.18 o                         
   4  -7  -3         18.20         15.57         1.64 o                         
   4  -7  -2          0.94          1.99         1.58 o                         
   4  -7  -1         43.07         36.47         2.23 o                         
   4  -7   0        147.66        135.31         3.43 o                         
   4  -7   6          2.84          0.91         1.71 o                         
   4  -7   7          0.04         -0.03         1.66 o                         
   4  -7   8          4.55          7.95         1.76 o                         
   4  -7   9          5.00          3.86         1.68 o                         
   4  -7  10          0.13         -0.28         1.65 o                         
   4  -7  11          9.40         10.25         1.86 o                         
   4  -7  12          0.00          1.83         1.75 o                         
   4  -7  13          4.20          6.01         1.87 o                         
   4  -7  14          5.17          4.28         1.91 o                         
   4  -7  15          3.05          3.92         2.04 o                         
   4  -7  16          6.15          6.38         2.15 o                         
   4  -6  -4          4.91          2.98         1.34 o                         
   4  -6  -3         14.09         14.14         1.52 o                         
   4  -6  -2          0.92          2.39         1.41 o                         
   4  -6  -1         69.66         62.62         2.41 o                         
   4  -6   0         33.60         28.96         2.10 o                         
   4  -6   1          9.32         13.94         1.97 o                         
  -4   6  -3          2.72          1.85         1.81 o                         
  -4   6  -4         15.51         15.99         2.14 o                         
  -4   6  -5          0.31          2.30         2.02 o                         
  -4   6  -6          1.59          4.07         2.10 o                         
  -4   6  -7        104.85        112.17         2.35 o                         
  -4   6  -8         23.44         21.67         1.57 o                         
  -4   6  -9          0.34          0.10         1.33 o                         
  -4   6 -10          9.73         11.00         1.44 o                         
  -4   6 -11         56.52         47.34         1.86 o                         
  -4   6 -12          5.71          4.27         1.50 o                         
  -4   6 -13          3.47          7.32         1.51 o                         
   4  -6  14          3.16          6.00         1.51 o                         
  -4   6 -15          0.09          1.96         1.62 o                         
   4  -6  16          0.57          1.20         1.64 o                         
   4  -6  17          3.42          5.75         2.21 o                         
   4  -5  -6         22.34         22.57         1.29 o                         
   4  -5  -5          4.83          4.79         1.13 o                         
   4  -5  -4         49.55         39.70         1.69 o                         
   4  -5  -3         33.80         28.81         1.64 o                         
   4  -5  -2          0.85          1.49         1.29 o                         
   4  -5  -1          0.43          0.44         1.34 o                         
   4  -5   0         11.05          8.07         1.14 o                         
   4  -5   1         23.15         18.41         1.33 o                         
   4  -5   2        136.62        115.06         2.26 o                         
   4  -5   3          0.00          0.77         1.27 o                         
  -4   5  -4         66.27         53.07         2.60 o                         
  -4   5  -5         92.26         80.38         2.95 o                         
  -4   5  -6         97.70         84.12         3.04 o                         
  -4   5  -7          6.14          5.09         2.08 o                         
  -4   5  -8         77.81         85.42         2.18 o                         
  -4   5  -9         11.28         11.22         1.52 o                         
   4  -5  10          0.00          0.44         1.38 o                         
  -4   5 -11         24.18         23.52         1.63 o                         
  -4   5 -12         12.38         14.92         1.55 o                         
   4  -5  13          0.00          2.31         1.45 o                         
  -4   5 -14         43.01         47.44         1.93 o                         
  -4   5 -15          2.49          4.57         1.56 o                         
  -4   5 -16          3.14          3.99         1.62 o                         
  -4   5 -17          0.47          1.21         1.70 o                         
   4  -4  -6          6.56          4.23         0.86 o                         
   4  -4  -5          0.81          0.68         0.92 o                         
   4  -4  -4          0.04          1.77         1.09 o                         
  -4   4   3         17.50         10.18         0.88 o                         
   4  -4  -2         23.11         20.08         1.47 o                         
   4  -4  -1        104.73         99.25         2.53 o                         
   4  -4   0         10.94         13.04         1.14 o                         
   4  -4   1        161.99        130.64         2.20 o                         
   4  -4   2        126.62        115.51         2.18 o                         
   4  -4   3         20.53         21.26         1.42 o                         
   4  -4   4          0.81          1.67         1.24 o                         
  -4   4  -5         41.42         35.29         2.43 o                         
  -4   4  -6          1.04          0.45         2.00 o                         
  -4   4  -7         75.43         69.79         3.06 o                         
  -4   4  -8          1.88          2.46         2.14 o                         
  -4   4  -9         16.39         11.37         2.33 o                         
   4  -4  10         26.57         25.23         1.74 o                         
  -4   4 -11          0.59          0.62         1.45 o                         
  -4   4 -12          0.05          0.93         1.48 o                         
  -4   4 -13        123.48        128.63         2.57 o                         
  -4   4 -14         28.68         29.44         1.83 o                         
  -4   4 -15          9.12         11.53         1.64 o                         
  -4   4 -16          0.50          3.30         1.57 o                         
  -4   4 -17         28.65         29.17         1.90 o                         
  -4   4 -18          3.09          4.13         1.73 o                         
   4  -3  -5          3.07          3.10         0.96 o                         
   4  -3  -4          4.50          2.16         0.70 o                         
   4  -3  -3         25.35         22.31         1.00 o                         
   4  -3  -2        108.29        101.77         2.34 o                         
   4  -3  -1         71.84         68.12         2.12 o                         
   4  -3   0         32.29         31.36         1.84 o                         
   4  -3   1         10.61          8.46         1.11 o                         
   4  -3   2          8.49          7.46         1.16 o                         
   4  -3   3         93.44         85.68         1.95 o                         
   4  -3   4        127.66        126.36         2.32 o                         
   4  -3   5         12.12         12.21         1.40 o                         
  -4   3  -6        171.25        153.24         3.77 o                         
  -4   3  -7          1.62          1.50         1.96 o                         
  -4   3  -8         22.71         13.78         2.20 o                         
  -4   3  -9          0.15         -1.49         2.11 o                         
  -4   3 -10         40.45         31.80         2.75 o                         
  -4   3 -11          0.50          0.71         1.52 o                         
  -4   3 -12         35.30         37.76         1.89 o                         
  -4   3 -13          8.67         10.05         1.59 o                         
  -4   3 -14          1.11          2.24         1.47 o                         
  -4   3 -15          0.99          2.60         1.55 o                         
  -4   3 -16          5.21          8.45         1.62 o                         
  -4   3 -17          4.23          5.87         1.60 o                         
  -4   3 -18          3.69          6.78         1.74 o                         
  -4   3 -19          0.76          3.57         1.82 o                         
  -4   2   6         28.88         22.52         1.02 o                         
  -4   2   5         44.39         41.96         1.41 o                         
   4  -2  -4         13.32         13.63         0.85 o                         
   4  -2  -3         54.97         58.00         1.25 o                         
   4  -2  -2         53.47         45.99         1.26 o                         
   4  -2  -1         22.38         18.32         1.53 o                         
   4  -2   0         22.15         16.95         1.56 o                         
   4  -2   1         94.52         73.41         1.70 o                         
   4  -2   2          0.33          0.84         1.01 o                         
   4  -2   3        115.55        102.52         2.04 o                         
   4  -2   4         54.46         51.99         1.71 o                         
   4  -2   5        169.50        159.21         2.59 o                         
   4  -2   6          0.26         -0.06         1.20 o                         
  -4   2  -7         33.42         31.29         2.27 o                         
  -4   2  -8          7.36          6.31         1.92 o                         
  -4   2  -9          7.68          7.39         1.99 o                         
  -4   2 -10          0.54          2.28         1.99 o                         
  -4   2 -11          8.16         10.77         1.57 o                         
  -4   2 -12         10.33          9.35         1.62 o                         
   4  -2  13         97.61        100.37         2.41 o                         
  -4   2 -14          0.00         -0.45         1.44 o                         
  -4   2 -15          1.99          1.38         1.52 o                         
  -4   2 -16          0.52          1.22         1.50 o                         
  -4   2 -17          8.69         11.22         1.59 o                         
  -4   2 -18          0.00          2.27         1.60 o                         
  -4   2 -19         20.06         25.59         2.02 o                         
  -4   2 -20          0.20          0.61         2.81 o                         
  -4   1   7         52.51         51.89         1.17 o                         
  -4   1   6         70.03         69.45         1.60 o                         
  -4   1   5         39.16         34.52         1.48 o                         
  -4   1   4          5.68          6.82         1.21 o                         
   4  -1  -3         15.05         11.84         0.91 o                         
   4  -1  -2        235.66        217.98         2.27 o                         
   4  -1  -1         13.29         11.78         1.44 o                         
   4  -1   0        218.12        197.89         3.42 o                         
   4  -1   1         49.35         46.47         2.17 o                         
   4  -1   2         13.46         13.36         1.16 o                         
  -4   1  -3          3.39          3.62         1.08 o                         
   4  -1   4        313.53        327.46         3.36 o                         
   4  -1   5         35.48         35.87         1.58 o                         
   4  -1   6         97.93         93.18         2.16 o                         
  -4   1  -7          6.59          6.01         1.82 o                         
  -4   1  -8          0.95          2.74         1.82 o                         
  -4   1  -9          5.17          5.47         1.95 o                         
  -4   1 -10          1.20          2.57         2.08 o                         
  -4   1 -11          6.55          8.11         2.28 o                         
  -4   1 -12        129.61        145.11         2.79 o                         
  -4   1 -13          0.15         -0.07         1.52 o                         
  -4   1 -14          1.44          1.13         1.44 o                         
  -4   1 -15          0.67          1.15         1.37 o                         
   4  -1  16         13.69         17.33         1.69 o                         
  -4   1 -17          0.25          1.77         1.50 o                         
  -4   1 -18         33.52         40.56         2.00 o                         
  -4   1 -19          3.77          5.50         1.70 o                         
  -4   1 -20          1.90          0.35         1.70 o                         
  -4   0   8          9.42         21.15         1.02 o                         
  -4   0   7        196.64        186.05         2.39 o                         
  -4   0   6        104.33        104.78         2.06 o                         
  -4   0   5        269.90        251.66         3.14 o                         
  -4   0   4          0.22          0.34         1.18 o                         
  -4   0   3        229.89        216.72         3.22 o                         
   4   0  -2        107.76         94.33         1.66 o                         
   4   0  -1         88.87         74.84         2.32 o                         
   4   0   0         12.76         18.68         1.67 o                         
   4   0   1          0.31          0.25         1.37 o                         
   4   0   2         51.82         44.61         1.50 o                         
  -4   0  -3          8.26          7.00         1.17 o                         
   4   0   4          2.09          6.21         1.26 o                         
   4   0   5        436.52        450.55         4.06 o                         
   4   0   6         39.54         39.88         1.69 o                         
  -4   0  -7          7.37          5.74         1.30 o                         
  -4   0  -8         16.75         27.61         2.35 o                         
  -4   0  -9         61.68         56.53         2.90 o                         
  -4   0 -10         24.58         20.17         2.31 o                         
  -4   0 -11        113.56        116.45         3.78 o                         
  -4   0 -12          1.59          1.85         2.22 o                         
  -4   0 -13          0.50         -1.21         1.45 o                         
  -4   0 -14         15.39         15.07         1.56 o                         
  -4   0 -15          0.74          1.02         1.40 o                         
  -4   0 -16          2.41          6.64         1.52 o                         
  -4   0 -17          1.31          3.87         1.57 o                         
  -4   0 -18          0.67          3.31         1.54 o                         
  -4   0 -19          0.18          0.01         1.55 o                         
  -4   0 -20          2.43          2.85         1.70 o                         
  -4   0 -21          3.17          0.76         3.04 o                         
  -4  -1  10          1.20          0.98         0.80 o                         
  -4  -1   9         37.45         35.75         1.25 o                         
  -4  -1   8          8.08         10.78         1.15 o                         
  -4  -1   7         20.27         19.98         1.35 o                         
  -4  -1   6        216.10        202.79         2.95 o                         
  -4  -1   5        162.01        163.83         2.80 o                         
  -4  -1   4          3.68          7.88         1.27 o                         
  -4  -1   3         21.64         18.25         1.50 o                         
   4   1  -1         23.51         24.27         1.76 o                         
   4   1   0        440.91        402.86         4.68 o                         
   4   1   1          0.01          0.25         0.99 o                         
   4   1   2         67.19         61.04         1.66 o                         
   4   1   3         21.65         22.64         1.33 o                         
   4   1   4        649.98        627.00         4.66 o                         
   4   1   5          5.43          5.32         1.31 o                         
   4   1   6          1.22          0.51         1.22 o                         
   4   1   7          5.53          4.75         1.29 o                         
  -4  -1  -8          4.13          3.30         1.92 o                         
  -4  -1  -9         13.76         10.73         2.15 o                         
  -4  -1 -10         59.30         61.36         3.05 o                         
  -4  -1 -11         30.91         30.58         2.70 o                         
  -4  -1 -12         94.19         89.67         3.70 o                         
  -4  -1 -13          1.47         -0.50         1.45 o                         
   4   1  14         36.42         36.48         1.86 o                         
  -4  -1 -15         12.72         13.05         1.61 o                         
  -4  -1 -16         10.42         14.00         1.64 o                         
  -4  -1 -17          0.79          1.13         1.51 o                         
  -4  -1 -18          6.56          8.40         1.61 o                         
  -4  -1 -19          0.82          2.29         1.55 o                         
  -4  -1 -20          0.74          0.18         1.60 o                         
  -4  -1 -21          0.38         -1.39         2.89 o                         
  -4  -2  12          0.56          0.38         0.95 o                         
  -4  -2  11          4.71          3.05         1.04 o                         
  -4  -2  10          2.19          0.52         1.07 o                         
  -4  -2   9         11.27         13.52         1.35 o                         
  -4  -2   8          8.54          7.08         1.26 o                         
  -4  -2   7        113.26        110.63         2.46 o                         
  -4  -2   6         91.52         87.72         2.33 o                         
  -4  -2   5          0.48          1.06         1.28 o                         
  -4  -2   0          8.20          5.78         1.58 o                         
   4   2   1        170.34        159.40         2.39 o                         
   4   2   2          0.08         -0.53         1.04 o                         
   4   2   3        324.27        328.96         3.45 o                         
   4   2   4         17.32         18.49         1.47 o                         
   4   2   5        383.25        352.21         3.70 o                         
  -4  -2  -6         20.56         20.76         1.41 o                         
  -4  -2  -7          2.74          2.82         1.84 o                         
  -4  -2  -8         46.01         49.45         2.81 o                         
  -4  -2  -9         58.47         61.47         3.07 o                         
  -4  -2 -10          0.57          1.19         2.17 o                         
  -4  -2 -11         65.41         69.29         3.36 o                         
  -4  -2 -12          9.61          9.65         2.46 o                         
  -4  -2 -13         22.20         22.55         2.73 o                         
  -4  -2 -14          9.30         10.12         1.59 o                         
  -4  -2 -15          0.36         -0.94         1.51 o                         
  -4  -2 -16          0.95          0.22         1.48 o                         
  -4  -2 -17         12.88         16.19         1.70 o                         
  -4  -2 -18          0.44          0.59         1.53 o                         
  -4  -2 -19          9.80         10.19         1.65 o                         
  -4  -2 -20          1.26         -0.10         1.65 o                         
  -4  -2 -21          0.68         -0.07         1.71 o                         
  -4  -3  12         33.49         25.32         1.56 o                         
  -4  -3  11         15.20         10.86         1.00 o                         
  -4  -3  10         33.13         28.75         1.62 o                         
  -4  -3   1         24.92         23.74         1.97 o                         
  -4  -3   0        103.00        101.61         2.98 o                         
  -4  -3  -1          9.61          8.68         1.79 o                         
  -4  -3  -2          7.55          7.81         1.87 o                         
   4   3   3         36.27         33.11         1.61 o                         
   4   3   4        585.97        582.82         4.67 o                         
   4   3   5          4.09          4.18         1.25 o                         
   4   3   6         31.89         23.68         1.55 o                         
  -4  -3  -7         83.40         84.84         3.28 o                         
  -4  -3  -8         40.30         46.43         2.80 o                         
  -4  -3  -9         23.45         26.01         2.51 o                         
  -4  -3 -10        321.05        329.80         5.91 o                         
  -4  -3 -11         14.00         20.76         2.62 o                         
  -4  -3 -12         10.05         11.30         2.50 o                         
  -4  -3 -13          4.59          4.05         2.46 o                         
  -4  -3 -14          0.50          0.24         1.58 o                         
  -4  -3 -15          0.05         -0.64         1.53 o                         
  -4  -3 -16         46.76         55.62         2.13 o                         
  -4  -3 -17          0.17          0.84         1.53 o                         
  -4  -3 -18          0.36         -0.14         1.52 o                         
  -4  -3 -19          6.45          6.54         1.57 o                         
  -4  -3 -20          0.06         -0.89         1.60 o                         
  -4  -3 -21          0.05         -0.53         1.73 o                         
   4   4 -11          9.92          6.61         1.59 o                         
   4   4 -10          4.01          0.04         1.69 o                         
  -4  -4   7         90.86         85.64         2.58 o                         
  -4  -4   6          2.96          3.43         1.46 o                         
  -4  -4   5        139.35        125.43         3.04 o                         
  -4  -4   4         12.26         14.16         1.65 o                         
  -4  -4   3        130.81        114.04         3.02 o                         
  -4  -4   2         10.59         12.61         1.73 o                         
  -4  -4   1         89.37         95.94         2.96 o                         
  -4  -4   0         12.09         11.85         1.89 o                         
  -4  -4  -1         12.36         14.40         1.94 o                         
  -4  -4  -2          2.21          2.65         1.70 o                         
  -4  -4  -3        363.42        347.94         5.50 o                         
  -4  -4  -4         40.55         40.61         2.62 o                         
  -4  -4  -5         27.97         26.76         2.40 o                         
  -4  -4  -6         11.93          9.74         2.10 o                         
  -4  -4  -7         52.51         55.47         2.91 o                         
  -4  -4  -8        172.85        166.37         4.39 o                         
  -4  -4  -9         88.30         90.23         3.58 o                         
  -4  -4 -10          0.34          0.57         2.19 o                         
  -4  -4 -11        156.32        154.72         4.48 o                         
  -4  -4 -12         42.51         68.50         3.47 o                         
  -4  -4 -13         56.72         59.94         3.50 o                         
  -4  -4 -14          0.74         -0.13         1.64 o                         
  -4  -4 -15         74.96         76.02         2.39 o                         
  -4  -4 -16          2.29          4.24         1.60 o                         
  -4  -4 -17         11.64         13.58         1.70 o                         
  -4  -4 -18          0.09          1.03         1.56 o                         
  -4  -4 -19          0.05          0.82         1.55 o                         
  -4  -4 -20          5.77          6.76         1.71 o                         
  -4  -4 -21          7.89          6.40         1.82 o                         
  -4  -5  13          0.00         -0.18         1.48 o                         
  -4  -5  12         72.43         57.98         2.43 o                         
  -4  -5  11          7.50          6.64         1.58 o                         
  -4  -5  10         44.48         42.18         2.19 o                         
  -4  -5   9          3.95          5.11         1.63 o                         
  -4  -5   8        237.51        200.53         3.83 o                         
  -4  -5   7          7.01          5.96         1.57 o                         
  -4  -5   6         22.98         19.01         1.84 o                         
  -4  -5   5          8.98          6.44         1.63 o                         
  -4  -5   4         78.99         57.41         2.52 o                         
  -4  -5   3          1.58          1.59         1.58 o                         
  -4  -5   2          7.00          5.71         1.70 o                         
  -4  -5   1          4.52          5.05         1.70 o                         
  -4  -5   0         38.91         37.54         2.36 o                         
  -4  -5  -1         13.73         14.03         1.97 o                         
  -4  -5  -2         77.55         68.43         2.91 o                         
  -4  -5  -3         24.38         26.31         2.37 o                         
  -4  -5  -4         49.52         49.70         2.77 o                         
  -4  -5  -5          0.22         -1.76         1.95 o                         
  -4  -5  -6         87.38         98.52         3.51 o                         
  -4  -5  -7          9.32          6.69         2.22 o                         
  -4  -5  -8          2.52          1.17         2.08 o                         
  -4  -5  -9         53.22         50.95         3.11 o                         
  -4  -5 -10         12.96         10.00         2.40 o                         
  -4  -5 -11          0.03          1.18         2.26 o                         
  -4  -5 -12          6.03          3.39         2.38 o                         
  -4  -5 -13         51.92         57.58         3.49 o                         
  -4  -5 -14         77.19         80.53         2.50 o                         
  -4  -5 -15          1.00          0.42         1.64 o                         
  -4  -5 -16          9.21          9.12         1.65 o                         
  -4  -5 -17          0.01          1.44         1.56 o                         
  -4  -5 -18          4.20          5.15         1.59 o                         
  -4  -5 -19          0.53          3.22         1.58 o                         
  -4  -5 -20          0.42          0.42         1.73 o                         
  -4  -5 -21          8.45          7.11         1.86 o                         
  -4  -6   7        117.23         98.02         3.18 o                         
  -4  -6   6          1.49          1.22         1.19 o                         
  -4  -6   5         22.11         14.57         1.92 o                         
  -4  -6   4          0.26          0.80         1.64 o                         
  -4  -6   3        324.80        275.94         4.76 o                         
  -4  -6   2          0.74          0.82         1.75 o                         
  -4  -6   1        130.34        129.20         3.64 o                         
  -4  -6   0         11.03         11.25         2.00 o                         
  -4  -6  -1        173.96        153.36         3.85 o                         
  -4  -6  -2          2.53          3.34         2.00 o                         
  -4  -6  -3        367.39        355.47         5.80 o                         
  -4  -6  -4          7.06          7.92         2.08 o                         
  -4  -6  -5         18.76         17.52         2.33 o                         
  -4  -6  -6          1.54          1.66         1.96 o                         
  -4  -6  -7         13.09         10.40         2.20 o                         
  -4  -6  -8          9.74          9.23         2.34 o                         
  -4  -6  -9         47.12         48.53         3.15 o                         
  -4  -6 -10          0.60          0.35         2.20 o                         
  -4  -6 -11         29.92         34.88         2.95 o                         
  -4  -6 -12          5.87          3.86         2.52 o                         
  -4  -6 -13         68.70         66.38         3.95 o                         
  -4  -6 -14          3.84          2.71         1.75 o                         
  -4  -6 -15         59.17         61.94         2.20 o                         
  -4  -6 -16          0.04         -0.37         1.53 o                         
  -4  -6 -17          7.18          6.41         1.60 o                         
  -4  -6 -18          0.35          0.83         1.52 o                         
  -4  -6 -19          9.09          9.66         1.65 o                         
  -4  -6 -20          0.00          0.79         1.67 o                         
  -4  -6 -21          0.47          0.07         1.81 o                         
   4   6  22          1.83          3.07         2.15 o                         
   4   7  -6         56.27         56.94         2.35 o                         
  -4  -7   5          9.40          7.20         1.99 o                         
  -4  -7   4        213.21        187.20         4.29 o                         
  -4  -7   3          3.41          4.02         1.92 o                         
  -4  -7   2         53.44         47.00         2.60 o                         
  -4  -7   1          9.31          8.22         2.02 o                         
  -4  -7   0          8.20          6.59         2.08 o                         
  -4  -7  -1         11.30          9.22         2.23 o                         
  -4  -7  -2        299.48        269.74         5.24 o                         
  -4  -7  -3          3.89          2.34         1.99 o                         
  -4  -7  -4         48.21         45.97         2.79 o                         
  -4  -7  -5          8.90          8.73         2.15 o                         
  -4  -7  -6          0.10          0.87         2.06 o                         
  -4  -7  -7         20.05         22.79         2.66 o                         
  -4  -7  -8         65.23         69.70         3.48 o                         
  -4  -7  -9          0.35         -0.30         2.25 o                         
  -4  -7 -10          6.48          8.74         2.52 o                         
  -4  -7 -11          4.89          4.38         2.49 o                         
  -4  -7 -12         53.57         52.66         3.64 o                         
  -4  -7 -13          0.39          1.02         2.71 o                         
  -4  -7 -14         28.19         30.04         1.97 o                         
  -4  -7 -15          0.55         -0.25         1.55 o                         
  -4  -7 -16          0.01         -0.36         1.48 o                         
  -4  -7 -17          0.22          0.54         1.47 o                         
  -4  -7 -18          2.24          4.46         1.56 o                         
  -4  -7 -19          0.18          3.82         1.63 o                         
  -4  -7 -20          1.00          1.06         1.75 o                         
   4   7  21          0.22          0.00         2.14 o                         
   4   8  -7          0.52          0.76         1.42 o                         
   4   8  -6         23.03         24.14         1.83 o                         
   4   8  -5         11.23          9.95         1.59 o                         
  -4  -8   3         35.96         29.92         2.50 o                         
  -4  -8   2          5.95          7.47         2.07 o                         
  -4  -8   1         45.67         41.40         2.72 o                         
  -4  -8   0         35.08         32.37         2.62 o                         
  -4  -8  -1         71.59         65.99         3.22 o                         
  -4  -8  -2          0.21          1.20         2.07 o                         
  -4  -8  -3         31.26         23.90         2.48 o                         
  -4  -8  -4         22.67         20.78         2.39 o                         
  -4  -8  -5        101.32         93.09         3.68 o                         
  -4  -8  -6         11.61         11.02         2.29 o                         
  -4  -8  -7         34.88         34.48         2.95 o                         
  -4  -8  -8          0.05          2.72         2.42 o                         
  -4  -8  -9         19.29         15.62         2.60 o                         
  -4  -8 -10          5.28          4.77         2.46 o                         
  -4  -8 -11         49.58         43.26         3.49 o                         
  -4  -8 -12          5.89          5.73         2.81 o                         
  -4  -8 -13         38.47         38.55         3.46 o                         
  -4  -8 -14          5.62          5.61         1.66 o                         
  -4  -8 -15          4.34          2.51         1.56 o                         
  -4  -8 -16          1.25          2.71         1.52 o                         
  -4  -8 -17          1.47          0.70         1.47 o                         
  -4  -8 -18          5.97          7.96         1.54 o                         
  -4  -8 -19          0.24          0.59         1.61 o                         
   4   8  20          0.83          0.74         2.03 o                         
   4   9  -5         14.54         13.18         1.68 o                         
  -4  -9   2        113.52         98.32         3.78 o                         
  -4  -9   1         11.65          9.87         2.40 o                         
  -4  -9   0         20.54         16.01         2.43 o                         
  -4  -9  -1         12.75         13.77         2.38 o                         
  -4  -9  -2        169.30        156.66         4.51 o                         
  -4  -9  -3          7.39          8.07         2.35 o                         
  -4  -9  -4          8.15          7.42         2.25 o                         
  -4  -9  -5         38.04         32.94         2.75 o                         
  -4  -9  -6          7.98          8.30         2.40 o                         
  -4  -9  -7         24.22         21.96         2.72 o                         
  -4  -9  -8         65.92         61.65         3.54 o                         
  -4  -9  -9         10.44         13.87         2.70 o                         
  -4  -9 -10         29.64         28.44         3.03 o                         
  -4  -9 -11          1.86          2.38         2.57 o                         
  -4  -9 -12         24.09         25.67         3.23 o                         
  -4  -9 -13          4.53          3.89         2.84 o                         
  -4  -9 -14         73.61         77.65         2.33 o                         
  -4  -9 -15          0.12         -0.05         1.45 o                         
  -4  -9 -16          1.65          2.26         1.48 o                         
  -4  -9 -17          2.09          3.53         1.48 o                         
  -4  -9 -18          0.32          2.17         1.49 o                         
  -4 -10   1          2.77         -0.07         2.29 o                         
  -4 -10   0          0.01         -0.81         2.19 o                         
  -4 -10  -1         44.78         44.28         3.06 o                         
  -4 -10  -2          0.15          1.28         2.11 o                         
  -4 -10  -3          1.22          0.73         2.17 o                         
  -4 -10  -4         24.10         22.58         2.70 o                         
  -4 -10  -5         22.05         23.27         2.78 o                         
  -4 -10  -6         31.04         28.43         2.80 o                         
  -4 -10  -7         22.39         28.79         2.94 o                         
  -4 -10  -8         25.80         25.95         2.95 o                         
  -4 -10  -9         25.84         25.35         3.00 o                         
  -4 -10 -10          8.26          9.93         2.85 o                         
  -4 -10 -11          2.57          5.81         2.71 o                         
  -4 -10 -12         12.04         13.10         3.02 o                         
  -4 -10 -13         46.18         47.79         2.11 o                         
  -4 -10 -14          0.11          1.26         1.57 o                         
  -4 -10 -15          3.02          2.86         1.50 o                         
  -4 -10 -16          0.24         -1.26         2.81 o                         
  -4 -10 -17          0.01         -0.15         2.84 o                         
  -4 -11   0         45.18         47.04         3.29 o                         
  -4 -11  -1         14.52         13.02         2.55 o                         
  -4 -11  -2          1.43          0.95         2.20 o                         
  -4 -11  -3          1.39          2.60         2.21 o                         
  -4 -11  -4         54.34         47.30         3.26 o                         
  -4 -11  -5          5.14          4.90         2.42 o                         
  -4 -11  -6          0.18          0.59         2.26 o                         
  -4 -11  -7          0.40          0.79         2.35 o                         
  -4 -11  -8         22.00         24.38         3.02 o                         
  -4 -11  -9          6.92          4.93         2.59 o                         
  -4 -11 -10          0.00          2.81         2.75 o                         
  -4 -11 -11          0.80          3.89         2.88 o                         
  -4 -11 -12          7.69          7.75         2.97 o                         
  -4 -11 -13         10.24         10.11         2.98 o                         
  -4 -11 -14          1.47          1.83         2.91 o                         
  -4 -11 -15          0.00         -0.36         2.79 o                         
  -4 -12   0          4.49          6.08         2.61 o                         
  -4 -12  -1          5.19          4.95         2.55 o                         
  -4 -12  -2          1.44         -0.96         2.31 o                         
  -4 -12  -3          2.72          3.83         2.47 o                         
  -4 -12  -4         27.45         26.93         3.05 o                         
  -4 -12  -5          2.26          1.80         2.55 o                         
  -4 -12  -6          0.02          1.33         2.49 o                         
  -4 -12  -7          5.05          4.75         2.59 o                         
  -4 -12  -8          8.19          9.72         2.71 o                         
  -4 -12  -9          1.52          2.47         2.71 o                         
  -4 -12 -10          1.69          0.75         2.67 o                         
  -4 -12 -11         31.99         42.89         3.67 o                         
  -4 -12 -12          4.07         10.68         3.14 o                         
  -4 -12 -13         16.20         14.53         3.25 o                         
  -4 -13   0         12.90          9.65         2.76 o                         
  -4 -13  -1          1.04         -1.79         2.51 o                         
  -4 -13  -2          0.02         -0.18         2.49 o                         
  -4 -13  -3          0.06          1.05         2.52 o                         
  -4 -13  -4          2.53          3.08         2.54 o                         
  -4 -13  -5         23.39         25.86         3.26 o                         
  -4 -13  -6          1.97          2.06         2.66 o                         
  -4 -13  -7          0.02          1.93         2.66 o                         
  -4 -13  -8          0.05         -0.37         2.58 o                         
  -4 -13  -9          4.07          3.37         2.77 o                         
   5  -9   3         44.36         38.24         3.14 o                         
   5  -9   4          8.76          9.51         2.79 o                         
   5  -9   5          7.33          0.85         2.82 o                         
   5  -9   6          1.20          0.93         2.60 o                         
   5  -9   7          4.30          1.56         2.71 o                         
   5  -9   8          0.54          2.21         2.62 o                         
   5  -9   9          1.69          2.42         2.68 o                         
   5  -9  10          1.85          5.96         2.64 o                         
   5  -9  11          7.34         14.40         2.75 o                         
   5  -8   5         22.79         32.48         3.36 o                         
   5  -8   6         52.66         62.79         3.38 o                         
   5  -8   7          0.79         -2.02         2.80 o                         
   5  -8   8          6.09          2.84         2.70 o                         
   5  -8   9          0.72          2.14         2.73 o                         
   5  -8  10         12.22         11.61         2.81 o                         
   5  -8  11          0.95          5.01         2.85 o                         
   5  -8  12          4.91          7.72         2.77 o                         
   5  -7   7         45.22         31.85         3.24 o                         
  -5   7  -8          0.89          3.43         2.38 o                         
   5  -7   8          6.56          3.89         2.99 o                         
  -5   7  -9          6.50          9.99         2.59 o                         
   5  -7   9         53.87         56.44         3.46 o                         
  -5   7 -10          1.31          2.36         2.41 o                         
   5  -7  10          2.55          4.23         2.83 o                         
  -5   7 -11          0.02          0.94         2.45 o                         
   5  -7  11         23.40         28.18         3.05 o                         
  -5   7 -12          0.19         -1.12         2.60 o                         
   5  -7  12          0.69          5.35         2.78 o                         
   5  -7  13          3.35          9.63         2.86 o                         
  -5   6  -3         30.90         25.88         2.46 o                         
  -5   6  -4         15.32         10.20         2.26 o                         
  -5   6  -5          0.72         -1.01         2.11 o                         
  -5   6  -6          0.49         -0.38         2.13 o                         
  -5   6  -7          0.11          0.95         2.13 o                         
  -5   6  -8          1.45          1.39         2.18 o                         
   5  -6   8         11.49          5.54         3.22 o                         
  -5   6  -9          6.81          7.04         2.41 o                         
   5  -6   9         10.23          0.32         3.25 o                         
  -5   6 -10          0.36          1.46         2.39 o                         
   5  -6  10         33.82         26.65         3.26 o                         
  -5   6 -11          7.00          6.65         2.60 o                         
   5  -6  11          7.09          7.67         3.00 o                         
  -5   6 -12          3.55          1.39         2.50 o                         
   5  -6  12          4.19          3.40         2.81 o                         
  -5   6 -13          4.45          1.14         2.53 o                         
   5  -6  13          4.88          3.56         2.81 o                         
   5  -6  14          5.14         12.04         3.04 o                         
  -5   5   1         10.13         10.45         1.74 o                         
  -5   5   0         17.44         14.31         2.04 o                         
  -5   5  -1          4.63          6.82         1.91 o                         
  -5   5  -2         16.44         15.43         2.28 o                         
  -5   5  -3          1.89          1.78         2.07 o                         
  -5   5  -4         34.97         27.88         2.47 o                         
  -5   5  -5         17.45         15.51         2.21 o                         
  -5   5  -6          2.52          3.57         2.08 o                         
  -5   5  -7          5.21          4.68         2.20 o                         
  -5   5  -8          0.96          1.13         2.17 o                         
  -5   5  -9          0.00          0.28         2.33 o                         
  -5   5 -10         20.33         19.23         2.75 o                         
   5  -5  10         20.92         13.93         3.45 o                         
  -5   5 -11         12.61          7.97         2.51 o                         
   5  -5  11         21.63         12.81         3.23 o                         
  -5   5 -12          2.88          1.70         2.41 o                         
   5  -5  12          3.72          1.46         3.04 o                         
  -5   5 -13          2.57          1.48         2.45 o                         
   5  -5  13          2.72         -0.01         2.88 o                         
  -5   5 -14          5.03          4.21         2.65 o                         
   5  -5  14          5.31          8.76         2.96 o                         
   5  -5  15         23.65         29.81         3.36 o                         
  -5   4   3          4.32          4.43         1.40 o                         
   5  -4  -2          0.02         -0.54         1.03 o                         
  -5   4   1         13.20         11.16         1.21 o                         
   5  -4   0         22.85         18.59         1.41 o                         
  -5   4  -1         15.10         11.94         2.09 o                         
  -5   4  -2        148.42        132.15         3.64 o                         
  -5   4  -3        118.20        112.13         3.53 o                         
  -5   4  -4        105.52        104.18         3.51 o                         
  -5   4  -5          0.85          0.65         2.03 o                         
  -5   4  -6          0.14         -0.35         2.08 o                         
  -5   4  -7          0.06          0.55         2.20 o                         
  -5   4  -8         15.84         19.42         2.60 o                         
  -5   4  -9          1.64          3.32         2.37 o                         
  -5   4 -10          0.07          0.47         2.36 o                         
  -5   4 -11         10.38          9.74         2.65 o                         
   5  -4  11         18.58          6.36         3.34 o                         
  -5   4 -12          3.42          4.71         2.60 o                         
   5  -4  12          8.46          4.00         3.16 o                         
  -5   4 -13          6.61          4.38         2.61 o                         
   5  -4  13         11.98          6.17         3.18 o                         
  -5   4 -14          0.35         -0.35         2.64 o                         
   5  -4  14          5.91          2.76         3.00 o                         
  -5   4 -15          4.53          3.10         2.87 o                         
   5  -4  15          4.54         10.35         3.10 o                         
  -5   3   5          7.48          6.91         1.29 o                         
   5  -3  -3         16.11          9.69         1.49 o                         
  -5   3   2          0.10         -0.29         1.02 o                         
   5  -3  -1          0.03          0.15         1.14 o                         
  -5   3   0          1.07          2.89         1.23 o                         
   5  -3   1          7.94          9.08         1.39 o                         
  -5   3  -2         50.18         52.42         2.77 o                         
  -5   3  -3         95.90         86.81         3.23 o                         
  -5   3  -4          0.10         -0.54         2.03 o                         
  -5   3  -5         18.02         16.23         2.33 o                         
  -5   3  -6         15.07         14.43         2.38 o                         
  -5   3  -7         27.19         26.65         2.61 o                         
  -5   3  -8         11.87         10.29         2.46 o                         
  -5   3  -9          5.50          4.39         2.47 o                         
  -5   3 -10         29.68         28.43         2.94 o                         
  -5   3 -11         38.44         31.52         3.05 o                         
  -5   3 -12          0.34         -0.54         2.48 o                         
   5  -3  12          8.93         -0.04         3.37 o                         
  -5   3 -13          0.43         -0.34         2.55 o                         
   5  -3  13          1.58         -3.17         3.17 o                         
  -5   3 -14          1.33          0.06         2.77 o                         
   5  -3  14          8.73          3.57         3.09 o                         
  -5   3 -15          5.94          8.93         3.02 o                         
   5  -3  15         44.30         44.68         3.41 o                         
  -5   3 -16         15.25         16.67         3.30 o                         
   5  -3  16         18.98         26.60         3.32 o                         
  -5   2   6        156.28        141.90         2.24 o                         
  -5   2   5        115.08        115.59         2.36 o                         
   5  -2  -4          0.31          1.00         1.21 o                         
   5  -2  -3          2.10          1.99         1.33 o                         
   5  -2  -2          0.85          0.92         1.01 o                         
  -5   2   1          1.60          0.97         1.07 o                         
  -5   2   0          0.01         -0.53         1.16 o                         
  -5   2  -1          1.99          1.93         1.33 o                         
  -5   2  -2          8.36          5.18         1.45 o                         
  -5   2  -3          3.14          1.91         1.97 o                         
  -5   2  -4         34.69         31.20         2.46 o                         
  -5   2  -5          7.40          3.80         2.01 o                         
  -5   2  -6          3.80          2.89         2.03 o                         
  -5   2  -7         10.89         10.34         2.22 o                         
  -5   2  -8         19.42         20.19         2.46 o                         
  -5   2  -9         47.78         48.86         3.01 o                         
  -5   2 -10          6.09          7.99         2.34 o                         
  -5   2 -11          0.22          0.23         2.31 o                         
  -5   2 -12          8.20          5.29         2.51 o                         
  -5   2 -13          0.59         -0.95         2.55 o                         
   5  -2  13         14.15          0.42         3.55 o                         
  -5   2 -14          5.63          6.50         2.81 o                         
   5  -2  14         40.26         32.18         3.41 o                         
  -5   2 -15          3.92          3.64         2.89 o                         
   5  -2  15          4.37          5.26         3.06 o                         
  -5   2 -16          0.01         -1.22         2.97 o                         
   5  -2  16          9.74         12.71         3.23 o                         
  -5   2 -17          4.04          5.95         3.21 o                         
  -5   1   7         44.47         46.46         1.50 o                         
  -5   1   6         92.16         91.72         2.15 o                         
  -5   1   5         25.68         19.75         1.50 o                         
   5  -1  -3          3.03          4.10         1.42 o                         
  -5   1   2          5.10          3.90         1.09 o                         
   5  -1  -1         18.74         18.87         1.36 o                         
  -5   1   0          0.71         -0.42         1.16 o                         
   5  -1   1        234.25        213.29         2.95 o                         
   5  -1   2        168.89        153.41         2.71 o                         
  -5   1  -3         92.17         91.52         3.24 o                         
  -5   1  -4          0.01         -0.65         2.03 o                         
  -5   1  -5          0.68         -0.10         2.01 o                         
  -5   1  -6         10.13          8.40         2.13 o                         
  -5   1  -7         14.30         14.40         2.34 o                         
  -5   1  -8         15.12         16.72         2.46 o                         
  -5   1  -9          1.11          0.91         2.21 o                         
  -5   1 -10          9.39         10.28         2.51 o                         
  -5   1 -11         17.39         15.08         2.75 o                         
  -5   1 -12         25.11         19.18         2.90 o                         
  -5   1 -13         20.80         15.48         2.81 o                         
   5  -1  13         20.81          6.33         3.55 o                         
  -5   1 -14          4.33          6.36         2.60 o                         
   5  -1  14          5.94          4.90         3.19 o                         
  -5   1 -15          4.75          6.30         2.69 o                         
   5  -1  15         22.20         18.06         3.25 o                         
  -5   1 -16         21.43         19.40         3.26 o                         
   5  -1  16         22.00         19.90         3.20 o                         
  -5   1 -17          2.38          0.63         2.92 o                         
   5  -1  17         33.79         31.59         3.34 o                         
  -5   0   7          1.27          1.19         1.21 o                         
  -5   0   6         11.05         11.29         1.46 o                         
  -5   0   2         26.48         29.63         2.13 o                         
   5   0  -1         18.04         17.31         1.36 o                         
   5   0   0          1.75          3.36         1.34 o                         
   5   0   1        329.06        297.95         3.48 o                         
   5   0   2        401.48        351.70         3.79 o                         
  -5   0  -3         98.47         98.03         3.48 o                         
  -5   0  -4         62.01         59.96         3.06 o                         
  -5   0  -5         28.17         25.09         2.53 o                         
  -5   0  -6          1.90          0.86         2.14 o                         
  -5   0  -7         13.33         12.28         2.37 o                         
  -5   0  -8          0.75          1.01         2.21 o                         
  -5   0  -9         71.00         66.81         3.36 o                         
  -5   0 -10         31.08         26.84         2.78 o                         
  -5   0 -11          1.11          0.54         2.34 o                         
  -5   0 -12          2.38          2.36         2.46 o                         
  -5   0 -13          2.76          4.29         2.63 o                         
  -5   0 -14          0.14          0.57         2.60 o                         
   5   0  14          2.66         -2.04         3.25 o                         
  -5   0 -15         14.88         17.98         3.12 o                         
   5   0  15         15.12         11.94         3.27 o                         
  -5   0 -16          1.50          2.88         2.92 o                         
   5   0  16         13.83         15.28         3.26 o                         
  -5   0 -17          0.03          0.42         2.87 o                         
   5   0  17          3.61          3.30         2.94 o                         
  -5  -1   8         10.57         11.00         1.40 o                         
  -5  -1   7        140.03        137.83         2.81 o                         
  -5  -1   3          0.49          1.44         1.63 o                         
  -5  -1   2        214.94        202.53         3.87 o                         
  -5  -1   1         42.85         43.86         2.35 o                         
   5   1   0         41.46         43.16         1.79 o                         
   5   1   1          1.93          2.35         1.46 o                         
   5   1   2         53.32         47.99         1.96 o                         
  -5  -1  -3         15.14         15.35         2.32 o                         
  -5  -1  -4         19.84         27.14         2.58 o                         
  -5  -1  -5          2.81          4.13         2.21 o                         
  -5  -1  -6          0.08         -0.17         2.16 o                         
  -5  -1  -7          0.03         -0.82         2.14 o                         
  -5  -1  -8         65.59         63.37         3.35 o                         
  -5  -1  -9         35.00         30.14         2.89 o                         
  -5  -1 -10          0.07         -1.54         2.42 o                         
  -5  -1 -11         18.00         15.83         2.73 o                         
  -5  -1 -12          1.78          2.99         2.50 o                         
  -5  -1 -13          0.85          2.70         2.61 o                         
  -5  -1 -14         21.37         20.96         3.04 o                         
  -5  -1 -15          2.73          2.98         2.80 o                         
   5   1  15         16.47         11.43         3.33 o                         
  -5  -1 -16          0.59          3.80         2.97 o                         
   5   1  16          4.18          3.32         3.13 o                         
  -5  -1 -17          5.72          7.17         3.01 o                         
   5   1  17          7.53          5.62         2.94 o                         
  -5  -1 -18         14.02         17.65         2.57 o                         
  -5  -2   9         48.32         47.48         1.85 o                         
  -5  -2   5          0.57          0.02         1.40 o                         
  -5  -2   4         32.14         29.41         2.06 o                         
  -5  -2   3         35.21         35.24         2.20 o                         
  -5  -2   2         18.63         17.09         1.97 o                         
  -5  -2   1        130.44        128.56         3.42 o                         
  -5  -2   0        349.70        358.54         5.34 o                         
  -5  -2  -1        238.83        233.93         4.57 o                         
  -5  -2  -2          1.91          1.61         2.02 o                         
  -5  -2  -3        202.09        195.86         4.54 o                         
  -5  -2  -4         94.34         97.87         3.73 o                         
  -5  -2  -5          4.07          2.50         2.40 o                         
  -5  -2  -6        105.52        108.42         3.86 o                         
  -5  -2  -7        180.08        187.54         4.89 o                         
  -5  -2  -8         17.34         16.14         2.66 o                         
  -5  -2  -9          3.49          1.84         2.34 o                         
  -5  -2 -10          0.41         -0.65         2.32 o                         
  -5  -2 -11         38.94         37.66         3.19 o                         
  -5  -2 -12         25.48         26.26         3.13 o                         
  -5  -2 -13         32.62         31.24         3.32 o                         
  -5  -2 -14          0.25         -0.01         2.74 o                         
  -5  -2 -15         43.46         44.75         3.76 o                         
   5   2  15         52.56         53.54         3.74 o                         
  -5  -2 -16         12.50         13.35         3.23 o                         
   5   2  16         25.53         20.86         3.34 o                         
  -5  -2 -17          0.03          0.60         2.86 o                         
   5   2  17         18.49         18.50         3.20 o                         
  -5  -2 -18          0.68          0.89         3.15 o                         
   5   2  18         12.79         21.05         3.27 o                         
  -5  -3   7          0.16         -0.24         1.49 o                         
  -5  -3   6          8.66          9.79         1.67 o                         
  -5  -3   5          0.45         -0.09         1.58 o                         
  -5  -3   4         29.32         27.12         2.12 o                         
  -5  -3   3          2.33          0.57         1.70 o                         
  -5  -3   2          0.13          0.06         1.73 o                         
  -5  -3   1          0.21         -0.55         1.89 o                         
  -5  -3   0         77.77         71.92         3.09 o                         
  -5  -3  -1        106.05         98.98         3.51 o                         
  -5  -3  -2         77.58         81.01         3.41 o                         
  -5  -3  -3        120.97        118.37         3.98 o                         
  -5  -3  -4        339.99        339.89         6.04 o                         
  -5  -3  -5         25.41         26.52         2.68 o                         
  -5  -3  -6         60.52         61.44         3.24 o                         
  -5  -3  -7         23.11         25.00         2.73 o                         
  -5  -3  -8        189.41        197.18         5.11 o                         
  -5  -3  -9         15.91         16.52         2.74 o                         
  -5  -3 -10          0.46          2.93         2.51 o                         
  -5  -3 -11         15.35         16.83         2.93 o                         
  -5  -3 -12         13.20         19.01         3.04 o                         
  -5  -3 -13          0.07          0.66         2.81 o                         
  -5  -3 -14         35.59         42.54         3.62 o                         
  -5  -3 -15          5.20          6.10         1.87 o                         
  -5  -3 -16          0.43         -0.04         1.77 o                         
  -5  -3 -17          0.03          2.35         2.93 o                         
   5   3  17          4.73          3.89         3.11 o                         
  -5  -3 -18          9.95         14.80         3.46 o                         
   5   3  18         15.67         28.60         3.35 o                         
   5   3  19          2.15          4.68         2.23 o                         
  -5  -4  10          1.96          2.53         1.55 o                         
  -5  -4   9          0.01          0.42         1.56 o                         
  -5  -4   8         23.94         24.28         2.05 o                         
  -5  -4   7         35.47         33.98         2.20 o                         
  -5  -4   6          0.60          0.30         1.67 o                         
  -5  -4   5          4.96          6.50         1.83 o                         
  -5  -4   4          1.30         -0.35         1.77 o                         
  -5  -4   3         79.97         69.94         2.89 o                         
  -5  -4   2          2.64          1.22         1.81 o                         
  -5  -4   1         57.42         51.95         2.88 o                         
  -5  -4   0          4.07          0.56         2.16 o                         
  -5  -4  -1         11.89          9.23         2.41 o                         
  -5  -4  -2         38.33         35.46         2.95 o                         
  -5  -4  -3         90.12         86.01         3.69 o                         
  -5  -4  -4          4.76          4.15         2.41 o                         
  -5  -4  -5         17.51         11.80         2.47 o                         
  -5  -4  -6          4.97          5.10         2.45 o                         
  -5  -4  -7         76.49         75.11         3.65 o                         
  -5  -4  -8          0.08          0.32         2.28 o                         
  -5  -4  -9         19.05         23.78         2.81 o                         
  -5  -4 -10         17.22         19.54         2.85 o                         
  -5  -4 -11          3.37          4.06         2.73 o                         
  -5  -4 -12          2.20          0.86         2.56 o                         
  -5  -4 -13         55.05         56.67         3.87 o                         
  -5  -4 -14          1.14         -0.28         3.00 o                         
  -5  -4 -15          4.21          5.41         1.89 o                         
  -5  -4 -16          3.21          1.71         1.79 o                         
  -5  -4 -17          1.86          2.64         1.83 o                         
  -5  -4 -18          0.21          0.55         1.77 o                         
  -5  -5  10         42.20         39.07         2.32 o                         
  -5  -5   9         16.52         20.95         2.07 o                         
  -5  -5   8         50.90         51.20         2.55 o                         
  -5  -5   7          2.08          2.40         1.77 o                         
  -5  -5   6         20.16         18.33         2.10 o                         
  -5  -5   5          2.56          3.74         1.81 o                         
  -5  -5   4         50.14         44.23         2.76 o                         
  -5  -5   3          8.95          8.02         2.08 o                         
  -5  -5   2          2.68          1.34         2.02 o                         
  -5  -5   1         17.80         20.62         2.32 o                         
  -5  -5   0        111.51        101.85         3.65 o                         
  -5  -5  -1          3.03          0.44         2.35 o                         
  -5  -5  -2         41.82         40.63         3.05 o                         
  -5  -5  -3         11.23         10.83         2.54 o                         
  -5  -5  -4          7.64          3.40         2.29 o                         
  -5  -5  -5         10.65         10.49         2.51 o                         
  -5  -5  -6         53.94         53.76         3.30 o                         
  -5  -5  -7         10.08          6.29         2.41 o                         
  -5  -5  -8          5.26          6.64         2.49 o                         
  -5  -5  -9          5.49          3.09         2.51 o                         
  -5  -5 -10         58.08         60.95         3.67 o                         
  -5  -5 -11          0.17          1.81         2.65 o                         
  -5  -5 -12         54.13         57.96         3.85 o                         
  -5  -5 -13          4.39          6.45         2.99 o                         
  -5  -5 -14         11.26         13.55         3.08 o                         
  -5  -5 -15          0.24          1.00         3.04 o                         
  -5  -5 -16          0.01         -1.64         1.83 o                         
  -5  -5 -17          0.38         -1.03         1.82 o                         
  -5  -5 -18          6.98          8.05         1.86 o                         
   5   5  19          1.98          3.22         2.21 o                         
  -5  -6  10          9.02          5.33         1.79 o                         
  -5  -6   9          1.40          1.85         1.72 o                         
  -5  -6   8         10.47          6.57         1.80 o                         
  -5  -6   7          1.27          2.00         1.79 o                         
  -5  -6   6          1.95          2.49         1.86 o                         
  -5  -6   5        108.59         90.53         3.34 o                         
  -5  -6   4          0.91          0.49         1.90 o                         
  -5  -6   3         23.67         19.77         2.41 o                         
  -5  -6   2          8.98         12.02         2.24 o                         
  -5  -6   1        189.69        177.04         4.51 o                         
  -5  -6   0         31.20         32.81         2.78 o                         
  -5  -6  -1          0.03          1.49         2.10 o                         
  -5  -6  -2          2.20          4.67         2.31 o                         
  -5  -6  -3         85.43         82.96         3.69 o                         
  -5  -6  -4         12.42         10.46         2.52 o                         
  -5  -6  -5        121.24        126.45         4.37 o                         
  -5  -6  -6          0.06         -0.41         2.40 o                         
  -5  -6  -7         27.53         27.23         2.97 o                         
  -5  -6  -8          1.75          1.00         2.43 o                         
  -5  -6  -9          7.73          6.11         2.59 o                         
  -5  -6 -10          4.47          4.31         2.70 o                         
  -5  -6 -11          0.08          0.37         2.75 o                         
  -5  -6 -12          1.95          4.57         2.88 o                         
  -5  -6 -13         27.41         31.33         3.51 o                         
  -5  -6 -14          1.06         -0.02         2.87 o                         
  -5  -6 -15          5.00          5.70         3.13 o                         
  -5  -6 -16          0.71         -0.21         1.78 o                         
  -5  -6 -17          4.95          4.03         1.88 o                         
   5   6  18          2.50          2.94         2.17 o                         
   5   6  19          0.01          1.38         2.15 o                         
  -5  -7  11          0.01          0.26         1.89 o                         
  -5  -7  10          6.78         10.63         2.08 o                         
  -5  -7   9          6.55          5.10         2.03 o                         
  -5  -7   8          6.14          5.67         2.02 o                         
  -5  -7   7          9.99          7.28         2.08 o                         
  -5  -7   6         26.86         22.60         2.35 o                         
  -5  -7   5          0.15          1.30         1.97 o                         
  -5  -7   4        142.28        114.76         3.82 o                         
  -5  -7   3         26.26         22.36         2.45 o                         
  -5  -7   2         36.34         35.50         2.72 o                         
  -5  -7   1          0.97          0.63         2.03 o                         
  -5  -7   0         26.02         27.54         2.68 o                         
  -5  -7  -1          1.30          6.48         2.41 o                         
  -5  -7  -2        149.33        160.05         4.90 o                         
  -5  -7  -3          7.21          8.36         2.65 o                         
  -5  -7  -4         79.60         79.83         3.85 o                         
  -5  -7  -5          9.74         10.92         2.72 o                         
  -5  -7  -6         50.31         45.57         3.32 o                         
  -5  -7  -7          6.41          4.33         2.58 o                         
  -5  -7  -8          1.37          0.15         2.62 o                         
  -5  -7  -9          4.87          4.77         2.64 o                         
  -5  -7 -10          2.44          1.39         2.61 o                         
  -5  -7 -11          0.24         -0.95         2.78 o                         
  -5  -7 -12         45.69         51.24         3.84 o                         
  -5  -7 -13          0.08          0.75         2.88 o                         
  -5  -7 -14          7.58          7.33         3.08 o                         
  -5  -7 -15          0.06          0.67         1.79 o                         
  -5  -7 -16          0.01         -0.97         1.82 o                         
   5   7  17          1.85          0.02         2.18 o                         
   5   7  18          2.59          3.62         2.13 o                         
   5   7  19          0.64          1.96         2.21 o                         
  -5  -8  11         28.23         22.12         2.39 o                         
  -5  -8  10          0.34          0.75         1.92 o                         
  -5  -8   9          0.18          0.01         1.97 o                         
  -5  -8   8          1.03          0.32         1.92 o                         
  -5  -8   7         11.00          9.72         2.28 o                         
  -5  -8   6          0.72          1.39         2.09 o                         
  -5  -8   5         31.93         29.00         2.76 o                         
  -5  -8   4          0.53          1.71         2.11 o                         
  -5  -8   3          1.63          0.34         2.07 o                         
  -5  -8   2          0.31          0.01         2.08 o                         
  -5  -8   1          2.23          0.71         2.01 o                         
  -5  -8   0          1.44          1.21         2.24 o                         
  -5  -8  -1         98.72         93.85         3.93 o                         
  -5  -8  -2          2.00          5.26         2.55 o                         
  -5  -8  -3         19.56         19.52         2.88 o                         
  -5  -8  -4          2.81          4.61         2.68 o                         
  -5  -8  -5         80.50         87.22         4.08 o                         
  -5  -8  -6          1.01          1.90         2.46 o                         
  -5  -8  -7          9.79         11.97         2.79 o                         
  -5  -8  -8          0.15         -1.13         2.66 o                         
  -5  -8  -9          0.38          1.63         2.82 o                         
  -5  -8 -10          3.47          3.21         2.82 o                         
  -5  -8 -11         41.19         43.32         3.72 o                         
  -5  -8 -12         12.35         10.42         3.19 o                         
  -5  -8 -13         10.95          7.82         3.11 o                         
  -5  -8 -14          7.07          6.21         2.94 o                         
  -5  -8 -15          0.02         -1.83         1.83 o                         
  -5  -8 -16          5.27          3.97         1.81 o                         
   5   8  17          0.00         -1.30         2.16 o                         
   5   8  18          0.42          0.16         2.02 o                         
   5   8  19          3.05          3.23         2.14 o                         
  -5  -9  11          4.39          1.38         2.02 o                         
  -5  -9  10          1.32          2.06         2.12 o                         
  -5  -9   9          0.51          0.81         2.04 o                         
  -5  -9   8          0.78          0.24         1.99 o                         
  -5  -9   7          0.10          0.68         2.11 o                         
  -5  -9   6         40.77         36.21         2.88 o                         
  -5  -9   5          4.17          2.33         2.25 o                         
  -5  -9   4         12.24         13.10         2.55 o                         
  -5  -9   3          0.03          0.77         2.29 o                         
  -5  -9   2         23.40         22.05         2.71 o                         
  -5  -9   1          0.76          0.46         2.23 o                         
  -5  -9   0          1.54          2.28         2.30 o                         
  -5  -9  -1          1.26          2.29         2.31 o                         
  -5  -9  -2        116.35        103.48         4.23 o                         
  -5  -9  -3          0.32          0.50         2.57 o                         
  -5  -9  -4         54.99         58.00         3.63 o                         
  -5  -9  -5          0.03          2.14         2.66 o                         
  -5  -9  -6         56.80         55.05         3.62 o                         
  -5  -9  -7          0.43          1.72         2.60 o                         
  -5  -9  -8          9.02          7.66         2.89 o                         
  -5  -9  -9          0.00         -0.01         2.73 o                         
  -5  -9 -10          5.38          3.67         2.88 o                         
  -5  -9 -11          0.87          3.17         2.89 o                         
  -5  -9 -12          3.12          3.21         2.98 o                         
  -5  -9 -13          0.31          0.10         2.89 o                         
  -5  -9 -14          6.23          3.22         3.15 o                         
   5   9  15          0.79         -1.65         2.22 o                         
   5   9  16          0.32         -1.57         2.05 o                         
   5   9  17          2.43          0.49         1.96 o                         
   5   9  18          0.13          0.77         1.99 o                         
  -5 -10  11          0.36         -0.26         2.25 o                         
  -5 -10  10          0.99         -0.60         2.21 o                         
  -5 -10   9          0.27          0.38         2.32 o                         
  -5 -10   8          0.61          0.40         2.29 o                         
  -5 -10   7         28.50         23.52         2.81 o                         
  -5 -10   6          1.51          0.41         2.27 o                         
  -5 -10   5         57.73         48.40         3.31 o                         
  -5 -10   4          6.90          4.94         2.41 o                         
  -5 -10   3         50.07         49.20         3.29 o                         
  -5 -10   2          0.38         -0.58         2.26 o                         
  -5 -10   1         12.40         15.94         2.74 o                         
  -5 -10   0          1.57          2.02         2.44 o                         
  -5 -10  -1         37.71         39.67         3.26 o                         
  -5 -10  -2          1.28          0.12         2.38 o                         
  -5 -10  -3         41.94         42.10         3.46 o                         
  -5 -10  -4          8.18          9.01         2.68 o                         
  -5 -10  -5          6.44          7.95         2.67 o                         
  -5 -10  -6          7.60          8.50         2.77 o                         
  -5 -10  -7          8.46          9.98         2.95 o                         
  -5 -10  -8          0.24          1.23         2.74 o                         
  -5 -10  -9          0.43         -0.35         2.76 o                         
  -5 -10 -10          0.54          2.07         2.88 o                         
  -5 -10 -11         82.40         74.63         4.42 o                         
  -5 -10 -12          2.95          3.66         3.02 o                         
   5  10  15         10.68          9.75         2.33 o                         
  -5 -11  10          0.01          0.62         2.40 o                         
  -5 -11   9          0.18         -1.55         2.33 o                         
  -5 -11   8          5.33          1.20         2.41 o                         
  -5 -11   7          0.00         -0.49         2.52 o                         
  -5 -11   6         14.30         11.20         2.77 o                         
  -5 -11   5          0.15         -0.53         2.56 o                         
  -5 -11   4          0.98          1.28         2.49 o                         
  -5 -11   3          0.00          0.21         2.46 o                         
  -5 -11   2          1.75          6.31         2.67 o                         
  -5 -11   1          0.07          0.92         2.60 o                         
  -5 -11   0         43.19         43.86         3.64 o                         
  -5 -11  -1          1.10          2.97         2.59 o                         
  -5 -11  -2          0.05         -0.78         2.60 o                         
  -5 -11  -3          0.01         -0.61         2.51 o                         
  -5 -11  -4          1.70          2.21         2.57 o                         
  -5 -11  -5          2.39          0.99         2.53 o                         
  -5 -11  -6          3.96          5.92         2.81 o                         
  -5 -11  -7          0.17          0.32         2.73 o                         
  -5 -11  -8         16.53         16.90         3.38 o                         
  -5 -11  -9          0.01          2.55         3.05 o                         
  -5 -11 -10         29.42         30.99         3.68 o                         
  -5 -12   6          2.04         -1.08         2.62 o                         
  -5 -12   5          1.76          0.39         2.75 o                         
  -5 -12   4          0.20          0.26         2.53 o                         
  -5 -12   3          0.00          0.76         2.67 o                         
  -5 -12   2          0.06          1.99         2.46 o                         
  -5 -12   1          7.03          6.05         2.75 o                         
  -5 -12   0          1.11          1.79         2.79 o                         
  -5 -12  -1         40.25         38.63         3.60 o                         
  -5 -12  -2          0.02          1.07         2.67 o                         
  -5 -12  -3         22.56         16.78         3.04 o                         
  -5 -12  -4          0.17          1.85         2.65 o                         
  -5 -12  -5          7.35          5.39         2.81 o                         
  -5 -12  -6          0.83          0.31         2.69 o                         
   6  -8   6         12.99          6.99         3.59 o                         
   6  -7   8          2.85          0.18         3.61 o                         
  -6   6  -3          1.23          3.99         2.84 o                         
  -6   6  -4          0.35         -1.81         3.05 o                         
  -6   6  -5          2.16          6.05         3.31 o                         
  -6   6  -6         30.60         37.25         4.00 o                         
  -6   6  -7          2.02          6.30         3.46 o                         
  -6   6  -8         10.21         16.49         3.69 o                         
  -6   6  -9          5.14          9.33         2.66 o                         
  -6   5   0          1.69          4.28         2.61 o                         
  -6   5  -1          9.87         14.93         2.88 o                         
  -6   5  -2          3.29         12.90         2.84 o                         
  -6   5  -3          7.46          9.56         2.97 o                         
  -6   5  -4          1.52         -0.21         2.93 o                         
  -6   5  -5         29.20         32.76         3.57 o                         
  -6   5  -6         13.34         16.61         3.41 o                         
  -6   5  -7         28.92         33.74         3.74 o                         
  -6   5  -8          3.45          3.32         3.19 o                         
  -6   5  -9          3.83          1.92         3.29 o                         
  -6   5 -10          2.00          1.56         2.57 o                         
  -6   4   1          3.47          6.43         2.51 o                         
  -6   4   0         13.55         14.94         2.66 o                         
  -6   4  -1         11.12          8.33         2.65 o                         
  -6   4  -2         17.86         17.22         3.14 o                         
  -6   4  -3         39.34         42.71         3.66 o                         
  -6   4  -4         41.95         31.90         3.52 o                         
  -6   4  -5         21.64         25.34         3.69 o                         
  -6   4  -6         41.75         47.91         4.04 o                         
  -6   4  -7         26.54         27.24         3.69 o                         
  -6   4  -8          7.54          3.54         3.52 o                         
  -6   4  -9          2.24          0.98         3.49 o                         
  -6   4 -10          0.22         -3.38         3.41 o                         
  -6   4 -11          6.83         10.06         3.78 o                         
  -6   3   2          2.83          1.12         2.45 o                         
  -6   3   1          9.21          6.21         2.58 o                         
  -6   3   0          4.34         10.91         2.67 o                         
  -6   3  -1         22.61         23.70         3.10 o                         
  -6   3  -2          4.87          2.79         2.97 o                         
  -6   3  -3          5.61         13.20         3.18 o                         
  -6   3  -4          2.49          4.45         3.14 o                         
  -6   3  -5         62.64         69.94         4.26 o                         
  -6   3  -6          5.76         10.10         3.51 o                         
  -6   3  -7         25.35         27.50         3.73 o                         
  -6   3  -8          5.85          6.70         3.53 o                         
  -6   3  -9         18.14         18.73         3.79 o                         
  -6   3 -10          3.16          5.74         3.67 o                         
  -6   3 -11          1.77          3.73         3.63 o                         
  -6   3 -12          6.88         29.38         4.36 o                         
  -6   2   3         13.52         17.86         2.56 o                         
  -6   2   2         41.25         51.93         3.07 o                         
  -6   2   1         12.96         11.06         2.60 o                         
  -6   2   0         12.55          6.71         2.66 o                         
  -6   2  -1         14.49         12.03         2.86 o                         
  -6   2  -2          5.52          2.10         2.83 o                         
  -6   2  -3          9.47          5.69         2.97 o                         
  -6   2  -4         36.49         43.54         3.64 o                         
  -6   2  -5         94.30        119.87         4.67 o                         
  -6   2  -6         29.16         31.84         3.55 o                         
  -6   2  -7         10.39          8.42         3.29 o                         
  -6   2  -8         18.19         24.85         3.60 o                         
  -6   2  -9          4.27          2.53         3.38 o                         
  -6   2 -10          8.34          5.02         3.49 o                         
  -6   2 -11          7.19          2.94         3.63 o                         
  -6   2 -12         11.08         11.49         3.89 o                         
  -6   2 -13          2.44          9.78         4.01 o                         
  -6   1   3         77.40         83.33         3.30 o                         
  -6   1   2          8.43         10.84         2.63 o                         
  -6   1   1         10.00          7.34         2.60 o                         
  -6   1   0          6.52          4.36         2.68 o                         
  -6   1  -1         14.91         13.88         3.01 o                         
  -6   1  -2         15.94         14.53         3.08 o                         
  -6   1  -3         74.25         70.07         4.17 o                         
  -6   1  -4         81.49         83.85         4.49 o                         
  -6   1  -5         20.06         27.28         3.71 o                         
  -6   1  -6         34.61         37.42         3.90 o                         
  -6   1  -7          1.15          4.38         3.27 o                         
  -6   1  -8          1.85          5.80         3.38 o                         
  -6   1  -9         26.57         30.13         3.88 o                         
  -6   1 -10          7.94         13.34         3.69 o                         
  -6   1 -11          9.07         11.42         3.75 o                         
  -6   1 -12         33.78         41.78         4.30 o                         
  -6   1 -13         28.95         46.72         4.48 o                         
  -6   0   4         53.16         55.62         3.06 o                         
  -6   0   3         28.95         29.30         2.87 o                         
  -6   0   2          6.86          8.82         2.60 o                         
  -6   0   1         32.10         25.65         2.90 o                         
  -6   0   0         19.14         14.51         2.84 o                         
  -6   0  -1          7.88          5.76         2.82 o                         
  -6   0  -2         40.33         39.08         3.58 o                         
  -6   0  -3         58.09         53.08         3.95 o                         
  -6   0  -4          0.44         -2.02         3.16 o                         
  -6   0  -5         10.98          4.85         3.28 o                         
  -6   0  -6          4.75          4.50         3.27 o                         
  -6   0  -7          7.63          4.88         3.17 o                         
  -6   0  -8          9.26         11.01         3.40 o                         
  -6   0  -9          7.35         15.22         3.61 o                         
  -6   0 -10         12.72         11.44         3.67 o                         
  -6   0 -11          6.79          9.44         3.77 o                         
  -6   0 -12          7.50         12.89         4.05 o                         
  -6   0 -13         19.06         23.71         4.46 o                         
  -6   0 -14          5.56         11.18         4.23 o                         
  -6  -1   5         14.01         11.75         2.62 o                         
  -6  -1   4         46.49         43.67         3.25 o                         
  -6  -1   3         86.05         93.72         3.93 o                         
  -6  -1   2         70.73         73.35         3.66 o                         
  -6  -1   1         11.22         13.72         2.93 o                         
  -6  -1   0         21.47         18.51         3.11 o                         
  -6  -1  -1         13.69         15.07         3.18 o                         
  -6  -1  -2          2.72          1.41         3.12 o                         
  -6  -1  -3          0.47          1.30         3.23 o                         
  -6  -1  -4         59.32         58.93         4.24 o                         
  -6  -1  -5         51.76         43.92         4.05 o                         
  -6  -1  -6          9.62          5.48         3.42 o                         
  -6  -1  -7          0.37         -1.79         3.25 o                         
  -6  -1  -8          1.62         -1.69         3.37 o                         
  -6  -1  -9          1.55         -0.24         3.48 o                         
  -6  -1 -10         26.25         30.66         4.13 o                         
  -6  -1 -11          8.92          8.43         3.81 o                         
  -6  -1 -12          3.16          1.03         3.70 o                         
  -6  -1 -13          7.47          8.47         3.99 o                         
  -6  -1 -14          0.07          3.37         3.96 o                         
  -6  -2   5         14.79          8.32         2.78 o                         
  -6  -2   4         12.83          6.21         2.84 o                         
  -6  -2   3          3.61          2.40         2.66 o                         
  -6  -2   2         19.71         17.53         2.91 o                         
  -6  -2   1         50.58         53.28         3.56 o                         
  -6  -2   0        136.91        118.28         4.59 o                         
  -6  -2  -1         80.06         83.95         4.41 o                         
  -6  -2  -2        343.15        332.61         7.20 o                         
  -6  -2  -3        285.81        299.61         6.76 o                         
  -6  -2  -4         75.22         80.22         4.56 o                         
  -6  -2  -5        123.86        122.02         5.09 o                         
  -6  -2  -6         55.90         64.56         4.38 o                         
  -6  -2  -7         18.67         21.79         3.75 o                         
  -6  -2  -8          3.74          3.89         3.45 o                         
  -6  -2  -9         11.17         16.36         3.81 o                         
  -6  -2 -10         12.48         17.58         4.01 o                         
  -6  -2 -11         51.23         56.40         4.82 o                         
  -6  -2 -12         15.98         15.18         4.14 o                         
  -6  -2 -13         10.28         16.35         4.23 o                         
  -6  -2 -14          1.47          8.56         4.06 o                         
  -6  -3   6          9.63          6.52         2.40 o                         
  -6  -3   5         30.49         28.24         2.83 o                         
  -6  -3   4          1.56          4.69         2.41 o                         
  -6  -3   3          1.71          3.69         2.42 o                         
  -6  -3   2          0.37         -1.26         2.47 o                         
  -6  -3   1          8.72          9.74         2.78 o                         
  -6  -3   0         52.20         50.20         3.57 o                         
  -6  -3  -1         59.78         69.38         4.08 o                         
  -6  -3  -2          0.55          5.47         3.06 o                         
  -6  -3  -3          2.99          7.37         3.31 o                         
  -6  -3  -4         11.81         16.56         3.45 o                         
  -6  -3  -5         18.33         25.92         3.67 o                         
  -6  -3  -6         13.01         15.38         3.43 o                         
  -6  -3  -7         63.49         67.88         4.56 o                         
  -6  -3  -8         79.40         95.60         5.24 o                         
  -6  -3  -9         56.56         54.74         4.65 o                         
  -6  -3 -10         14.29         12.69         4.11 o                         
  -6  -3 -11         36.51         48.52         4.69 o                         
  -6  -3 -12         54.88         60.48         5.01 o                         
  -6  -3 -13         15.95         18.30         4.44 o                         
  -6  -3 -14          2.07          3.10         4.12 o                         
  -6  -4   6          7.96          9.53         2.61 o                         
  -6  -4   5         12.42         10.76         2.75 o                         
  -6  -4   4          8.85         13.17         2.83 o                         
  -6  -4   3         11.02         12.21         2.83 o                         
  -6  -4   2          9.30          8.59         2.85 o                         
  -6  -4   1          4.06          7.11         2.88 o                         
  -6  -4   0         10.27          7.35         3.14 o                         
  -6  -4  -1          0.43         -0.50         3.02 o                         
  -6  -4  -2         69.82         56.40         4.37 o                         
  -6  -4  -3         33.12         32.18         3.79 o                         
  -6  -4  -4          7.22          7.67         3.36 o                         
  -6  -4  -5         15.77         13.38         3.40 o                         
  -6  -4  -6         36.40         32.94         3.90 o                         
  -6  -4  -7          8.19          9.29         3.48 o                         
  -6  -4  -8         28.94         34.34         4.27 o                         
  -6  -4  -9         43.88         54.40         4.67 o                         
  -6  -4 -10          3.74          0.42         3.81 o                         
  -6  -4 -11         11.16         19.45         4.42 o                         
  -6  -4 -12         23.25         22.84         4.57 o                         
  -6  -4 -13          8.06         11.50         4.30 o                         
  -6  -4 -14          9.28         19.61         4.69 o                         
  -6  -5   7         40.86         44.30         3.31 o                         
  -6  -5   6          7.74          7.49         2.73 o                         
  -6  -5   5          9.68         12.18         2.97 o                         
  -6  -5   4         27.42         23.32         3.17 o                         
  -6  -5   3          1.85          0.45         2.74 o                         
  -6  -5   2          1.20          2.56         2.79 o                         
  -6  -5   1         40.30         37.06         3.68 o                         
  -6  -5   0         22.78         23.58         3.65 o                         
  -6  -5  -1         97.24         87.81         4.83 o                         
  -6  -5  -2         63.94         57.29         4.32 o                         
  -6  -5  -3         16.94         18.94         3.60 o                         
  -6  -5  -4         15.93         14.30         3.55 o                         
  -6  -5  -5          5.48          1.72         3.23 o                         
  -6  -5  -6          8.70          6.56         3.46 o                         
  -6  -5  -7          9.53         13.24         3.74 o                         
  -6  -5  -8         63.53         76.35         4.98 o                         
  -6  -5  -9         10.72         13.68         3.98 o                         
  -6  -5 -10         22.01         24.60         4.28 o                         
  -6  -5 -11          8.52         15.51         4.25 o                         
  -6  -5 -12         15.46         23.62         4.39 o                         
  -6  -5 -13          0.63         -0.61         4.28 o                         
  -6  -6   7         12.72         12.84         2.97 o                         
  -6  -6   6          8.76          9.70         2.99 o                         
  -6  -6   5          8.71          7.66         3.06 o                         
  -6  -6   4          4.80          8.84         2.96 o                         
  -6  -6   3         21.16         19.94         3.36 o                         
  -6  -6   2         10.71          7.93         3.14 o                         
  -6  -6   1         35.10         37.58         4.00 o                         
  -6  -6   0        113.66        119.28         5.49 o                         
  -6  -6  -1         37.32         43.07         4.25 o                         
  -6  -6  -2         11.23          6.63         3.34 o                         
  -6  -6  -3          5.95          4.74         3.38 o                         
  -6  -6  -4         16.00         16.14         3.67 o                         
  -6  -6  -5         11.81          9.23         3.55 o                         
  -6  -6  -6         10.66          8.70         3.52 o                         
  -6  -6  -7         37.96         47.55         4.64 o                         
  -6  -6  -8         16.46         14.34         4.08 o                         
  -6  -6  -9         39.47         51.91         4.84 o                         
  -6  -6 -10         13.77         15.39         4.05 o                         
  -6  -6 -11         20.53         19.07         4.17 o                         
  -6  -6 -12          7.76          8.25         4.10 o                         
  -6  -6 -13         11.54         19.34         4.59 o                         
  -6  -7   7          7.10         29.64         3.48 o                         
  -6  -7   6          1.60          9.26         2.98 o                         
  -6  -7   5          3.81         14.82         3.26 o                         
  -6  -7   4         16.68         25.34         3.47 o                         
  -6  -7   3          5.82          6.92         3.06 o                         
  -6  -7   2         30.21         34.20         3.84 o                         
  -6  -7   1          4.89          7.93         3.41 o                         
  -6  -7   0         51.49         57.96         4.36 o                         
  -6  -7  -1          3.00          8.60         3.42 o                         
  -6  -7  -2          5.52         14.43         3.72 o                         
  -6  -7  -3          4.01          6.44         3.46 o                         
  -6  -7  -4         21.28         21.32         3.85 o                         
  -6  -7  -5          3.81         13.68         3.79 o                         
  -6  -7  -6         10.79          7.14         3.86 o                         
  -6  -7  -7          2.48          2.49         3.77 o                         
  -6  -7  -8          4.31          1.58         3.88 o                         
  -6  -7  -9          9.91          5.12         3.83 o                         
  -6  -7 -10          8.78          7.78         4.06 o                         
  -6  -7 -11          5.63         15.52         4.33 o                         
  -6  -7 -12          3.73          1.53         4.00 o                         
  -6  -8   8         13.72         26.15         3.28 o                         
  -6  -8   7          5.41         17.07         3.25 o                         
  -6  -8   6          7.61         17.56         3.20 o                         
  -6  -8   5          0.19          2.19         3.10 o                         
  -6  -8   4          1.99          8.36         3.20 o                         
  -6  -8   3          6.96         14.13         3.56 o                         
  -6  -8   2         28.17         38.15         4.08 o                         
  -6  -8   1         48.22         47.73         4.46 o                         
  -6  -8   0         25.50         29.62         4.07 o                         
  -6  -8  -1         34.43         37.09         4.14 o                         
  -6  -8  -2         45.53         47.74         4.43 o                         
  -6  -8  -3         21.60         25.32         4.01 o
[truncated: 229,555 more chars]
